# Supplementary material for: Evolutionary history and spatiotemporal dynamics of the HIV-1 subtype B epidemic in Guatemala
Source: PLoS One. 2018 Sep 13;13(9):e0203916. doi: 10.1371/journal.pone.0203916 (PMC6136800; doi:10.1371/journal.pone.0203916)
Supplement: S1 Data — Fasta HIV-1 subtype B PR-RT Guatemalan sequences included in the study. (TXT) [file pone.0203916.s001.txt]

>2010.GU.ES.HE.G0001
CCTCAAATCACTCTTTGGCAACGACCCCTCGTCACAATAAAGGTAGGGGGGCAGTTAAAGGAAGCTCTATTAGACACAGGAGCAGATACATTAGAAGAAATGAATTTGCCAGGAAGATGGAAACCAAAAGGAGGAGGTTTTAAAGTAAGACAGTATGATCAGATACCCATAGAAATCTGTGGGCATAAAGCTATGGGTACAGTAATAGGACCCACACCTAACATtGGAAGACTGACTCAGATTGGCTGTACTTTAAATTTTCCCATTAGTCCTATTGAAACTGTACCAGTAAAATTAAAGCCAGGAATGGATGGACCAAGAGTTAAACAATGGCCATTAACAGAAGAAAAAATAAAAGCATTARTAGAAATTTGCACAGAAGAAAAGGAAGGAAAAATTTCAAAAATTGGGCCTGAAAATCCATACAATACTCCAGTaTTTGCCATAAAGAAAAGTTGGAGAAAAGTAGATTTCAGAGAACTTAATAAAAGAACTCAAGACTTCTGGGAAGTTCAATTAGGAATACCACATCCCGCAGGGAAGAAGTCAACAGtACTGGATGTGGGTGATGCATTCTCAGTTCCATTAGATAAAGAGTTCAGGAAGTATACTGCATTCACCATACCTAGTATAAACAATACACCAGGAATTAGATATCAGTACAATGTGCTTCCAGGATGGAAAGGGTCACCAGCAATATTTCAAAGTTCCATGACAAAAATCTTAGAGCCTTTTAGAAAACAAAATCCAGAAATgGTTATTCAATACGATGATTTGGTATCTGACTTAGAAATAGGACAGCATAGAATAAAAATAGAGGAACTGAGgCAACATCTGAGGTGGGGATTTACACCAGACAAACATCAGAAAGAACCTCCATTTCTTTGGGGTTATGAACTCCATCCCGAT
>2010.GU.SR.HE.G0002
CCTCAGATCACTCTTTGGCAACGACCCCTCGTCACAGTAAARATAGGGGGgCAACTAAAGGAAGCTCTATTAGAYACAGGAGCAGATACATTAGAAGAAATGAATTTGCCAGGRAGATGGAAACCAAAAGGAGGAGGTTTTAAAGTAAGACAATATGACCAGATACCCATAGAAATCTGTGGGCATAaAGCTATAGGTaCAGtAgTAGGACCTACACCTaaCATTGGAAGACTGACTCAgATtGGtTGCACTtTAAATTTTCCCATTAgtCcTATTGaAACTGTACCAGtAAAATtaAaGCCAGGAATGGATGGcCCaAAAGTTAAaCaATGGCCATTGACAGAAGAAAAAATAAAAGCATTAaCAGAgATTTGTACAGAAGAAAAGGAAGGGAAAATTTCAAAAATTGGGCCTGAAAATCCATATAATACTCCAGTATTTGCTATAAAgAAAAGTTGGAGAAAAGTAGATTTTAGAGAACTTAATAAGAGAACTCAAGAATTCTGGGAAGTcCAATTAGGAATACCACATCCTGCAGGGAAGAAATCAACAGTACTGgATGTGGGTGATGCATTTTCAGTTCCCTTAGATAAAGAaTTYAGGAAGTATACTGCATTTACTATACCTAGTATCAACAATACACCAGGGgTTAGGTATCAGTATAATGTGCTTCCAGGaTGGAAAGGATCACCAGCAATATTCCAAAGtAGCATGACAAAAATCTTAGAGCCTTTTAGAAAACAAAATCCAGAGATGGTTATCCAATACGATGATTTGGTATCTGACTTAGAAATAGAGCAGCATAGAGCAAAAATAGAAGAACTGAGAGAACATCTGAgGTGGGGATTTACACCAGACAAACATCAGAAAGAACCTCCATTTCTTTGGGGTTATGAACTCCATCCTGAT
>2010.GU.JU.HE.G0003
CCTCAGATCaCTCTTTGGCAGCGACCCCTCGTCACAATAAAGATAGGGGGGCAAtTaAAGGAAGCTCTATTAGATACAGGAGCAGATACATTAGAAGAAATGAATTTGCCAGGAAGATGGAAACCAAAAGGAGGAGGTTTTAAaGTAAGACAGTATGATCAGATACTCATAGAAATCTGCGGACAtAAAGCTATAGGTACAGTAGTAGGACCTACACCTAACATTGGAAGACTGACTCAGATTGGCTGCACTTTAAATTTTCCCATTAGTCCTATTGAGACTGTACCAGTAAAATTAAAGCCAGGAATGGATGGCCCAAAAGTTAAACAATGGCCATTGACAGAAGAAAAAATAAAAGCATTAGTAGAAATTTGTACAGAAGAAAAGGAAGGAAAAATTTCAAAAATTGGGCCTGAAAATCCATACAATACTCCAGTATTTGCCATAAAGAAAAGTTGGAGAAAAGTAGATTTCAGAGAACTTAATAAGAGAACTCAAGATTTCTGGGAAGTTCAATTAGGAATACCACATCCTGCAGGGCAGAAATCAACAGTACTGGATGTGGGCGATGCATTTTCAGTTCCCTTAGATAAAGACTTCAGGAAGTATACTGCATTTACCATACCTAGTATAAACAATACACCAGGGATTAGATATCAGTACAATGTGCTTCCAGGATGGAAAGGATCACCAGCAATATTCCAGTGTAGCATGACAAAAATCTTAGAGCCTTTTAGAAAACAAAATCCAGACATAGTCATCCAATACGATGATTTGGTATCTGACTTAGAAATaGGGCAGCATAGAACAAAAATAGAGGAACTGAGACAACATCTGAGGTGGGGATTTACACCAGACAAACATCAGAAAGAACCTCCATTCCTTTGGGGTTATGAACTCCATCCTGAT
>2010.GU.ES.HE.G0004
CcTCaAATCACTcTTtGGCAACGACCCCTCGTCACAATAAAGATAGAGGGGCAACTAAAGGAAGCTCTATTAGATACAGGGGCAGATACATTAgAAGAGaTAAGTTTACCAGGAAaATGGAAaCCAAAAGGAGGAGGTTTTAAAGTAAGACAGTaTGATCAGGTATGCATAGAAATTTGTGGACATAAAGCTATAGGTaCAGTAGTAgGACCTACACCTAACATTGGAAGACTGACTCAgCTTGGTTGCACTTTAAATTtTCCCATTAgTCCTATTGAAACTGTACCAgTAAAATTAAAGCCAGGAATGGATGGCCCAAAAGTTAAACAATGGCCATTAACAGAGGAAAaAATAAaAGCATTAgTAGAAATTtGTACAGAaGAAAAGGAAGGGAAAATCTcAAAAATTGGGCCTGAaAATCCATACAATACTCCAGTATTTGCCATAAAGAAGAGTTGGAGAAAGGTAGATTTCAGAGAACTTAATAAGAGAACTCAAgAcTTTtGGGAAGTTCAATTGGGAATACCACATCCCgCAGGAAAGaAATCAaCAGTACTAGATGTAGGtGATGCATTTTcaGTTCCATTAGAtGAAGAGTTCAGGAAGtAtACTGCATTTACTATACCAAGTATAAACAATACACCAGGGACTAGATATCAATACAATGTGCTCCCAGGATGGAAAGGATCACCAGCAATATTCCAGTGTAGCATGACAAAAATCTTAgAGCCTTTTAGAAAGCAAAATCCAGAGATAGTTATCCAATACGATGATTTGGTaTCTGACTTAGAGATAGGACAGCATAGAACAAAAATAGAGGAACTGAGAAAACATCTGAGGTGGGGATTAACCCCAGACAAACATCAGAAAGAACCTCCATTCCTTTGGGGGTATGAACTCCATCCTGAT
>2010.GU.AV.HE.G0005
CCTCAAATCACTCTTTGGCAACGACCCATAGTCACAGTAAAGATAGGGGGGCAACTAAAGGAAGCTCTATTAGATACAGGAGCAGATACATTAGAAGAAATGAATTTGCCAGGAAAATGGaAgcCAAAAGGAGGAGGTTTTAAAGTAAGAcAATATGAGCAGAtAACCATGGAAATCTGTGGATATACAGCTACGGGTACAGtAGTAGGACCtACAcCTAACATTGGAAGATTGaCTCAGCTTGGGTGCACTtTAAAtTTTCCCATTAgTCCTATTGAAACTGTACCAGTAAAATTAAAGCCAGGcATGGATGGcCCAAAAGTTAAACAAtgGCCATTAACAgAaGAaAAAATAAAAGCATTAGTAGAAATATGTACAGAAGAAAAGGAAGGAAAAATTTCAAAGATTGGGCCTGAAAATCCATACAATACTCCAGTATtTGCCATAAAGaAAAGTTGGAGAAAAGTAGATTTCAGAGAACTTAATAAAAGGACTCAAGAATTCTGGGAAGTTCAATTAGGAATACCACATCCTGCAGGGAAGAAATCAACAGTACTGGATGTAGGTGATGCATTTTCAGTTCCATTAGATAAGGAATTCAGGAAGTATACTGCATTTACCATACCTAGTATAAACAATACACCAGGGATTAGATATCAGTACAATGTGCTTCCAGGATGGAAAGGATCGCCAGCAATATTCCAAAGTAGCATGACAAAAATCTTGGAGCCTTTTAGAGAACAAAATCCAGAAATAACTATCCAGTACGATGATtTGGTATCAGACTTAGAAATAGGGCAACATAGAACTAAAATAGAGGAACTGAGAGAACATCTGAGGTGGGGATTCACACCAGACAAGCATCAGAAAGAACCTCCATTTCTTTGGGGTTATGAACTCCATCCTGAT
>2010.GU.GU.HE.G0006
CCTCAAATCACTCTTTGGCAAAGACCCCTCGTCCCAATAAGGATAGGGGGGCAAATAAAGGAAGCTCTgTTAGATACAGGAGCAGATACATTAGAAGAAATGgcTTTGCCAGGAAaATGGAAACCAAAAGGAGGAGGTTTTAAAGTAAGACAGTATGATCAGATACYaaTAGAAATCTGtGGACATARAGCtATAGGtACAGTAGtAGGACCTACACCTAACATTGGAAGACTGACTCAgATcGGtTGCACtTTAAATTTTCCTaTagtcCCTATTGAaACTGTACCAGTAAAATTAAaGCCAGGAATGGATGGCCCAAAAGTTAAACAGTGGCCATTGACAGAAGaAAAAATAAAAGCATTAaCAGAAATTTGTACAGAAGAAAAGGAAGGAAAAATTTCAAAAATTGGGCCTGAAAATCCATATAATACtcCAATATTTGCaATAAAGAAAAGTTGGAGAAAAGTAGATTTCAGAGAACTTAATAAAAGAACTCAAGAATTCTGGGAAGTTCAATTAGGGATACCACATCCTGCAGGGAAGAAATCAACAGTATTGGATGTGGGTGATGCATTTTCAGTTCCCTTATATGAAGACTTTAGgAAGTATACTGCATTTACCATACCTAGTACAAACAATACACCAGGGGTTAGATATCAGTACAATGTGCTTcCAGgATGGaAAGGATCACCAGCaAtaTTCCaaTGTAGCATGACaAAaATCCTAgaGCCTtTTaGAAAACAAAATCCAGACATAGTKATCCAATACGATGATTTGGTGTCTGACTTAGAAATAGGGCAGCATAGAACAAAAATAGAGGAACTGAGACAACACCTGAAGTGGGGATTTACACCAGACAAACATCAGAAGGAaCCTCCATTCCTTTGGGGTTATGAACTCCATCCTGAC
>2010.GU.GU.HE.G0007
CCTCAAATCaCTCTTTGGCAACGACCCCTCGTCACAATAAAGATAGGGGGGCAAATAAAGGAAGCTCTATTAGACACAGGAGCAGATACATTAGAAGAAATGAgTTTGCCAGGAAGATGGAAACCAAAAGGAGGAGGTTTTAAAGTAAGACAATATGATCAGATAACAGTRGAAATCTGTGGACATAAAGCTATGGGTACAGTaATAGGaCCcACACCTAACATTGGAAGACTGACTCAGATTGGTTGCACTTTAAATTTTCCCATTAGTCCTATTGAAACTGTACCAGTAAAAYTAAaGCCAGGAATGGATGGCCCAAGAGTTAAACAATGGCCATTGACAGAAGAAAAAATAAAAGCATTAGTAGAAATTTGTACAGAAGAAAAGGAAGGRAAAATCTCAAAAATTGGGCCTGAAAATCCATACAATACTCCAGTATTTGCCATAAAGAAAAGTTGGAGAAAAGTAGATTTCAGAGAACTTAATAAAAGAACTCAAGAATTCTGGGAGGTTCAATtAGGAATACCACATCCYGCAGGGAAGAAATCAACAGTACTGGATGTGGGTGATGCATTCTCAGTTCCCTTAGATAAAGAaTTTAGGAAGTATACTGCATTCACCATACCTAGTATAAACAATACACCAGGGATTAGGTATCAGTACAATGTGCTTCCAGGATGGAAAGGATCaCCAGCAATATTCCAAGCTAGCATGACAAAAATCTTAGAGCCTTTTAGAAAAGACAATCCAGAAATGGTTATCCAATACGATGATTTGGTATCTGAtTTAgAaATAGGTCAGCATAGAGCAAAAATAgAGGAACTGAGaCAGCATCTGAGGTGGGGATTTACACCAGACAAACATCAGAAAGAACCTCCATTTCtTtGGGGTTATGaaCTCCATCCAGAY
>2010.GU.AV.UN.G0008
CCTCAAATCACTCTTTGGCAACGACCCATAGTCACAGTAAAGATAGGGGGGCAACTAAAGGAAGCTCTATTAGATACAGGAGCaGATACATTAGAAGAAATGAMTTTGCCAGGAAAATGGAAGCCAAAAGGAGGAGGTTTTAAAgTAAGACAaTATGAGCaaGTAACCATGGAAATCTGTGGAtATACAgCTACGGGTACAGtAGtAGGACCTACACCTAACATTGGAAGATTGACTCAGCTTGGGTGCACTTTAAATTTTCCCATTAGTCCTATTGAAACTGTACCAGTAAAATTAAAGCCAGGcATGGATGGCCCAAAAGTTAAACAATGGCCATTAACAGAAGAAAAAATAAAAGCATTARTAGAAATATGTACAGAAGAAAAGGAAGGAAAAATTTCAAAGATTGGGCCTGAAAATCCATACAATACTCCAGTATTTGCCATAAAGAAAAGTTGGAGAAAAGTAGATTTCAGAGAACTTAATAAAAGGACTCAAGAATTCTGGGAAGTTCAATTAGGAATACCACATCCTGCAGGGAAGAAATCAACAGTACTGGATGTAGGTGATGCATTTTCAGTTCCATTAGATAARGAATTCAGGAAGTATACTGCATTTACCATACCTAGTATAAACAATACACCAGGGATTAGATATCAGTACAATGTGCTTCCAGGATGGAAAGGATCGCCAGCAATATTCCAAAGTAGCATGACAAAAATCTTGGAGCCTTTTAGAGAACAAAATCCAGAAATAACTATCCAGTACGATGATTTGGTATCAGACTTAGAAATAGGGCAACATAGAAatAAAATAGAGGAACTGAGAGAACATCTGAGGTGGGGATTCACACCAGACAAGCATCAGAAAGAACCTCCATTTCTTTGGGGTTATGAACTCCATCCTGAT
>2010.GU.GU.HE.G0009
CCTCAAATcACTCTTTGGCAACGACCCCTWGTCACAGTAAAGATAGGGGGGCAAATAAAAGAAGCTCTATTAGATACAGGAGCAGATACATTAGAAGAAATGAATTTGCCAGGAAGATGGAAACCAAAAGGAGGAGGTTTTAAAGTAAGACAGTATGAGCAGATACACATAGAAATCTGTGGACATACAGCTAtAGGTACAGTAATAGGACCTACACCTAACATTGGAAGACTGACCCAAATTGGCTGCACTTTAAATTTTCCCATTAGTCCTATTGAAACTGTACCAGTgAAAcTAAAGCCAGGAATGGATGGCCCAAGAGTTAAACAATGGCCATTGACAGAAGAAAAAATAAAAGCATTAGTAGAAATTTGYACAGAGGAAAAGGAAGGAAAAATTTCAAAAATTGGGCCTGAAAATCCATACAAYACTCCAGTATTTGCCATAAAGAARAGTTGGAGAAAAGTAGATTTCAGAGACCTTAATAAGAGAACTCAAGACTTCTGGGAAGTTCAATTAGGAATACCACATCCTGCAGGGAAGAGATCAACAGTGCTGGATGTGGGtGATGCATTCTCAGTTCCCTtAGAtAAAGACTTcAGGAAGTATACTGCATTTACCATACCTAGTGTAAACAATACACCAGGGATTAGRTATCAATACAATGTGCTTCCAGGATGGAAGGGGTCACCAGCAATATTcCAATGTAGCATGACAAAaATCTTAGAGCCCTTTAGAAAACAAAATCCAGACATAGTTATCCAATACGATGATTTGGTATCAGACCTTGAAATAGGRCAGCATAGAGCAAAAATAGAGGAACTAAGACAACATCTGARGTGGGGATTTACACCAGACAAACATCAGAAAGAACCTCCATTCCTTTGGGGTTATGAACTCCATCCTGAT
>2010.GU.PR.HE.G0012
CCTCAAATCACTCTTTGGCAACGACCCCTCGTCACAATAAGGATAGGGGGGCAGACAAAGGAAGCTCTATTGGATACAGGAGCAGATACATTAGAAGAGATGTCTTTGCCAGGAAAATGGAAACCAAAAGGAGGAGGTTTTAAAGTAAGACAGTATGATCAGATACTHGTAGAGATCTGTGGACATAGAGCCATAGGTACAGTAGTAGGACCCACACCTAACATTGGAAGACTGACTCAgATTGGTTGCACTTTAAATTTTCCCATTAGTCCTATTGAAACTGTACCAGTAAAATTAAAGCCAGGAATGGATGGCCCAAGAGTTAAACAATGGCCATTGACAGAAGAAAAAATAAAAGCATTAGTAGAAATTTGTACAGAGGAAAAGGAAGGAAAAATTTCAAAAATTGGGCCTGAAAATCCATACAATACTCCAATATTTGCCATAAAGAAAAGTTGGAGAAAAGTAGATTTCAGaGAACTTAATAAGAGgACTCAAGAaTTCTGGGAAGTTCAATTAGGAATACCACATCCCKCAGGGAAGAAATCAACAGTGCTgGATGTGGGTGATGCATTTTCAGTWCCaTTAGATaAAGAgTTCAGGAAGTAcACTGCATTCACCATACCTAGYgTAAAcAATACACCAGGGATTAGATATCAGTACAATGTGCTTCCAGGATGGAAAGGATCACCAGCAATATTCCAAAGTAGCATGACAAAAATCTTAGAaCCTTTTAGaAAAcaAAATCCAGACaTAGTaATCCAATACGATGATTTGGTATCTGACcTAGAAAcAGGGCAGCATAGAACAAAAATAGAgGAACTGAGACAACATCTGAGGTGGGGATTTACacCAGACAAaCATCAAAAAGAACCTCCATTTCTTTGGGGTTATGAACTCCATCCCGAT
>2010.GU.GU.HE.G0013
CCTCAAATCACTCTTTGGCAACGACCCGTTGTCACAATAAAGaTAGGGGGGCAACTAAAGGAAGCTCTATTAGACACAGGAGcaGATACATTAGAAGAAATRAATTTGCCAGGAAARTGGAAACCAAAAGGAGGAGGTTTTAAAGTAAGAGAATATGATCAGATATGTATAgaAATTTGtGGACATAAAGCTACAGGTACAGtAGtAGGACCCACACCTAACATTGGAAGACTGACTCAGaTTGGTTGCACTTTAAATTTTCCCATTAGTCCTATTGAAACTGTACCAGTgAAgcTAAAGCCAGGAATGGATGGCCCAAGAGTTAAACAATGGCCATTRACAGAAGAAAAAATAAAAGCaTTAGTAGAAATTTGYACAGAAGAAAAGGAAGGAAAAATTTCAAAGATtGGCCCTGAAAATCCATACAATACTCCAATATTTGCCATAAAGAAAAGTTGGAGAAAAGTAGATTTCAGAGAACTTAATAAGAGAACTCAAGAGTTCTGGGAAATTCAATTAGGAATACCACATCCCTCAGGGAAGAAATCAACaGTGCTAGATGTGGGTGATGCATTCTCAGTTCCCTTAGATAAAGACTTYAGGAAGTATACTGCATTCACcATACCTAGCAcAAACAATACACCAGGgATTAGATATCAGTACAATGTGCTTCCGGGATGGAAAGGATCACCAGCAATATTcCAAAGTAGCATGACAAAAATCTTAGAGCCTTTTAGAAAAACAAATCCAGACATAGTTATCCAATACGATGATTTGGTATCTGACTTAGAAATAGGACAGCATAGRRCAAAAATAGAGGAACTGAGACAACATCTGAGGTGGGGATTTACACCAGATAAACACCAGAAAGAACCYCCATTTCTTTGGGGtTATGAACTCCATCCTGAT
>2010.GU.GU.HE.G0014
CCTCAAATCACTCTTTGGCAACGACCcCTTGTCACAATAAAGATAGGGGGGCAACTAAAGGAaGCTCTATTAGACACAGGAGCAGATACAtTAGAAGAAATGWVTTTaCCAGGAAAATGGAAACCAAaAgGAGGAGGTTTTAAAGTAAGACAGTATGATCAGATACaTGTAGAAATCTGcGGACACAaaGCTGTGGGTACAGTAGTAGGACCCACACCTAACATTGGAAGACTGACTCAGATTGGTTGCAcTTTAAATTTCCccaTTAGTcCTATTGATACTGTACCAGTAAAAYTAAAGCCAGGAATGGATGGCCCAAAAGTTAAACAATGGCCATTGACAGAGGAAAAAATAAAAGCATTAGTAGAAATTTGTGCAGAAGAAAAGGAAGGAAAAATTTCAAaAATTGGGCCTGAAAATCCATACAATACTCCAGTATTTGCCATAAAGAAAAGTTGGAGAAAAGTAGATTTCAGAGAACTTAATAAGAGAACTCAAGACTTCTGGGAAGTTCAATTAGGAAtaCCACATCCCGcAGGAAAGAAATCAACAGTACTGGATGTGGGTGATGCATTTTCAATTCCTTTAGATCCAGAATTCAGGAAGTATACTGCATTCACCATACCTAGTATAAACAATACACCAGGGATTAGATATCAGTACAATGTGCTTCCAGGATGGAAAGGATCACCAGCAATATTCCAAAGtaGcaTGACAAAAATTTTAGAGCCTTTTAGAAAAGAAAATCCAGACATAATTATCCAATACGATGATTTGGTATCTGATTTAGAAATAGGgaAGCATAGAACAAAAATAGAAGAACTGAGACAACATCTGAGGTGGGGACTGACACCAGACAAACATCAGAAAGAACCTCCATTTCTTTGGGGGTATGAACTTCATCCCGAT
>2010.GU.SA.HE.G0015
CCTCAAATCACTCTTTGGCAACGACCCCTCGTCTCAATAAAGATAGGGGGGCAAATAAAGGAAGCTCTGTTAGATACAGGAGcaGATACATTaGAAGACATGAGTCTGCCAGGAAGATGGAAGCCAAAAGGAGGAGGTTTTAAAGTAAGACAGTATGATCARATACTMGTAGAAATYTGTGGACATAAAGCTATAGGTACAGTAGTAGGACCTACACCTAACATTGGAAGATTGACTCAGATTGGATGCACTTTAAATTTTCCCATTAGTCCTATTGAAACTGTACCAGTAAAATTAAaGCCAGGAATGGATGGCCCAAAAGTTAAACAATGGCCATTGTCAGAAGAAAAGATAAAAGCATTAGTAGAAATATGTACAGAAGAAAAGGAAGGAAAAATTTCAAAAATTGGGCCTGAAAATCCATACAATACTCCAATATTTGCTATAAAGAAGAGTTGGAGAAAAGTAGATTTCAGAGAACTTAATAAGAAAACTCAAGAYTTTTGGGAGGTTCAATTAGGAATACCACAYCCCGCAGGGAAGAAATCAACAGTRCTAGATGTGGGTGATGCATTCTCAGTtCCCTtAGATCCAGAtTTCAGGAAGTATACTGCATTTACCATACCTAGTGTAAACAATACACCAGGAATTAGATATCAGTACAATGTGCTKCCAGGATGGAAAGGATCACCAGCAATATTTCAAAGCAGCATGACAAAAATCTTAGAGCCTTTTAGaAAgCAAAATCCAGAAATAGTTATTCAATAcGATGATTTGGTaTCTGACTTAGAAATAGGCCAGCATAGAACAAAAATAGAAGAACTGAGACAACATCTGAGGTGGGGATTTACACCAGACAAACATCAGAAAGAACCTCCATTCCTCTGGGGTTATGAACTCCATCCCGAT
>2010.GU.GU.HO.G0016
CCTCAAATCACTCTTTGGCAAMGACCCCTCGTCACAATAAGGATAGGGGGGCaAATAAAGGAAGCTCTGTTAGATACAGGAGCAGATACATTAGAAGAAATGGCTTTGCCAGGAAAATGGAAACCAAAAGGAGGAGGTTTTAAAGTAAGACAGTATGATCAGATACAAGTAGAAATCTGTGGACATAGAGCTRTAGGTACAGTARTAGGACCTACACcTAACATTGGAAGACTGACTCAGATcGGTTGCACTTTAAATTTTCCTATTAGTCCTATTGAAACTGTACCAGTAAAATTAAAGCCAGGAATGGATGGCCCAAAAGTTAAACAGTGGCCATTGACAGAaGAAAAAATAAAAGCATTAaCAGAaATTTGTaCAGAAGAAAAGGAAGGgAAAATTTCAAAAATTGGGCCTGAAAATCCATATAATACTCCAATATTTGCAATAAAGAAAAGTTGGAGAAAAGTAGATTTCAGAGAACTTAATAAAAGAACTCAAGAATTCTGTGAAGTTCAATTAGGGATACCACATCCTGCAGGGAAGAAATCAACAGTaTTGGATGTGGGTGATGCATTTTCAGTTCCCTTATATGAAGACTTTAGGAAGTATACTGCATTTACCATACCTAGTACaAACAATACACCAGGGGTTAGATATCAGTACAATGTGCTtCCAGGATGGAAAGGATCACCAGCAATATTcCAATGTAGCATGACAaAAATCCTAGAGCCTTTTAGAaAACAAAATCCAgaCATAGTTATCCAATACGATGATTtGGTGTCTGACTTAGAAATAGGGCAGCATAGAACAAAAATAGAGGAACTGAGACARCACCTGAAGTGGGGRTTTACACCAGACAAACATCAGAAGGAACCYCCATTcCTTTGGGGKTATGAACTCCATCCTGAc
>2010.GU.GU.HE.G0017
CCTCAAATCACTCTTTGGCAACGACCCCTcGTCACAATAAAGRTAGAGGGGCAACTAAAGGAAGCTCTATTAGATACAGGGGCAGATACATTAGAAGAAATAAGTTTACCAGGAAAATGGAAACCAAAAGGAGGaGGtTTTAAAGTAAGACAGTATGATCAGGTRTGCATAGAAATTTGTGGACATAAAGCTATAGGTACAGTAGTAGGACCTACaCCTaaCATtGGAAGACTGACTCAGCTTGGTTGCACTTTAAATTTTCCCATTAGTCCTATTGAAACTGTACCAGTAAAATTAAAGCCAGGAATGGATGGCCCAAAAGTTAAaCAATGGCCATTAACAGAgGAAAAAATAAAAGCATTAWTAGAAATTTGTACAGAAGAAAAGGAAGGgAAAATCTCAAAAATTGGGCCTGAAAATCCATACaATACTCCAGTATTTGCCATAAAgAAGAGTTGGAGAAAGGTAGATTTCAGAGAACTTAATAAGAGAACTCAAGACTTTTGGGAAGTTCAATTGGGAATACCACATCCCGCAGGAAAGAAATCAACAGTACTAGATGTAGGTGATGCATTTTCAgTTCCATTAGATGAAGAGTTCAGGAAGTATACTGCATTTACTATACCAAGTATAAACAATACACCAGGGATTAGATATCAATACAATGTGCTCCCAGGATGGAAAGGATCACCAGCAATATTCCAGKGTAGCATGACAAAAATCTTAGAGCCTTTTAGAAAGCAAAATCCAGAGATAGTTATCCAATACGATGATTTGGTATCTGACTTAGAGATAGGACAGCATAGAACAAAAATAGAGGAACTGAGAcAACATCTGAAGTGGGGATTAACCCCAGACAAACATCAGAAAGAACCTCCATTCCTTTGGGGGTATGAGCTCCATCCTGAT
>2010.GU.GU.IH.G0018
CCTCaaATCACTCTTTGGCAACGACCCCTCGTCTCAATAAAGATAGGGGGGCAAATAAAGGAAGCTYTATTAGATACAGGAGCAGATACAtTAGAAGACATGAATtTGCCAGGAAGATGGAARCCAAAAGGAGGaGGTTTTAAAGtaARACAGtATGAtCAGATACTMGTAGAAATCTGTGGACATAAAGCTATAGGTACAGTAGTAGGACCTACACCTAaCATtGGAAGATTGACTCAGATTGGTTGCACTTTAAATTTTCCCATTAGTCCTATTGAAACTGTACCAGTAAAATTAAaGCCAGGAATGGATGGCCCAAAAGTTAAACAATGGCCATTGtCAGAAGAAAAAATAAAAGCATTAGTAGAAATATGTACAGAAGAAAAGGAAGGAAAAATTTCAAAAATTGGGCCTGAAAATCCatACAATACTCCAATATTTGCCATAAAGAAGAGTTGGAGAAAAGTAGATTTCAGAGAACTTAATAAGAAAACTCAAGACTTTTGGGAgGTTCAAtTAGGAATACCACATCCCGCAGGGAAGAAATCAACAGTACTAGATGTGGGtGATGCATTCTCAGTTCCCTTAGATCCAGACTTYAGGAAATATACTGCATTTACCATACCTAGTACAAACAATACACCAGGAaTWAGATATCAGTACAATGTGCTTCCAGGATGGAAAGGATCACCAGCAATATTCCAAAGCAGCATGACAAAAATCTTAGAGCCTTTTAGAAAGCAAAATCCAGAAATAGTtATCCAATACGATGATTTGGTATCTGACTTAGAAATAGGCCAGCATAGAACAAAAATAGAAGAACTGAGAcAACATCTGAgGTGGGGaTTTACaCCAGACAAACATCARAAAGAACCTCCATTCCTTTGGGGTTATGAACTCCATCCMGAT
>2010.GU.SA.HE.G0019
CCTCAAATCACTCTTTGGCAACGACCCTtAGTCACAATAAAGATAGGGGGGCAAAYAAAGGAAGCTCTATTAGATACAGGAGCAGATACATTAGAAGAAATGAATTTGCCAGGAAGATGGAAACCAAAAGGAGGAGGTTTTAAAGTAAGACAGTATGAYCAGATAGCTATAGAAATYTGTGGACATAAAGCTATAGGTACAGTAGTAGGACCTACACCTAACATTGGAAGACTGACTCARATTGGTTGCACTTTAAATTTtCCCATtAGTCCTATTGAAACTGTACCAGTRAAATTAAAGCCAGGAATGGATGGCCCAAAAGTTAAaCAATGGCCATTGACAGAAGAAAAAATAAAAGCATTAGTAGAAATATGTACAGAAGARAAGGAAGGGAAAATTTCAAAAATTGGGCCTGAAAATCCATACAATACTCCAGTATTTGCCATAAAGAAGAGTTGGAGAAAAGTAGATTTCAGAGAGCTTAATAAGAGAACTCAAGATTTCTGGGAGGTACAATTAGGAATACCACATCCTGCAGGGAAGAAATCAACAGTACTGGATGTGGGTGATGCTTTTTCAGTTCCCTTAGATgAARACTTCAGGAAATATACTGCATTCACCATACCTAGTATAAACAATACACCAGGGATTAGATATCAGTACAATGTGCTtCCAGGATGGAAAGGTTCACCAGCAATATTCCAGAGCAGTATGACAAAAATCTTAGAGCCTTTtAGAAATCAAAATCCAGATATAGTtATCCAATACGATGATTTRGTATCTGACTTAGAAATAGGGCAGCATAGAACAAAARtAGAGGAACTGAGACAACATCTGAAGTGGGGATTGACCCCAGACAAACATCAAAARGAACCCCCATTTCTTTGGGGTTATGAACTCCATCCTGAT
>2010.GU.GU.HE.G0020
CCTCAGATCACTCTTTGGCAACGACCCCTCGTCACAATAAAGATAGGGGGGCAACTAAAGGAAGCTCTATTAGACACAGGAGCAGATACATTCGAAGAAATGAMTTTGCCAGGAAAATGGAAACCAAAAGGAGGAGGTTTTAAAGTAAGACAGTATGATCAGGTGCAKGTAGAAATYTGCGGACAtAAAGCTGTGGGTACAGTAGTGGGACCTACACCTAACATTGGAAGACTGACCCAGATTGGTTGCACTTTAAATTTTCCTATTAGTCCYATTGAAACTGTACCAGTAAAAYTAAAGCCAGGAATGGATGGCCCAAGAGTCAAACAATGGCCATTGACAGAAGAAAAAATAAAAGCATTAGTAGAAATTTGTACAGAAGAAAAGGAAGGAAARATTTCAAAAATTGGGCCTGAAAATCCATACAATACtCCAATATTTGCCATAAAGAAAAGTTGGAGAAAAGTAGATTTTAGAGAACTTAATAAAAGAACTCAAGAATTCTGGGAAGTtCAATTAGGAAtACCACATCCCGCAGGGAAGAAATCAACAGTACTAGATGTGGGTGATGCATTTTCAGTTCCATTAGATAAAGACTTCAGAAAGTATACTGCATTCACCATACCTAGTGTAAACAATACACCAGGgATTAGATATCAGTACAATGTGCTTCCAGGATGGAAAGGATCACCAGCAATATTCCAAAGTAGCATGACAAAAATCTTAGAGCCTTTTAGAAAAGCAAATCCAGACATAATTATCCAATACGATGATTTGGTATCTGACTTAGAAATAGGACAGCATAGAACAAAAATAGAGGAACTGAGACAACATTTGAGGTGGGGGTTTACACCAGACAAACATCAGAARGAACCTCCATTTCTTTGGGGTTATGAACTCCATCCCGAT
>2010.GU.GU.HE.G0021
CCTCAAATCACTCTTTGGCAACGACCCGTTGTCaCAATAAAGRTAGGGGGGCAACTAAAGGAAGCTCTATTAGACACAGGAGCAGataCATTAGAAGAAATgAATTTGCCAGGAAARTGGAAACCAAAAGGAGGAGGTTTTAAAGTAAGAGAATATGATCAGATATGTATAGAAATTTGTGGACAtAAAGCTaCAgGTACAGtAGTAGGACCCACACCTAACATTGGAAGACTGACTCAGATTGGTTGCACTTTAAATTTTCCCATTaGTCCTATTGAAACTGTACCAGTGAAGcTAAAGCCAGGAATGgATGGCCCAAGAGTTAAACAATGGCCATTRACAGAAGAAAAAATAAAAGCATTAGTAGAAATTTGtACAGAAGAAAAGGAAGGAAAAATTTCAAAgATTGGCCCTGAAAATCCATACAATACTCCAATATTTGCCATAAAGAAAAGTtgGAGAaaAGTAGATTTCAGAGAACTTAATAAGAGAAcTCAAGAGTTCTGGgaAATTCAATTAGGAATACCACATCCCTCAGGGAAGAAATCAACaGTGCTAGATGTGGGtGATGCATTCTCAGTTCCCTTAGATAAAGACTTtAGGAAGTATACTGCATTCACCATACCTAGCAcAAACAATACACCAGGGATTAGATATCAGTACAATGTGCTTCCGGGATGGAAAGGATCACCAGCAATATTCCAAAGTAGCATGacAAAAATCTTAGAGCCTTTTAGAAAAACAAATCCAGACATAGTtATCCAATACGATGATTTGGTATCTGACTTAGAAATAGGACAGCATAGRRCAAAAATAGAGGAACTGAGACAACATCTGAGGTGGGGATTTACACCAGATAAACACCAGAAAGAACCNCCATTTCTTTGGGGtTATGAACTCCATCCTGAT
>2010.GU.ES.HE.G0022
CCTCaaATCACTCTTTGGCAACGACCCATTGTCACAGTAAAGRTAGGGGGGCAACtAAAGGAAGCTCTATTAGATACAGGAGCAGAtACATTAGAAGACATGAATTTGCCAGGAAGATGGAAACCAAAAGGAGGAGGTTTTAAAGTAAGACAGTATGATCAGGTAACCATGGAAATCTGTGGATATACAGTTACAGGTACAGTAGtAGGaCCTACACCTAACATTGGAAGACTGACTCARCTTGGTTGCACTCTAAATTTTCCCATTAGTCCTATTGAAACTGTACCAGTAAAATTAAAGCCAGGAATGGATGGCCCAAGAGTTAAACAATGGCCATTGACAGAAGAAAAAATAAAAGCATTAATAGAAATATGTACAGAAGAAAAGGAAGGAAAAATTTCAAARATTGGGCCTGAAAAtCCATACaaTACTCCAGTATTTGCCATaAAGAAAAGTTGGAGAAAAGTAGACTTCAGAGAACTTAATAAAAGAACTCAAgaCTTCTGGGAAGTTCAACTAGGAATACCACACCCCGCAGGGAAGAAATCAACAGTACTGGATGTGGGTGATGCATTTTCAGTTCCCTTAGATAAAGATTTCAGGAAGTATACTGCATTCACCATACCTAGTATAAATAAtACACCAGGGATTAGATATCAGTATAATGTGCTTcCAGGATGGAAAGGATCACCAGCAATATTTCAGAGTAGCATGACAAAAATCTTGGAGCCTTTTAGAGAACAAAATCCAGACcTAACTATCCAATACGATGACTTGGtaTCAGACTTAGARATAGGGCAACATAGAaCAAAAATAGAGAAACTGAGGGAACATCTGAGGTGGGGATTTACACCAGAYAAACATCAGAAGGAACCTCCATTTCTTTGGGGCTATGAACTCCATCCCGAT
>2010.GU.GU.HE.G0023
CCTCaaATCACTCTTTGGCAACGACCCCTTGTCACARTAARGGTAGGGGGGCAACtaAAGGAAGCTCTATTAGACACAGGAGCAGatACATTAGAAGAAATGGATTTGCCAGGAAGATGGAARCCAAAAGGAGGAGGTTTTAAAGTAAGACAATATGATCAGATACYTGTAGAAATTTGTGGACAtAAAGCTRTAGGTACAGTARTAGgACCCACaCCTAACATTGGAAGACTGACTCAGCTTGGTTGTACTTTAAATTTTCccATTAGTCCTATTGAAACTGTACCAGTAAAATTAAAGCCAGGAATGGATGGCCCAAAAGTTAAACAATGGCCATTGACAGAAGAAAAAATAAAAGCATTAGTAGAAATTTGTACAGAAGAAAAGGAAGGRAAAATTTCAAAAATTGGGCCTGAAAATCCATACAATACCCCAGTATTTGCTATAAAgAAAAGTTGGAGAAAAGTAGATTTCAGAGAACTTAATAAGAGAACTCAAGACTTCTGGGAAGTTCAATTAGGAATACCACATCCTGCAGGGAAGAAATCAACAGTACTGGATGTGGGTGATGCATTCTCAGTCCCCTTAGATAAGGATTTCAGGAAGTATACTGCATTYACCATACCTAGTACAAaCAAtACACCTGGGATCAGATATCAGTACAATGTGCTTCCAGGATGGAAAGGATCACCAGCAATATTCCAAAGTAGCATGACAAAAATCTTAGAGCCTTTTAGAAAAGAAAACCCAGAAATAGTTATCCAATACGATGATTTAGTATCTGACTTAGAAATAGGgCAGCATAGAGTAAAAATAGAGGAACTGAGACATCATCTGAGGTGGGGATTTACACCAGACAAACATCAGAAAGAACCTCCATTTCTTTGGGGTTATGAACTCCATCCTGAt
>2010.GU.GU.HE.G0024
CCTCaaATCACTCTTTGGCAGCGACCCCTTGTTACAATAAAGATAGGGGGGCAACTAAAGGAAGCTCTAtTAGATACAGGAGCAGatACATTAGAAGAAATGARTTTGCCAGGAAGATGGAAGCCAAAAGGAGGAGGTTTTAAAGTAAGACAGTATGATCAAATAGCCATAGAAATATGTGGACATAAGGCTATAGGTACAGTAGTAGGACCTACaCCTAACATTGGAAGACTGACTCAGATTGGATGCACTTTAAATTTTCCCATTAGTCCTATTGAAACTGTACCAGTAAAATTAAAGCCAGGAATGGATGGTCCAAAAGTTAAACAGTGGCCATTGACAGAAGAAAAAATAAAAGCATTAATAGAAATCTGTACAGAAGAAAAGGAAGGAAAAATTTCAAAAATTGGGCCTGAAAATCCATAcaaTACTCCAGTATTTGCCATAAAGAAAGGTTGGAGAAAAgtagacTTCAGAGAACTTAATAAGAGAACTCAAGACTTCTGGGAAGTTCAGTTAGGAATACCACATCCAGCAGGGAAGAAATCAACAGTAYTRGATGTGGGTGATGCATTTTCAGttCCCTTAGATAAAGAGTTCAGGAAGTACACTGCATTTACTATACCTAGCATAAACAATACACCAGGGATTAGATATCAGTACAATGTGCTTCCAGGATGGAAAGGATCACCAGCAATATTCCAAAGTAGCATGACAAAAATCCTAGAGCCTTTTAGAAAACAAAATCCAGACATRGTTATCCAATACGATGATTTGGtaTCTGACTTAGARATAGGACAGCATAGAACAAAAATAGAAGAACTGAGACAaCATTTGAGGTGGGGATTTACACCAGACAAGCATCAGAAAGAACCCCCATTCCTTTGGGGTTATGAACTCCATCCTGAC
>2010.GU.GU.HE.G0025
CCTCaaATCACTCTTTGGCAACGACCCGTTGTCACAATAAAGRTAGGGGGGCAACTRAAGGAAGCTCTATTAGACACAGGAGCAgatACATTAGAAGAAATAAATTTGCCAGGAAAATGGAAACCAAAAGGAGGAGGTTTTAAAGTAAGACAGTATGATCAGATATGCATAGAAATCTGTGGACAtAAAGCTGTAGGTACAGTAGTAGGACCCACACCTAACATTGGAAGACTGACTCAGATTGGTTGCACTTTAAATTTYCCCATTAGTCCTATTGAAACTGTACCAGTAAAacTAAAGCCAGGAATGGATGGCCCAAAAGTTAAACAATGGCCATTGACAGAAGAAAAAATAAAAGCATTAGTAGAAATCTGTACAGAAGAAAAGGAAGGAAAAATTTCAAAAATTGGCCCTGAAAATCCATACaATACTcCAaTATTTGCCATAAAGAAAAGTTGGAGAAAAGTAGATTTCAGAGAACTTAATAAGAGAACTCAAGACTTCTGGGAAGTTCAATTAGGAATACCACATCCCTCAGGGAAGAAATCAACAGTRCTAGATGTGGGTGATGCaTTTTCAGTTCCATTAGATAAAGAATTCAGGAAGTATACTGCATTCACCATACCTAGCAGAAACAATACACCAGGGATTAGATATCAGTACAATGTGCTTCCAGGGTGGAAAGGATCACCAGCAATATTCCAAAGTAGCATGACAAGAATTTTAGAACCcTTTAGgAAAGCACATCCAGACATAGTTATCCAATACGATGAtTTGGtATCTGACTTAGAAATAGAGCAGCATAGAACaAAAATAGAAGAACTGAGACAACATCTGAGGTGGGGATTTACACCAGATAAACACCAGAAAGAACCtCCATTTCTTTGGGGTTATGAACTCCATCCNAAT
>2010.GU.GU.HE.G0026
CCTCAAAtcAcTCTTTGGCAACGACCCCTCGTCACAATAAAGAtAGGGGGGCAACtaAAGGAAGCTCTATTAGATACAGGAGCAGatACATTAGAAGACATGAATTTGCCAGGAAAATGGAAGCCAAAAGGAGGAGGTTTTAAAGTAAGACAGTATGATCAGGTGCYCATAGAAATCTGTGGACAtaAAACTAYAGGTACAGTGGTAGGACCTACaCCTAACATTGGAAGATTGACTCAGATTGGTTGCaCTTTAAATTTTCCCATCAGTCCTATTGAAACTGtACCAGTAAAATTAAAGCCAGGAATGGATGGCCCAAAAGTTAAACAATGGCCATTGTCAGAAGAAAAAATAAAAGCATTAGTAGAAATCTGTACAGAAGAAAAGGAAGGAAAAATTTCAAAAATTGGGCCTGAAAATCCATACAATACTCCAATATTTGCCATAAAGAAGAGTTGGAGAAAAGTAGATTTCAGAGAACTTAATAAGAAAACTCAAGACTTTTGGGAAGTTCAATTAGGAATACCACATCCCGCAGGGAAGAAATCAACAGTACTAGATGTGGGtGATGCATTCTCAGTTCCCCTAGATCCAGACTTCAGGAAGTATACTGCATTTACCATACCTAGTAYAAACAATACACCAGGAATTAGATATCAATACAATGTGCTGCCAGGATGGAAAGGATCACCAGCAATATTCCAAAGCAGCATGACAAAAATCTTAGAGCCTTTTAGAAAGCAAAATCCAGAAATAGTTATACAATACGATGATTTGGTATCTGACTTAGAAATAGAACAACATAGAACAAGAATAGAAGAACTGAGACAACATCTGAGGTGGGGATTTACACCAGACAAACATCAGAAAGAACCTCCATTCCTTTGGGGGTATGAACTCCATCCTGAT
>2010.GU.IZ.HE.G0028
CCTCaaATcAcTCTTTGGCAACGACCCAMcGTCACAATAAAGATAGGGGGGCAAaTAAAGGAAGCTCTATTAGATACAGGAGCAgaTaCaTTAGAAGAAATGAGTTTGCCAGGAAGATGGAAACCAAAAGGAGGAGGTTTTAAAGTAAGACAGTATGATCAAATACcCATAGAAATTTGtGGAAAGAAAGCTATAGGTACAGTAGTAGGACCTACaCCTaAcATtGGaaGACTGACTCAGATTGGTTGCACTTTAAATTTTCCCATTAGTCCTATTGAAACTGTACCAGTAAAATTAAAGCCAGGAATGGATGGCCCAAGAGTCAAACAATGGCCATTGACAGAAGAAAAAATAAAAGCATTAGTAGAAATCTGTACAGAAGAAAAGGAAGGGAAAATTTCAAAAATTGGGCCTGAAAATCCATATAACACTCCAGTATTTGCCATAAAGAAAAGTTGGAGAAAAGTAGATTTCAGAGAACTTAATAAGAGAACTCAaGACTTCTGGGAAGTYCAATTAGGAATACCACATCCaGCAGGRAAGAAATCAACTGTATTGGATGTGGGTGATGCATTtTCagttCCCTTAGAtaAaGAATTCAGGAAGtAtACTGCATTTACCATACCTAGTGTAAATAATACACCAGGGATTAGATATCAGTACAATGTRCTTCCAGGATGGAAAGGATCACCAGCAATATTYCAATGCAGCATGACAAAAATCTTAGAGCCTTTTAGAGAACAAAAtCCAGATATAGTTATCCAATACGATGATTTGGtAtcTGACTTAGAAATAGGGCAGCATAGAGCAAAAATAGAAGAgTTGAGACAACATCTGAgGTGGGGATTTACtCCAGACAAaCATCAGAAaGAACCTCCATTCCTTTGGGGTTATGAACTCCATCCTGAT
>2010.GU.GU.HE.G0029
CCTCAGATCACTCTTTGGCAACGACCCCTCGTCACAGTAAGGATAGGGGGGCAACTAAAAGAAGCTCTATTAGATACAGGaGCaGATaCATTAGAAGAAATGAATTTGCCAGGAAGATGGAAGCCAAAAGGAGGAGGTTTTAAAGTAAGACAGTATGATCAGATACCCATAGAAATTTGTGGACAtAAAGCTATAGGTACAGTAGTAGGACCTACACCTAACATTGGAAGAcTGACTCAGATTGGYTGTACTTTAAAtTTCCCCATTAGTCCTATTGAAACTGTACCAGTAAAATTAAARCCAGGAATGGATGGTCCAAAAATTAAACAATGGCCATTgACAGAAGAAAAAATAAAAGCATTAGTAGAAATTTGTACAGAAGAAAAGGAAGGAAAAATTTCAAAAATTGGGCCTGAAAATCCATAYAATACTCCAATATTTGCCATAAAGAARAGTTGGAGAAAAGTAGATTTCAGAGAACTTAATAAGAGAACTCAAGAYTTCTGGGAAGTTCAGTTAGGAATACCcCATCCCGCAGGGAAGAAATCAACAGTAcTGGATGTGGGtGATGCATTTTCAGTtCCCttAGATGAARACTTCAGAAAGTATACTGCATTCACCATACCTAGTATAAATAATACACCAGGGGTTAGATATCAGTACAATGTGCTGCCAGGATGGAAAGGATCACCAGCAATATTYCAAAGTAGCATGACAAAAATCTTAGAGCCTTTTAGAAAACAAAATCCAGAAATGGTTATCCAATACGATGACTTAGTATCAGATTTAGAAtTAGGGCAGCATAGAGCAAAAATAGAGGAACTGAGACARCATCTGAGGtGgGGGTTCACCCCAGACAAGCATCAGAAAGAACCTCCATTCCTTTGGGGTTATGAACTCCATCCTGAT
>2010.GU.AV.HE.G0030
CCTCAAATCACTCTTTGGCAACGACCCCTCGTCACAATAAAGATAGGGGGGCAGCTAAAGGAAGCTCTGTTAGATACAGGAGCaGATACATTAGAAGAAATGACtTTGCCAGGAAAATGGAAACCAAAAGGAGGAGGTTTTAAAGTAAGACAATATGATCAGATANCCATAGAAATCTGTGGACATAAAGCTAYAGGTACAGTGATAGGACCTACACCTAACATTGGAAGATTGACTCAGATTGGTTGCACTTTAAATTTTCCCATTAGTCCTATTGAAACTATACCAGTAAAATTAAAGCCCGGAATGGATGGCCCAAAAGTTAAACAATGGCCATTGACAGAAGAAAAAATAAAAGCATTAGTAGAAATCTGTACAGAAGAGAAGGAAGGGAAAATTTCAAAAATTGGGCCTGAAAATCCATATAATACTCCAGTATTTGCCATAAAGAAAAGTTGGAGaAAAGTAGATTTCAGAGACCTTAATAAGAGAACCCAGGAATTCTGGGAAGTTCAATTAGGAATACCACATCCCGCAGGGAAGAACTCAACAGTACTGGATGTAGGTGATGCATTTTCAGTTCCCTTAGATAAAGAATTCAGgAAGTACACTGCATTCACCATACCCAGTATAAACAATACACCAGGGATTAGATATCAATACAATGTGCTGCCAGGATGGAAGGGATCACCAGCAATATTTCAAAGTAGCATGACAAARATCTTAGAGCCTTTTAGAgAGCAAAATCCAGABATAGTTATCCAATACGATGATTTGGTATCTGACTTAGAAATAGGGCAGCATAGAAGAAAAATAGAGGAACTGAGACAGCATCTGaCGTGGGGATTcACACCAGAYAAACATCAGAAGGAACCGCCATTCCTTTGGGGTTATGAACTCCATCCTGAT
>2010.GU.GU.HE.G0031
CCTCAAATCACTCTTTGGCAACGACCCCTCGTCACAATAAAGATAGGGGGGCAATTAAAGGAAGCTCTATTAGATACAGGAGCAGATACATTAGAAGAAATGAATTTGCCAGGAAGATGGAAACCAAAAGGAGGAGGTTTTAAAGTAAGGCAGTATGATCAGATAACCATAGAAATCTGTGGACATATAGCTGTAGGTACAGTAGTAGGACCTACCCctAACATTGGAAGATTGACTCAGATTGGTTGCACTTTAAATTTTCCCATTAGTCCTATTGAAACTGTACCAGTAAAATTAAAGCCAGGAATGGATGGTCCAAAGGTTAAACAATGGCCATTGACAGAAGAAAAGATAAAAGCATTAGTAGAAATCTGTACAGAAGAAAAGGAAGGAAAAATTTCAAAAATTGGGCCTGAAAATCCATACAATACTCCAGTATTTGCCATAAAGAAAAGTTGGAGAAAAGTAGACTTCAGAGAACTTAATAAGAGAACTCAAGACTTCTGGGAAGTTCAGTTAGGAATACCACATCCCGCAGGGAAGAAATCAACAGTACTGGATGTGGGTGATGCATTTTCAGTTCCCTTAGATGAAGAATTCAGGAAGTATACTGCATTTACCATACCTAGTATAAACAATACACCAGGGGTTAGATATCAGTATAATGTGCTTCCAGGATGGAAAGGATCACCAGCAATATTCCAAAGTAGCATGACAAAAATCTTAGAGCCTTTTAGAAAACAAAATCCAGACATAGTTATCCAATACGATGATTTGGTATCTGATTTAGAAATAGAGCAGCATAGAACAAAAATAGAAGAACTGAGACAACATTTGAGTTGGGGATTAACACCAGACAAACATCAGAAAGAACCCCCATTCCTTTGGGGTTATGAACTCCATCCTGAC
>2010.GU.GU.HE.G0032
CCTCAGATCACTCTTTGGCAACGACCCCTCGTCACAGTAAGGATAGGGGGGCAACTAAAAGAAGCTCTATTAGATACAGGAGCAGATACATTAGAAGAAATGAATTTGCCAGGAAGATGGAAGCCAAAAGGAGGAGGtTTTAAAGTAAGACAGTAtGATCAGATACCCATAGAAATTTGTGGACATAAAGCTATAGGTACAGTAGTAGGACCTACACCTAACATTGGAAGAYTGACTCAGATTGGTTGTACTTTAAAYTTCCCCATTAGTCCTATTGAAACTGTACCAGTAAAATTAAARCCAGGAATGGATGGTCCAAAAATTAAACAATGGCCATTgACAGAAGAAAAAATAAAAGCATTAGTAGAAATTTGTACAGAAGARAAGGAAGGAAAAATTTCAAAAATTGGGCCTGAAAATCCATAYAATACTCCAATATTTGCCATAAAGAAAAGTTGGAGAAAAGTAGATTTCAGAGAACTTAATAAgAGAACTCAAGAYTTCTGGGAAGTTCAGTTAGGAATACCCCATCCcGCAGGGAAGAAATCAACAGTACtGGATGTGGGtGATGCATTTTCAGTTCCCTTAGATGAAGACTTCAGAAAGTATACTGCATTCACCATACCTAGTATAAATAATACACCAGGGGTTAGATATCAGTACAATGTGCTGCCAGGATGGAAAGGATCACCAGCAATATTYCAAAGTAGCATGACAAAAATCTTAGAGCCTTTTAGAAAACAAAATCCAGAAATgGTTATCCAATACGATGACTTAGTATCAGATTTAGAAWTAGGGCAGCATAGAGCAAAAATAGAGGAACTGAGACARCATCTGAGGTGGGGGTTCACCCCAGACAAGCATCAGAAAGAACCTCCATTCCTTTGGGGTTATGAACTCCATCCTGAT
>2010.GU.GU.HE.G0033
CCTCAAATCACTCTTTGGCAACGACCCTTAGTCACAATAAAAATAGGGGGGCAATtAaAGGAAGCTTTATTAGATACAGGAGCAGATACATTAGAAGAAATGAATTTACCAGGAAAATGGAAACCAAAAGGAGGAGGTTTTAAAGTAAGACAGTATGATCAGGTACCMATRGARATCTGTGGATATAAAGCAGTGGGTACAGTAGTGGGACCTACACCTAACATTGGAAGACTGACTCARCTTGGTTGCACTTTAAATTTTCCCATTAGTCCTATTGAAACTGTACCAGTAAAATTAAAACCAGGAATGGATGGCCCAAAAGTTAAACAATGGCCATTGACAGAAGAAAAAATAAAAGCATTAGTAGAAATTTGTACAGAAGAAAAGGAAGGAAAAATTTCAAAAATTGGGCCTGAAAATCCATACAATACTCCAGTATTTGCCATAAAGAAAGGTTGGAGAAAAGTAGATTTCAGAGAACTTAACAAAAGRACTCAAGAATTTTGGGAAATTCAATTAGGAATACCACATCCCGCAGGGAAGAAATCAACAGTACTGGATGTGGGTGATGCATTTTCAGTTCCCTTAGATAAGRACTTCAGRAAGTATACTGCATTCACTATACCTAGTATAAATAATACACCAGGGATTAGATATCAATACAATGTGCTTCCRGGATGGAAAGGATCACCAGCAATATTCCAATGTAGYATGACAAAAATCTTAGAGCCTTTTAGGAAAAACAATCCAGACATAgataTTCAATACGATGACTTGGTATCTGACTTAGAAATAGGGCAGCATAGAACAAAAATAGAGGAGTTGAGAGAACATCTGAAGTGGGGATTTACACCAGACAAACATCAGAAAGAACCTCCATTCCTTTGGGGTTATGAACTCCATCCTGAT
>2010.GU.GU.HE.G0034
CCTCAAATCACTCTTTGGCAACGACCCCTCGTCTCAATAAAGATAGGGGGGCAAATAAAGGAAGCTCTATTAGATACAGGAGCAGATACATTAGAAGACATGAATTTGCCAGGAAGATGGAAGCCAAAAGGaGGAGGTTTTAAAGTAAGACAGTATGAGCAGGTACTCATAGAAATCTGTGGACATAAAGCTATAGGTACAGTAGTAGGACCTACACCTAACATTGGAAGATTGACTCAGATTGGTTGCACTTTAAATTTTCCCATTAGTCCTATTGAAACTGTACCAGTAAAATTAAAGCCAGGAATGGATGGCCCAAAAGTTAAACAATGGCCATTGTCAGAAGAAAAAATAAAAGCATTAGTAGAAATATGTACAGAAGAAAAGGAAGGAAAAATTTCAAAAATTGGGCCTGAAAATCCATACAATACTCCAATATTTGCCATAAAGAAGAGTTGGAGAAAAGTAGATTTCAGAGAACTTAATAAGAAAACTCAAGACTTTTGGGAAATTCAATTAGGAATACCACATCCCGCAGGGAAGAAATCAACAGTACTAGATGTGGGTGATGCATTCTCAGTTCCCTTAGATCCAGACTTCAGGAAATATACTGCATTTACCATACCTAGTATAAACAATACACCAGGAATTAGATATCAGTACAATGTGCTTCCAGGATGGAAAGGATCACCAGCAATATTCCAAAGCAGCATGACAAAAATCTTAGAGCCTTTTAGAAAGCAAAATCCAGAAATAGTTATCCAATACGAtGATTTGGTATCTGACTTAGAAATAGGCCAGCATaGAACAAAAATAGAAGAAcTGAGACAACATCTGAGGTGGGGATTTACACCAGACAAACATCAGAAAGAACCTCCATTCCTTTGGGGTTATGAACTCCATCCCGAT
>2010.GU.GU.HO.G0036
CcTCAaATCACTCTTTGGCAaCGACCCTTAGTCACAaTAAAgATAGGGGGGCAACTAAAGGAAGCTCTAtTAGATACAGGAgCAGATACACTAGAAGAAATGAATTTGCCAGGAAAAtGGAAACCAAAAGGAGgAGGTTTTaaaGtAAGACAGTATGATCAGATACTCATAGAAATCTGTGGACATAAGGCTATGGGAaCAGTAgTaggacCTACACCtaACATTGGAAGACTGACTCAAATTGGTTGCACTTTAAATTTTCCCATTAGtCctATTGAAACTGTaCCAGTAAAATTAAAGCCAGGGATGGATGGCCCAAAAGTTAAACAATGGCCATTGACAGAAGAAAAaATAAAAGCATTAGTAGAAATTTGTACAGAAGAAAAGGAAGGAAAAATTTCAAGAATTGGGCCGGAaAATCCATATAATACTCCAGTATTTGCCATAAAGAAaAGTTGGAGAAAAGTAGATTTCAGAgAACTTAATAAGAGAACTCAAGAATTCTGGGAAGTTCAATTAGGAATACCGCATCCCGCAGGGAAGAAATCAACAGTATtGGatGtGGGTGATGCATTTTCAGTTCCCTTAGATCCAGACTTCAGAAAATATACTGCATTCACTATACCYAGTATAAATAATACACCAGGGATTAGATATCAGTACAATGTGCTACCAGGATGGAAAGGATCACCAGCAATATTCCAATGTAGCATGACAAAAATCTTAGAGCCTTTTAgAAAACAAAATCCAGAACTGGTTATCCAATACGATGATTTGGTATCTGACTTAGAAACAGGGCAGCACAGGACAAAAATAGAGGAACTGAGACAACATcTGAGGTGGGGGCTTACACCAGAcAAACATCAGAAAGAACCTCCATTTCTTTGGGGTTATGAACTCCATCCTGAt
>2010.GU.GU.HE.G0037
CCTCAAATCACTCTTTGGCAACGACCCCTTGTCACAATAAAGATAGGGGGGCAACTAAAGGAAGCCCTATTAGATACAGGAGCagatACATTAgAAGAAATGAATTTGCCAGGAAGATGGAAACCAAAAGGAGGAGGTTTTAAAGTAAAacaGtATGACCAGGTACCCATGGAAATATGTGGGCATAAAGCTGTAGGTACAGTAGTAGGACCTACACCTAACATTGGAAgACTGACTCARcTTGGtTGCACTCTAAATTTTCCCATTAGTCCTATTGAAACTGtACCAGTAAAATTAAAGCCAGGAATGGATGGCCCAAAAGTTAAACAATGGCCATTGaCAGAAGAAAAAATAAAAGCATTAGTAGAAATTTGTACAGAAGAAAAGGAAGGAAAAATTTCtAAAATTGGGCCTGAAAATCCATaCAATACTCCAGTATTTGCCATAAagaaGAGtTGGAGAAAAGTAGATTTCAGGGAACTTAATAAAAGAACTCAAGACTTCTGGgAAGTTCaATTAGGAATACCACATCCTGCAGGGAAGAAATCaaCAGTAttgGATGTGggtGATGcAtTTTCAGTTCCCTTAGACAAAGAATTCAGGAAATATaCTGCATTTACCATACCTAGTATAAACAATACACCAGGGATTAGATATCAGTATAATGTACTTCcAGGATGgAAAGGATCGCCAGCAATTTTCCAGAGTAGCATGACAAAAATCTTAGAGCCTTTTAGAAAACAAAATCCAGAAATAGTTATCCAATACGATGATTTGGTATCAGACTTAgAAATAGGACAGcaTAGAACAaaaATAGAGGAACTGAGACAACATCTGAGRTGGGGATTTACACCAGACAAACATCAGAAAGAACCccCATTCCTTTGGGGTTATGAACTCCATCCTGaT
>2010.GU.AV.HO.G0038
CCTCAGATCACTCTTTGGCAACGACCCCTCGTCACAATAARGATAGGGGGGCAAATAAAGGAAGCCCTATTAGATACAGGAGCAgataCATTAGAAGAgATGAATTTaCCAGGAAaaTGGAAACCAAAAGGAGGAGGTTTTAAAGTAAGACAGTATGATCATaTACTcRTAGAGATCAGTGGATAtaAAGCTATAGGTACAGTAgTaggACCCACACCtaaCATTGGAAGACTGACTcAgATtGGTTGCACTTTAAATTTTCCCATTAGTCCTATTGAAACTGTACCTGTAAAATTAAAGCCAGGAATGGATGGCCCAAAAGTTAAACAATGGCCATTGACAGAAGAAAAAATAAAAGCATTAATAGAAATTTGTACAGAGGAAAAGGAAGGAAAAATTTCAAAAATCGGGCCTGAAAATCCATACAATACTCCAGTATTTGCCATAAAgAAAAGTTGGAGAAAGGTAGATTTCAGAGAACTTAATAAGAGAACTCAAGACTTCTGGGAAGTTCAATTAGGAATACCACATCCCGCAGGGAAGAAATCAACAGTACTGGATGTGGgTgATGCATTTTCAGTACCATTAGATCAaGACTTCAGGAAGTacACTGCATTCACCATACCTAGCATGAACAATACACCAGGGATTAGATATCAGTACAATGTGCTTCCGGGATGGAAAGGATCACCAGCAATATTCCAAAGTAGcATGACAAAAATCTTGGAACCTTTTAGgAAACAAAATCCAGAcatgGAGATCCAATACGATGATTTGGTATCTGACCTAGAAAYAGGGCAGCATAGAACAAAAATAGAGGAACTAAGACAACATCTGAGGtGGGGATTTACACCAGACAAACATCAAAAAGAACCTCCATTTCTTTGGGGTTATGAACTCCATCCcgaT
>2010.GU.GU.HE.G0039
CCTCAAATCACTCTTTGGCAACGACCCCTAGTTACAATAAGGATAGGGGGGCAACTCAAGGAAGCcTTATTAGAcACAGGAGCAGAtACATTAgAAgACATagagTTGCCAGGAAAATGGAAACCAAAAGGAGGAGGTTTTaaaGtaAGACAGTATGATCAGATACCCATAGAAATCTGTGGACATAAAGCTATAGGTACAGTAGTAGGACCTACACCTAACATTGGAAGAcTAACTCAGcTTGGTTGCACTTTAAATTTTCCCATTAGTCCTATTGAAACTGTACCAGTAAAATTAAAGCCAGGAATGGATGGCCCAAAAGTTAAACAATGGCCATTGACAGAAGAAAAAATAAAAGCATTAACAGAAATTTGTACAGAAGAAAAGGAAGGAAAAATTTCAAAAATTGGGCcTGAAAacccaTACAATACTcCAATATTTGCCATAAAgAAGAGTTGGAGAAAAGTAGATTTCAGAGAACTTAATAAAAGAACTCAaGAATTCTGGGAAGTTCAATTAGGGATACCACATCCTGCAGGAAAGAAATcaACAGTtCtGGaTGtGGGTGATGCATTTTCAGTTCCCTTAGATAAAGAtTTCAGGAaGtaTACTGCATTTACCATACCTAGTATAAACAATACACCAGGGaTCAGATATCAGTAcAATgtgcTCCCAGGATGGAAAGGATCACCAGCAATATTCCAAAGTAGCATGACAAAAATCTTAGAGCCTTTTAGAAAAAAtAATCCAGACctAGTTATCCAATACGATGACTTGGTATCTGACTTAGAAATAGGGCAGCATAGAACAAAAATAGAGGAACTGAGAGAACATCTGAGGTGGGGATTGACACCGGACAAGCATCAGAAAGAGCCTCCgTTCCTTTGGGGCTATGAACTCCATCCTgaT
>2010.GU.GU.HE.G0040
CCTCAAATCACTCTTTGGCAaCGACCCCTAGTTACAATAAAGATAGGGGGGCAACTCAAgGAAGCCTTATTAGATACAGGAGCAGATACATTAGAAGACATGGAGTTGCCAGGAAAATGGAAACCAAAAGGAGGAGGTTTTAAAGTAAGACAGTAtGATCAGATACCCATAGAAATCTGtGGACATAAAGCTATAGGTACAGTAGTAGGACCTACACCTAACATTGGAAGACTAACTCAGCTTGGTTGCACTTTAAATTTTCCCATTAGTCCTATTGAAACTGTACCAGTAAAATTAAAGCCAGGAATGGATGGCCCAAAAgTTAAACAATGGCCATTGACAGAAGAAAAAATAAAAGCATTAACAGaAATTTGTACAGAAGAAAAGGAAGGAAAAATTTCAAAAATTGGACCTGAAAACCCATACAAtACTCCAATATTTGCCaTAAAGAAGAGTTGGAGAAAAGTAGATTTCAGAGAACTTAATAAAAGAACTCAAGACTTCTGGGAAGTTCAATTAGGAATACCACATCCTGCAGGAAAGAAATCAACAGTTCTGGATGTGGGTGATGCATTTTCAGTTCCATTAGATAAAGAATTCAGGAAGTATACTGCATTTACCATACCTAGTATAAACAATACACCAGGGATCAGATATCAGTACAATGTGCTCCCAGGATGGAAAGGATCACCAGCAATATTCCAAAGTAGCATGACAAAAATCTTAGAGCCTTTTAGAAAAGATAATCCAGACCTAGTTATCCAATACGATGACTTGGTATCTGACTTAGAAATAGGGCAGCATAGAACAAAAATAGAGGAACTGAGAGAACATCTGAGGTGGGGATTGACACCAGACAAGCATCAGAAAGAACCTCCGTTCCTTTGGGGTTATGAACTCCATCCTGAT
>2010.GU.GU.HE.G0041
CCTCAGATCACTCTTTGGCAACGACCCCTCGTCACAATAAAAATAGGGGGGCAATTAAAAGAAGCTCTATTAGATACAGGAGCAGATACATTAGAAGAAATAGATTTGCCAGGAAAATGGAAACCAAAAGGAGGAGGTTTTAAAGTAAGACAGTATGATCAGATAGCTATGGAAATCTGTGGACATAAGGCTATAGGTACAGTAGTAGGACCTACACCTAACATTGGAAGATTAACTCAGATTGGTTGCACTTTAAATTTTCCCATTAGTCCTATTGAAACTGTACCAGTAAAATTAAAGCCAGGAATGGATGGCCCAAAAGTTAAACAATGGCCATTGACAGAAGAMAAAATAAAAGCATTATTAGAAATTTGTgCAGAAGAAAAGGAAGGAAAAATTGAAAARGTTGGGCCTGAAAATCCATACAATACTCCAGTATTTGCCATAAAGAAAAGYTGGAGAAAAGTAGATTTCAGAGAACTCAATAAGAGAACTCAGGACTTCTGGGAAGTTCAGCTAGGAATACCYCATCCCGCAGGGAAGAAATCAACAGTACTGGATRTRGGTGATGCATTTTCAGTTCCCTTAGATGAAAGcTTCAGGAAGTATACTGCATTTACCATACCTAGTATAAACAATACACCAGGGATTAGATATCAGTACAATGTGCTTCCAGGATGGAAAGGATCACCAGCAATATTCCAAAGTAGCATGACAAAAATTTTAGAGCCTTTCAGAAAaCAAAATCCAGATAGTTATaTCCAATACGATGATTTRGTATCTGACTTAGAATTAGAGCAGCATAGAACAACAGTAGaGAaaCTGaGACAACATCTGAAGTGGGGATTAACACCAGATAAACATCAAAAAGAACCTCCATTCCTGTGGGGTTATGAGCTCCATCCTGAT
>2010.GU.AV.HE.G0042
CCTCAAATCACTCTTTGGCAACGACCCCTCGTCAWCATAAAGGTAGAGGGGCAACTAAAGGAAGCTCTATTAGATACAGGAGCAGATACATTAGAAGAAATGAATTTGCCRGGAAGATGGAAACCAAAAGGAGGAGGTTTTAAAGTAAGACAATAtGATCAAGTACRCATAGAAATCTGTGGACATACAGCTRTAGGTACAGTAGTAGGACCTACACCTAACATTGGAAGATTGACTCARATTGGTTGCACTCTAAATTTTCCCATTAGTCCTATTGAAACTRTACCAGTAAAAtTrAAGCCAGGAATGGATGGSCCAAAAGTCAAACAATGGCCATTGACAGAAGAAAAAATAAAAGCATTAGTAGAAATTTGTACAGAAGAAAAGGAAGGAAAAATWTCAAAAATTGGGCCTGAAAATCCATACAATACTCCAGTATTTGCTATAAAGAAAAGTTGGAGAAAAGTAGATTTCAGAGARCTTAATAAAAGAACTCAAGACTTTTGGGAAGTTCAATTAGGAATACCACATCCCGCAGGGAAGAAATCAACAGTACTRGATGTGGGTGATGCATTTTCAGTTCCCTTAGATAAAGACTTCAGGAAGTATACTGCATTTACCATACCTAGTRCAAACAATACACCAGGGATTAGATATCAGTACAATGTGCTTCCAGGATGGAAAGGATCACCAGCAATATTCCAAAGTAGCATGACAAAAATCTTAGAGCCTTTTAGAAAACAAAAcCCAGACATAGTTATCCAATACGATGACTTGGTATCTGACTTAGAAATAGGGCAGCATAGAACAAAAATAGARGAKCTGAGAGAGCATCTGARGTGGGGATTTACACCAGACAAACATCAAAARGAACCTCCATTTCTTTGGGGGTATGAACTCCATCCTGAT
>2010.GU.AV.HE.G0043
CCTCAGATCACTCTTTGGCAACGACCCCTcGTCACAATAAAGATAGGGGGGCAaATAAAGGAAGCCCTATTAGATACAGGAGCAGATACATTAGAAGAAATGAATTTGCCAGGAAAATGGAAACCAAAAGGAGGAGGTTTtAAAgTAaGACAGTATGATCATATACTCATAGAGATcAGTGGACATAAAGCTATAGGTACAGTAGTAGGACCCACACCTAACATTGGAAgACTGACTCAgATTGGTTGCACTTTAAATTTTCCCATTAGtCCTATTGAaACTGTACCTGTAAAaTTAAAGCCAGGAATGGATGGCCCAAAAGTTAAACAATGGCCATTGACAGAAGAAAAAATAAAAGCATTAaTAGAAATTTGTaCAGAgGAAAAGGAaGGAAAAATTTcAaAAATTGgGCCTGAAAATCCATACAATACTCCAGTATTTGCCATAAAGAaAAgtTGGAGAAAGGTAGATTTCAGAGAACTTAATAAGAGAACTCAAGACTTCTGGGAAGTTCAATTAGGAATACCACATCCCGCaGGGAAGAAATCAACAGTACTGGATGTGGGTGATGCATTTTCAGTACCATTAGATCAAGAcTTCAGGAAGTATACTGCATTCACCATACCTAGCATGAACAATACACCAGGGATTAGATATCAGTACAATGTGCTTCCGGGATGGAAAGGATCACCAGCAATATTCCAAAGTAGCATGACAAAAATCTTGGAACCTTTTAGAAAACAAAATCCAGAAATAGTGATCCAATACGATGATTTGGTATCTGACCTAGAAATAGGGCAGCATAGAACAAAAATAGAGGAACTAAGACAACATCTGAGGTGGGGATTTACACCAGACAAACATCAAAAaGAACCTCCATTTCTTTGGGGTTATGAACTCCATCCCGAT
>2010.GU.GU.HE.G0044
CCTCAGATCACTCTTTGGCAACGACCCCTCGTCACAATAAAGRTAGGGGGGCAACTAAAGGAAGCTCTATTAGACACAGGAGCAGATACATTAGAAGAAATGAGTTTGCCAGGAAGATGGATACCAAAAGGAGGAGGTTTTAAAGtAAGACAGTATGATCAGATAACCATAGACATCTGTGGACATAAAGCTACAGGTACAGTaATAGGACCCACCCCTAACATTGGAAGACTGACTCAGATTGGTTGCACTTTAAATTTTCCCATTAGTCCTATTGAAACTGTACCAGTAAAACTAAAGCCAGGAATGGATGGCCCAAAAGTTAAACAATGGCCATTGACAGAAGAAAAAATAAAAGCATTAGTAGAAATTTGTACAGAAGAaAAGGAAGGAAAAATTTCaAAAATTGGGCCTGAAAATCCATACAATACTCCAGTaTTTGCCATAAAGAAGAGTTGGAGAAAAGTAGATTTCAGGGAACTTAATAAGAGAACTCAAGACTTCTGGGAAGTTCAATTAGGAATACCACACCCTGCAGGGAAGAAATCAACAGTATTGGATGTGGGTgATGCGTTTTCAGTTCCCTTAGATAAAGAATTCAGGAAGTATACTGCATTCACTATACCTAGTACAAACAATACACCAGGGATTAGATATCAGTACAATGTACTTCCAGGATGGAAAGGATCGCCAGCAATATTCCAATGTAGCATGACAAAAATCTTAGAGCCTTTTAGAAAAGAAAATCCAGACATAGTTATCCAATACGATGATCTAGTaTCTGaCTTAGAAATAGGACAGCATAGAACAaAAGTAGAACAgcTGAGaCAACATCtGAGGTGGGGATTTaCACCAGaCAAaCATCAGAAAGAACCTCCATTCCTcTGGGGTTATGAACTCCATCcCGAT
>2010.GU.GU.HE.G0045
CCTCAAATCACTCTTTGGCAGCGACCCCTCGTCACAATAAAAGTAGGGGGACAATTAAAGGAAGCTCTATTAGATACAGGAGCAGATACACTAGAAGAAATAGAtTTGCCAGGAAGATGGAAACCAAAAGGAGGAGGTTTTAAAGTAAGACAGTATGATCAGATACTAGTAGAAATCTGTGGACATAAAGCTATAGGTACAGTAGTAGGACCTACACCTAACATTGGAAGACTGACTCAGCTTGGGTGTACTTTAAATTTCCCCATTAGTCCTATTAAAACTGTACCAGTAAAATTAAAGCCAGGAATGGATGGCCCAAAAGTTAAACAATGGCCATTGACAGAAGAAAAAATAAAAGCACTAGTAGAAATTTGTACAGAAGAAAAGGAAGGGAAAATTTCAAAAATCGGGCCTGAGAATCCATATAATACTCCAATATTTGCCATAAAGAAAAGTTGGAGAAAAGTAGATTTCAGAGAACTTAATAAAAGAACTCAAGACTTTTGGGAAGTTCAATTAGGAATACCACATCCCGCAGGGAAGAAATCAACAGTACTGGATGTGGGTGATGCATTTTCAGTTCCCTTAGAtGAAAACTTCAGGAAGTATACTGCATTCACCATACCCAGTGTAAACAATACACCAGGGGTTAGATACCAGTACAATGTGCTTCCAGGATGGAAGGGATCACCAGCAATATTCCAAAGTAGCATGACCAAGATCTTGGAGCCTTTtAGAAAACAAAATCCAGACATAGTTATACAATACGATGATTTGGTATCTGACTTAGAAATAGGGCAGCATAGAACAAAAATAGAGGAACTGAGAGAACATCTGAGGTGGGGGTTTACACCAGAcAAACATCAGAAAGAACCTCCATTTCTTTGGGGTTATGAACTCCATCCTGAT
>2010.GU.AV.HE.G0046
CCTCAGATCACTCTTTGGCAACGACCCTTAgTTACAATAAAGATAGGGGGGCAACTAAAGGAAGCTCTATTAGATACAGGAGCAGATACATTAGAAGAAATGCATTTACCAGGAAAATGGaAACCAAAAGGAGGAGGTTTTAAAGTAAGACAaTATGAgCAGaTACCcGTAGAGATCTGTGGgCATAAAGCTGtAGGtACAGTAATAGGACCCACACCTAACATTGGAAGACTGACTCAACTTGGTTGCACTTTAAATTTTCCCATTAGTCCTATTGAAACTGTACCAGTAAAATTAAAGCCAGGAATGGATGGACCAAGAGTTAAACAATGGCCATTGACAGAAGAGAAAATAAAAGCaTTAATAGAAATTTGtACAGAAGAAAAGGAAGGAAAAATTTCAAAaATTGGTCCTGAAAATCCgTACAATACTCCAGTATTTGCCATAAAGAAAgGTTGGAGAAAAgTAGATTTCAGAGAcCTTAACAAAAGAACTCAAAATTTCTGtGAAGTTCAATTAGGAATACCACATCCTGCAGGGAAGAAATCAACAGTACTGGATGTGGGTGATGCATTTTCAGTTCCTtTAGATAAAGACTTCAGGAAGTATACAGCATTCACCATACCTAGTATAAACAATACACCAGGGATTAGATAcCAGTACAATGTACTTCCAGGATGGAAaGGATCACCAGCAATATTCCAAAGTAGCATGACAAAAATCTTAGAGCCTTTTAGAAAaCAAAATCCAGACATGGTTATCCAATACGATGACTTGGTATCTGATTTAGAAATAGGACAGCATAGAGCAAAAATAGAGGAACTGAGaGAaCAYTTGAGgTGGGGATTTACACCAGACAAACATCAGAAAGAACCCCCATTTCTTTGGGGTTATGAACTCCATCCCGAC
>2010.GU.SR.HE.G0047
CCTCAAATCACTCTTTGGCAACGACCCCTCGTCACARTAAAGATAGGGGGRCAgCTAAAGGAAGCTCTATTAGAtACAGGAGCAGATACATTAGAAGAAATagATTTaCCAGGAAgATGGAAACCAaAAGGAGGAGGTTTTAAAGTAAGACAGTATGATCARATAcCCATAGAAATaTGTGGGCATAAAGCTGTaGGTACAGTAgTAGGACCTACACCAAACATTGGAAGACTGACTCAGATTGGTTGTACTTTAAATTTCCCCATTAGTCCTATTGAAACTGTACCAGTAAAATTAAAGCCAGGAATGGATGGGCCAAAAGTCAAACAATGGCCATTGACAGAAGAAAAAATAAAAGCATTAATAGAAATTTGTACAGAAGAAAAGGAAGGAAAAATTTCAAAAATTGGGCCTGAAAATCCATATAATACTCCAGTATTTGCAATAAgGAAAAGTTGGAGAAAAGTAGATTTCAGAGAACTTAATAAGAGAACTCAAGAATTCTGTGAAGTTCAATTAGGAATACCACATCCCGCAGGGAAGAAGTCAACAGTACTGGATGTGGGTGATGCATTCTCAGTCCCTTTAGATAAAGAATTCAGAAAGTATACTGCATTTACCATACCTAGTATAAATAATACACCAGGGATTAGATATCAGTACAATGTGCTTCCAGGATGGAAAGGATCACCAGCAATATTTCAAAGTAGCATGACAAAAATCCTGGAACCCTTTAGAAAACAAAATCCAGAAATAGTTATCCAATACGATGACTTGGTATCTGATTTAGAAATAGAGAAGCATAGAACAAAAATAGAGGAACTGAGACAACATTTGAGGTGGGGATTTaCCCCAGACAAGCATCAGAAAGAaCCTCCATTCCTTTGGGGTTATGAACTCCATCCTGAT
>2010.GU.GU.HE.G0048
CCTCAAATCACTCTTTGGCAACGACCCCTCGTCACAATAAAGATAGGGGGGCAACTAAAgGAAGCTCTATTAGACACAGGAGCaGATACATTAGAAGAAATGAATTTGCCAGGAAAATGGAAACCAAAAGGAGGAGGTTTTAaAGTAAGACAGTATGATCAGaTAYCCATAGAAATCTGTGGGCATAAAGCTGTGGGTACAGTaATAGGACCTACACCAAACATTGGAAGACTGACTCAGCTTGGTTGCACTTTAAATTTTCCCATTAGTCCTATTGAAACTGTACCAGtGAAGCTAAAGCCAGGAATGGATGGcCCAAAAGTTAAACAATGGCCATTGACAGAAGAAAAAATAAAAGCATTAGTAGAAATTTGTACAGAAGAAAAGGAAGGAAARATTTCAAAGATTGGCCCTGAAAATCCATACAATACTCCAGTATTTGCCATAAAGAAAAGTTGGAGAAAAGTAGATTTCAGgGAACTTAATAAGAGAACTCAAGACTTCTGGGAAGTTCAATTAGGAATACCACATCCcTCAGGGAAGAAATCAACAGTACTGGATGTGGGGGATGCATTTTCAGTTCCCTTAGATAAAGAATTCAGGAAGTATACTGCATTCACCATACCTAGCATAAACAATACACCAGGGATTAGATATCAGTACAATGTGCTTCCAGGATGGAAAGGATCACcATCAATATTCCAAAGTAGCATGACAAAAATcTTAGAGCCTTTTAGGAAAGMAAATCCAGACaTAGaTATCCAATACGATGATTTGGTATCTGACCTAGAAATAGGGCAGCATAGAACAAAAATAGAGGAACTGAGAGAACATCTGAaGTGGGGGTTTACACCAGACAAACACCAGAAAGAACCTCCATTTCTTTGGGGTTATGAACTCCATCCTGAT
>2010.GU.SM.HE.G0049
CCTCAAATCACTCTTTGGCAACGACCCATCGTCACAATAAAGATAGGGGGGCAACTAAAGGAAGCCCTATTAGATACAGGAGCAGATACATTAGAAGAAATGAATTTGCCAGGAAGATGGAGACCAAAAGGAGGAGGTTTTaAAGTAAGACAGTATGATCAAATGCCCATGGAAATCTGTGGgAATAAAGTTATAGGTaCAGTAGTAGGACCTACACCTAaCATTGGAAGATTAACTCAGATTGGTTGCaCTTTAAATTTTCCCATTAGTCCTATTGAAACTGtaCCAGTAAaATTAAAGCCAGGAATGGATGGCCCAAAAGTTAAACAATGGCCATTGACAGAAGAAAAAATAAAAgCATTAATGGAAATCTGTgCAGAAGAAAAGGAAGGAAAAATTTCAAAAATTGGgCCTGAAAATCCATATAATACTCCAATATTTGCCATAAAGAAaAGTTGGAGAAAAGtAGATTTCAGAGATCTTAATAAGAGAACTCAAGACTTCTGGGAAGTTCAGTTAGGAATACCACATCCCGCAGGGAAGAAATCAACAGtATTGGATGTGGGTGATGCATTTTCAGTtCCCTTAGATCCAGACTTCAGGAAGTATACTGCATTTACTATACCTAGTATAAATAATACACCAGGAACTAGGTATCAGTACAATGTGCTTCCAGGATGGAAAGGATCACCAGCAATATTCCAAAGCAGCATGACAAAAATCTTAGAGCCCTTTAGAAAACAAAATCCAGAAATAGTCATCCAATACGATGATTTGGTATCTGACTTAGAAATAGGGAAGCATAGAACAAAAATAGAGGAACTGAGACAACATCTGAGGTGGGGATTCACACCAGACAAACATCAGAAAGAACCTCCATTCCTTTGGGGTTACGAACTCCATCCTGAT
>2010.GU.GU.HE.G0050
CCTCAGATCACTCTTTGGCAACGACCCCTCGTCACAGTAAAGATAGGGGGGCARYTAAGGGAAGCTCTATTAGACACAGGAGCAGATACATTAGAAGAAATAAATTTGCCAGGAAGATGGAAACCAAAAGGAGGAGGTTTTAAAGTAaGACAGTATGATCAGATACCTGTAGAAATCTGTGGACATAAAGCTATAGGTACAGTAATAGGACCCACACCTAACATTGGAAGACTGACTCAGATTGGTTGCACTTTAAATTTTCCCATTAGTCCTATTGAAACTGTACCAGTAAAATTAAAGCCAGGAATGGATGGCCCgAAAGTTAAACAATGGCCATTGACAGAAGAAAAAATAAAAGCATTAGTAGAAATTTGTACAGAAGAAAAGGAAGGAAAAATTACAAAAATtGGGCCTGAAAATCCATACAATACtCCAATATTTGCCATAAAGAAGAGTTGGAGAAAAGTAGATTTCAGGGAACTTAATAAGAGAACTCAAGACTTCTGGGAAGTTCAATTAGGAATACCACATCCCGCAGGGAAgAaATCAACAGTACTgGATGTGGGTGATGCATTTTCAGTTCCCTTAGATAAAGAATTcAGGAAGTATACTGCATTCACCATACCTAGTGTAAACAATACACCAGGGATTAGATATCAGTACAATGTACTTCCAGGATGGAAAGGATCACCAGCAATATTCCAATGTAGCATGACAAAAATCTTAGAGCCTTTTAGAAAAAACAATCCAGACATAGTTATCCAATACGATGATTTAGTATCTGACTTAGAAATAGGgCAGCACAGAACAAAAATAGAGGAACTGAGACAACATCTGAGGTGGGGaTTTACACCAGATAAACATCAGAAAGAACCTCCATTTCTGTGGGGGTATGAACTCCACCCCGAT
>2010.GU.GU.HE.G0051
CCTCAAATCACTCTTTGGCAACGACCCCTTGTCAAAGTAAAAATAGGGGGACAAATAAAGGAAGCTCTATTAGATACAGGAGCAGATACATTAGAAGaAATGAGTTTGCCAGGAaAATGGAAACCTAAAGGAGGAGGTTTtAAAGTAAGaCAGTATGAtCAGATACCCATAgaAATCTGTGGGCATAAAGCTATAGGTACAGTAGTAGGACCTACACCTAACATTGGAAGACTGACTCAGATTGGTTGTACTTTAAATTTCCCCATTAGTCCTATTGAAACTGTACCAGTAAAATTAAAGCCAGGAATGGATGGCCCAAAAGTCAAACAATGGCCATTGACAGAAGAAAAAATAAAAGCATTAGTAGAAATTTGTACAGAAGAAAAGGAAGGAAAAATTTCAAAAATTGGGCCTGAAAATCCATATAATACTCCAGTATTTGCTATAAAGAAAAGTTGGAGAAAAGTAGATTTCAGAGAACTTAATAAAAGAACTCAAGAATTCTGGGAAGTTCAATTAGGAATACCACATcCCTCAGGGAAGAAATCAACAGTACTAGATGTGGGtGATGCATTTTCAGTtCCCTTAGATAAAGAATTCAGAAAGTACACTGCATTTACCATACCTAGTATAAATAATaCACCAGGAATTAGATATCAGTACAATGTGCTTCCAGGATGGAAAGGATCaCCAGCAATATTCCAAAGTAGCATGACAAAAATcTTAGAGCCTTTTAGAaAACAAAATCCAGAAATAGTTATCCAATACGATGaCTTGGTATCAGATTTAGAAATAGAGAAGCATAGAACAAAAATAgAGGAACTGAGaCAACATCTGAGGTGGGGATTTACCCCAGACAAGCATcAGAAAGAACCTCCATTCCTTTGGGGTTATGAACtCCATCCTGAT
>2010.GU.AV.HE.G0052
CCTCAAATCACTCTTTGGCAACGACCCCTMGTCACAATAAAGATAGGGGGGCAAATAAAGGAAGCCCTATTAGATACAGGAGCAGATACATTAGAAGAKATGAATTTGCCAGGAAAATGGAAACCAAAAGGAGGAGGTTTTAAAGTAAGACAGTATGATMATATACCCATAGAGATCAGTGGATATAAAGCTATAGGTACAGTRGTAGGACCCACACCTAACATTGGAAGACTGACTCAGATTGGTTGCACTTTAAATtTTCCCATTAGTCCTATTGAAACTGTACCtGTAAAATTAAAGCCAGGAATGGATGGCCCAAAAGTTAAACAATGGCCATTGACAGAAGAAAAAATAAAAGCATTAATAGAAATtTGTaCAGAgGAAAAGGAAGGAAAaATTTCAAAAATtGGGCCTGAAAATCCATAcAATACTCCAgTATTTGCCATAAAGAAAAGTTGGAGAAAGGTAGATTTYAGAGAaCTTAATAAGAGAACTCAAGACTTYTGGGAAGTTCAaTTAGGAATACCACATCCCGCAGGGAAGAAGTCAACAGTATTGGATGTGGGTGATGCATTTTCAGTACCATTAGATCAAGACTTCAGGAAGTATACTGCATTCACCATACCTAGCATGAACAATACACCAGGGATTAGATATCAGTACAATGTGCTTCCGGGATGGAAAGGATCACCAGCAATATTCCAAAGTAGCATGACAAAAATCTTGGAACCTTTTAGAAAACAAAATCCAGAAATRGTGATCCAATACGATGAtTTGGTATCTGACCTAGAAACAGGGCAGCATAGAACAAAAATAGAGGAACTRAGACAACATCTGAGGTGGGGATTTACACCAGACAAACATCAAAAAGAACCTCCATTTCTTTGGGGTTATGAACTCCATCCtGAT
>2010.GU.HU.HE.G0053
CCTCAGATCaCTCTTTGGCAACGACCCCTTGTCAGAATAAAGATAGGGGGACAAATAAAGGAAGCTCTATTAGATACAGGAGCAGATACATTAGAAGAAATGAGTTTGCCAGGAAAATGGAAACCAAAAGGAGGAGGTTTTAAAGTAAGACAGTATGAACAGATATCTGTAGAAATCTGTGGACATAAAGCTATAGGTACAGTAATAGGACCCACACCTaaCATTGGAAGACTGACTCAGATTGGTTGCACTTTAAATTTTCCCATTAGTCCTATTGAAACTGTACCAGTAAAATTAAAGCCAGGAATGGATGGCCCAAAAGTGAAACAATGGCCATTGACAGAAGAAAAAATAAAAGCATTAATAGAAATCTGTACAGATGAAAAGGAAGGAAAAATTTCAAAAATTGGGCCTGAAAATCCATACAATACTCCAGTATTTGCCATAAGGAAAAGTTGGAGAAAAGTAGATTTTAGAGAACTTAATAAGAGAACTCAAGATTTCTGGGAAGTTCAATTAGGAATACCACATCCTGCAGGGAAGAAGTCAACAGTACTGGATGTGGGTGATGCATTTTCAGTtCCCTTAGATCCAGACTTCAGGAAGTATACTGCATTCACCATACCTAGTATAAACAATACACCAGGGATTAGATATCAGTACAATGTACTTCCAGGATGGAAAGGATCACCAGCAATATTCCAAAGTAGCATGACCAAAATCTTAGAGCCTTTTAGAAGAAACAATCCAGAAATAGTTATCCAATACGATGATTTGGTATCTGACTTAGAAATAGGGCAGCACAGAGCAAAAATAGAGGAACTGAGACAACATCTGAGGTGGGGATTTACACCAGACAAGCATCAGAAAGAACCTCCATTTCTGTGGGGtTATGAACTCCACCCCGAT
>2010.GU.GU.HE.G0054
CCTCAAATCaCTCTTTGGCAGCGACCCCTCGTTACCATAAAGATAGAGGGACAACTAAAGGAAGCTCTATTAGATACAGGAGCaGATACATTAGAAGAAATGAGTTTGCCAGGAAGGTGGAAACCAAAAGGAGGAGGTTTTAAAGTAAGACAGTATGATCAGATAACCATAGAaATCTGTGGACATAAAGCTACAGGTACAGTGATAGGACCTACACCTAACATTGGAAGATtgactCAGATTGGtTGCACTTTAAATTTTCCAATTAGTCCTATTGAAACTGTACCARTAAAATTAAAACCAGGAATGGATGGTCCAAAAGtTAAACAATGGCCATTGACMGAAGAAAAAATaAAAGCaTTAGTAGAAATCTGTACAGAAGAAAAGGAGGGAAAAATTTCAAAAATTGGACCTGAAAATCCATACAATACTCCAATATTTGCCATAAAGAAAAGTTGGAGAAAAGTAGACTTCAGAGAACTTAATAAGAGAACTCAAGACTTCTGGGAAGTTCAGTTAGGAATACCACATCCYGCAGGGAAGAAATCAACAGTACTGGATGTGGGGGATGCATTtTCAATTCCCTTAcatGAAGACTTCAGGAAGTATACTGCATTTACCATACCTAGTATaAACAATACACCAGGGATTAGATATCAGTACAATGTGCTTCCAGGATGGAAAGGATCACCAGCAATATTCCAAAGTAGCATGACAAAAATTTTAGAGCCTTTTAGAAAGAAAAATCCAGAAATAGTTATCCAATACGATGATTTAGTATCTGACTTAGAAATAGGGCAGCATAGAACAAAAATAGAAGAATTGAGAGAACATTTGAAGTGGGGTCTTACACCAGATAAACATCAGAAAGAACCCCCATTCCTTTGGGGTTATGAACTCCATCCTGAC
>2010.GU.GU.HE.G0055
CCTCAAGTCACTCTTTGGCAACGACCTATTGTCATAATAAAGATAGGGGGGCAGCTAAAGGAAGCTCTATTAGATACAGGAGCAGATACATTAGAAGAAATGAATTTGCCAGGAAAATGGAAACCAAAAGGAGGGGGTTTTAAAGTAAAACAGTATGATCAGATAACCATGGAAATCTGTGGACATACAGTTACTGGTACAGTAGTAGGACCTACACCTAATATTGGAAGATTGACTCAGCTTGGCTGCACTTTAAATTTTCCCATTAGTCCTATTGAAACTGTACCAGTGAAATTAAAGCCAGGGATGGATGGCCCAAAAGTTAAACAATGGCCATTGACAGAAGAAAAAATAAAAGCATTAATAGAAATATGTACAGAAGAAAAGGAAGGAAAAATTTCAAAGATTGGGCCTGAAAATCCATACAATACTCCAGTGTTTGCYATAAAGAAAAGTTGGAGAAAAGTAGATTTCAGAGAACTTAATAAAAGAACTCAAGACTTCTGGGAAGTTCAATTAGGAATACCACATCCCGCTGGGAAGAAATCAACAGTACTGGATGTGGGTGATGCATTTTCAGTTCCCTTAGATAAAGACTTCAGAAAGTATACTGCATTTACCATACCTAGCATAAAcAATACACCAGGGATTAGATATCAGTATAATGTGCTTCCAGGATGGAAAGGATCACCAGCAATATTCCAAAGTAGCATGATAAAAATCTTGGAgCCTTTTAGAGAACAAAATCCAGACATAACTATCCAGTACGATGATTTGGTATCAGACTTAGAAATAGGGCAACATAGAATAAAAATAGAGGAACTGAGAGARCATCTAAGGTGGGGATTTACACCAGACAAACATCAGAAAGAACCTCCATTTCTTTGGGGTTATGAACTCCATCCCGAT
>2010.GU.GU.HE.G0056
CCTCAAATCACTCTTTGGCAACGACCCCTTGTCACAGTAAAGATAGGGGAACAACTAAAGGAAGCTCTATTAGATACAGGAGCAGATACATTAGAAGAAATGTATTTGCCAGGAAGGTGGAAACCAAAAGGAGGAGGTTTTAAAGTAAGACAGTATGATCAGATACCTATAGAAATCTGTGGATATAAAGCTATAGGTACAGTAGTAGGACCTACACCTAACATTGGAAGACTGACCCAAATTGGCTGTACTTTAAATTTTCCCATTAGTCCTATTGAAACTGTACCAGTAAAACTGAAGCCAGGAATGGATGGCCCAAAAGTTAAACAATGGCCATTGACAGAAGAAAAAATAAAAGCATTAATAGAAATATGTACAGAGGAAAAGGAAGGAAAAATTTCAAAAATTGGGCCTGAAAATCCATACAATACTCCAGTATTTGCCATAAAGAAAAGTTGGAGAAAAGTAGACTTTAGAGAACTTAATAAGAGGACTCAAGACTTCTGGGAAGTTCAATTAGGAATACCACATCCTGCAGGGAAGAGATCAACAGTGCTGGATGTGGGtGATGCATTCTCAGTTCCCTTAGATAAAGAATTCAGGAAGTATACTGCATTTACCATACCTAGTATAAACAATACACCAGGGATTAGATATCAATACAATGTGCTTCCAGGATGGAAGGGGTCACCAGCAATATTCCAATGTAGCATGACAAAAATCTTAGAGCCCTTTAGAAAACAAAATCCAGACATGGTTATCCAATACGATGATTTGGTATCCGACCTTGAAATAGGGCAGCATAGAAGAAAAATAGAGGAACTGAGACAACATCTGAGGTGGGGATTTACACCAGACAAACATCAGAAAGAACCTCCATTTCTTTGGGGTTATGAACTCCATCCTGAT
>2010.GU.SR.HE.G0057
CCTCAAATCACTCTTTGGCAaCGACCCCTCGTCTCAATAAAGATAGGGGGGCAAATAAAGGAAGCTCTATTAGATACAGGAGCAGATACATTAGAAGACATGAATTTGCCAGGAAGATGGAaGCCAAAAGGAGGAGGTTTTAAAGtAAAACAGTaTGATCAGATACTCATAGAAATCTGtGGACATAaAGcTATAGGtaCAGtAgTAGGACCTACACCTAaCaTTGGAAGATTGACACAGAtTGGTTGCACTtTAAATtTTCCCATTAGTCCTATtGAAACTGTaCCAGtaAAATTAAAGCCAGGAATGGATGGCCCAaAAGTtAAACAATGGCCATTGtcaGAAGAAAAAATAAAAGcaTTAGTAgAAATAtGTaCagAAgAaaAGgAAGGAaaAATTtCAAAaATTGGGCcTgAAAATCCataCaaTACTcCagTATtTgCCATAaAgAaGAGTTGGAGAAAAGTGGATTTCAGAGAACTTAATAAGAAAACTCAAGAaTTTTGGGAAGTTCAATTAGGAATACCACATCCCGCAGGGAAGAAATCAACAGTACTAGATGTAGGTGATGCATTCTCAGTTCCCTtAGATCCAGACTTCAGGAAGtATACTGcATTtACCATAcCTAGTaCAAaCAATACACCAGGAATTAGATATCAGTACAATGTGCTTCCAGGATGGAAAGGATCaCCAgCAATATTCCAAAGCAGCATGACAAAAATCTTAGAGCCTTTTAGAAAGCAAAATCCAGAAATAGTTATCCAATACGATGATTTGGTATCTGACTTAGAAATAGGCCAGCATAGAACAAAAATAGAAGAACTGAGACAACATCTGAGGTGGGGATTTACACCAGACAAACATCAGAAAGAACCTCCATTCCTTTGGGGTTATGAACTCCATCCCGAT
>2010.GU.GU.HE.G0058
CCTCAAATCACTCTTTGGCAACGACCCCTCGTCACAGTAAAGATAGGGGGGCAGCTAAAGGAAGCTCTATTAGACACAGGAGCAGATACATTAGAAGAAATGGATTTACCAGGAAAATGGAGACCAAAAGGAGGAGGTTTTAAAGTAAGACAGTATGATCAGGTACCCATAGAAATCGCAGGACATACAGCTGTAGGTACAGTAATAGGACCCACACCTaACATtGGAAGACTGACGCAGCTTGGTTGCACTTTAAATTTTCCCATTAGTCCTATTGAAACTGTACCAGTAAAACTAAAGCCAGGAATGGATGGCCCAAAAGTTaAACAATGGCCATTGTCAGAAGAAAAAATAAAAGCATTAACAGAAATTTGTACAGAAGaAAAGGAAGGAAAAATTaCAAAAATTGGGCcTGAAAATCCATATAACACTcCAGTATTTGCCATaaagAAAAGTTGGAGGAAAGTAGATTTCAGAGAACTTAATAAGAGAACTCAAGAATTCTGGGAAGTGCAATTAGGAATaCCACATCCCGCAGGAAAGAAATCAACAGTACTGGATGTGGGTGATGCATTTTCAGttCCCTTAGATCCAGACTTTAGAAAATATACTGCATTTACCATACCTAGTATAAACAATACACCAGGGATTAGATATCAGTACAATGTACTTCCAGGATGGAAAGGATCACCAGCAATATTTCAAAGTAGCATGACAAAAATCTTAGAGCCTTTTAGAAAAAACAATCCAgAAATAGTTATCCAATACGATGATTTGGTATCTGACTTAGAAATAGGACAGCACAGAACAAAaGTAGAGGAACTAAGACAACATCTGGGGTGGGGATTTACACCAGATAAACATCAGAAAGAACCTCCATTTCTTTGGGGGTATGAACTCCATCCTGAT
>2010.GU.GU.HE.G0059
CCTCAGATCACTCTTTGGCAACGACCCCTCGTCAGAATAAAAATAGGGGGGCAAATAAAGGAAGCTTTATTAGATACAGGAGCAGATACATTAGAAGAAATGAGTTTGCCAGGAAGATGGAGACCAAAAGGAGGAGGTTTTAAAGTAAGacAGtATGATCAGATACCTATAGAAATCGAGGGGTATAAAGCTATAGGTACAGTGATAGGACCCACACCTAACATTGGAAGACTGACTcGGATTGGTTGCACTTTAAATTTTCCCATTAGTCCTATTGAAACTGTACCAGTAAAATTAAAGCCAGGAATGGATGGCCCAAAAGTGAAACAATGGCCATTAACAGAAGAAAAAATAAAAGCATTAGTAGAAATTTGTACAGAAGAAAAGGAAGGAAAAATTTCAAAAATTGGGCCTGAAAATCCATACAATACTCCAGTATTTGCCATAAAGAAGAGTTGGAGAAAAGTAGATTTTAGAGAACTTAATAAGAGAACTCAAGAATTCTGGGAAGTTcAATTAGGAATACCACATCCTGCAGGGAAGAaGTCAACAGTACTGGATGTGGGTGATGCATTTTCAGTTCCCTTAGATAAAGAATTCAGGAAGTATACTGCATTCACCATACCTAGTATAAACAACACACCAGGGATTAGATATCAGTACAATGTGCTTCCAGGATGGAAAGGATCACCAGCAATATTCCAAAGTAGCATGACAAAAATCTTAGAGCCTTTCAGAAAAAACAATCCGGAAATAGTTATCCAATACGATGATTTAGTATCTGACTTAGAAATAGGGCAGCACAGAACAAAAATAGAGGAACTGAGACAACATCTGAGGTGGGGATTTACACCAGATAAGCATCAGAAAGAACCTCCATTTCTGTGGGGTTATGAACTCCACCCCGAT
>2010.GU.AV.HE.G0060
CCTCAGATCACTCTTTGGCAACGACCCCTCGTCACAATAAAGATAGGGGGGCAAATAAAGGAAGCCCTATTAGATACAGGAGCAGATACATTAGAAGAGATGAACTTGCCAGGAAAATGGAAACCAAAAGGAGGAGGTTTTAAAGTAAGACAGTATGAGCAGATACTCATAGAGATCTGTGGACATAAAGCTATGGGTACAGTAGTAGGACCCACACCTAACATTGGAAGACTGACTCAGATTGGTTGCACTTTAAATTTTCCCATAAGTCCTATTGAAACTGTACCTGTAAAATTAAAGCCAGGAATGGATGGCCCAAAAGTTAAACAATGGCCATTGACAGAAGAAAAaATAAAAGCATTagTAGAAATTTGTACAGAAGAAAAGGAAGGAAAAATTTCAAAAATTGGGCCTGAAAATCCATACAATACTCCAGTATTTGCCATAAAGAAAAGTTGGAGAAAAGTAGATTTCAGAGAGCTTAATAAGAGAACTCAAGATTTCTGGGAAGTTCAATTAGGAATACCACATCCCGCAGGGAAGAAATCAACAGTACTGGATGTGGGTGATGCATTTTCAGTACCATTAGATAAAGAATTCAGGAAGTATACTGCATTCACCATACCTAGCATAAACAATACACCAGGGgTTAGATATCAGTACAATGTGCTTCCAGGATGGAAAGGATCACCAGCAATATTCCAAAGTAGCATGACAAAAATCTTAGAACCTTTTAGAAAACAAAATCCAGActTgGTAATCCAATACGATGATTTGGTATCTGACCTAGAAATAGGGCAACATAGAgCAAAAATAGAGCAACTAAGACAACATCTAAGATGGGGGTTTACACCAGACAAACATCAAAAGGAACCTCCATTTCTTTGGGGTTATGAACTCCATCCCGAT
>2010.GU.GU.HE.G0061
CCTCAAATCACTCTTTGGCAACGACCCCTCGTCAAAGTAAAGATAGGGGGGCAAATAAAGGAGGCTCTATTAGATACAGGAGCAGATACATTAGAAGACATGAATTTGCCAGGaAGATGGAAACCAAAAGGAGGAGGTTTYAAAGTAAGACAGTAtGATCAAATACCCATGGAAATCTGTGGACATAAAGCTGTaGGTACAGTAATAGGACCTACACCTAACATtGGAAGaCTGACTCAaATTGgTTGTACTTTAAATTTCCCCATTAGTCCTATTGATACTGTGCCAGTAAAATTAAAGCCAGGAATGGATGGCCCAAgAGTTAAGCAATGGCCATTGACAGAAGaAAAAATAAAAGCATTAATAGAAATTTGtACAGAAGAAAAGGAAGGAAARATTTCAAAAATTGGGCCTGAaAATCCATATAATACTCCGGTATTTGCCATAAAGAAAAGTTGGAgAAAGGTAGATTTCAGAGAACTTAATAARAGAACTCAARAMTTCTGGGAAGTTCAATTAGGAATACCACATCCCGCAGGGAAGAAATCAACAGTACTGGATGTGGGTGATGCATTCTCAGTTCCCTTAGATAAAGAATTCAGAAAGTATACTGCATTTACCATACCTAGTATAAATAATACACCAGGGaTTAGATATCAGTACAATGTGCTTCCAGGATGGAAAGGATCACCAGCAATATTCCAAAGTAGCATGACAAAAATTTTAGAGCCTTTTAGAAAACAAAATCCAGAAATAGTTATCCAATACGATGACTTGGTATCAGATTTAGAAATAGGGCAGCATAGAGTAAAAATAGAGGAACTGAGACAACATCTGARGtGGGGATTTACCCCAGACAAACATCAGAAGGAACCTCCATTCCTTTGGGGTTATGAACTCCATCCTGAT
>2010.GU.SM.HE.G0063
CCTCAAATCACTCTTTGGCAACGACCCCTCGTATCAATAAAGATAGGGGGGCAAATAAAGGAAGCTCTGTTAGATACAGGAGCAGATACATTAGAAGACATGAGTCTGCCAGGAAGATGGAAGCCAAAAGGAGGAGGTTTTAAAGTAAGACAGTATGATCAGATACTCGTAGAAATCTGTGGACATAAAGCTATAGGTACAGtaGTAGGACCTACACCTAACATTGGGAGATTGACTCAGATTGGTTGCACTTTAAATTTTCCCATTAGTCCTATTGAAactGTACCAGTGAAATTAAAGCCAGGAATGGATGGCCCAAAAGTTAAACAATGGCCATTGTCAGAAGAAAAAATAAAAGCATTAGTAGAAATATGTATAGAAGAAAAGGAAGGAAAAATTTCAAAAATTGGGCCTGAAAATCCATACAATACTCCAATATTTGCCATAAAGAAGAGTTGGAGAAAAGTAGATTTCAGAGAACTTAATAAGAAAACTCAAGACTTTTGGGAGGTTCAATTAGGAATACCACATCCCGCAGGGAAGAAATCAACAATACTAGATGTGGGTGATGCATTCTCAGTTCCCTTAGATCCAGACTTCAGAAAGTATACTGCATTTACCATACCTAGTACAAACAATACACCAGGAATTAGATATCAGTACAATGTGCTTCCAGGATGGAAAGGATCACCAGCAATATTCCAAAGCAGCATGATAAAAATCTTAGAGCCTTTTAGAAAGCAAAATCCAGAAATAGTTATCCAATACGATGATTTGGTATCTGACTTAGAAATAGGCCAGCATAGAACAAAAATAGAAGAACTGAGACAACATCTGGGATGGGGATTTACACCAGACAAACATCAGAAAGAACCTCCATTCCTCTGGGGTTATGAACTCCATCCCGAT
>2010.GU.GU.HE.G0064
cctcaaatcACTCTTTGGCAACGAccCCTCGTCACAATAAAGATAGGGGGGCAAATAAAGGAAGCTCTATTAGATACAGGAGCaGAtaCATTAGAAGAAATGAATTTGCCAGGAAGATGGAAGCCAAAAGGAGGAGGTTTTAAAGTAAGACAGTATGATCAGATACCCATAGAAATTTGTGGACATAAAACTATAGGTACAGTAGTAGGACCTACACCTAACATTGGAAGACTGACTCAGATTGGTTGTACTTTAAATTTCCCCATTAGTCCTATTGAAACTGTACCAGTGAAATTAAAGCCAGGAATGGATGGTCCAAAAGTTAAACAATGGCCATTGACAGAaGAGAAAATAAAAGCATTAGTAGAAATTTGTACAGAAGAAAAGGAAGGAAAAATTTCAAAAATTGGGCCTGAAAATCCATATAATACTCCAGTATTTGCCATAAAGAAAAGTTGGAGAAAGGTAGATTTCAGAGAACTTAATAAGAGAACTCAAGACTTCTGGGAAGTTCAATTAGGAATACCACATCCTGCAGGGAAGAGATCAACAGTGCTAGATGTGGGTGATGCGTTCTCAGTTCCCTtACATGAAGACTTCAGAAAGTATACTGCATTTACCATACCTAGTATAAATAATACACCAGGGATtAgATATCAgTaCaATGtgCTACCAGGATGGAAAGGATCACCAGCGATATTCCAAAGTAGCATGACAAAAATCTTAGAGCCTTTTAGAAAACAAAATCCAGAAATAGTTATCCAATACGATGaCTTGGTATCAGACTTAGAAATAGGGCAACATAGAACAAAGATAGAGGAACTGAGaCAACaTCTGAGGTGGGGATTTACCCCcGACAAGCATCAAAAAGAACCCCCATTTcTTTGGGGTTATGAACTCCATCCAGAC
>2010.GU.CM.HE.G0065
CCTCaAATCaCTcTTTGGCAACGACCCCTaGTcTCaATaAAGATAGRGGGGCARATaAAGGAAGCCCTatTAGATACAGGAGCaGATaCATTAGAAGACATGaATTTGCCAGGAAAgTGGAAACCaAAAGGAGGAGGTTTTAARGTAAGACAATATGATCAGATAYtTGTAGAAATCTGTGGACAtAAGGCTATAGGTACAGTAATAGGACCTACACCTAACATTGGAAGACTGACTCAGATTGGTTGCACTTTAAATTTTCCCATTAGTCCTATTGAAACTGTACCAGTAAAgTTAAAGCCAGGAATGGATGGCCCAAAAGTTAAACAATGGCCATTGACAGAAGAAAARATAAAAGCATTAGTAGAAATTTGTACAGAAGAAAAGGAAGGAAAAATTTCAAAAATTGGGCCTGAAAATCCATACAATACTCCAGTATTCGCCATAAGGAAAAGTTGGAGAAAGGTAGACTTcAGAGAGCTtAATAAGAGAACTCAAGAATTCTGGGAAGTTCAATTAGGAATACCACACCCGGCAGGGAAGAAATCAACAGTACTGGATGTGGGTGATGCATTTTCAGTtCCCTTAGATAAGGAATTCAGAAAGTATACTGCATTCACCATACCTAGTATAAACAATACACCAGGGATTAGATATCAGTACAATGTGCTTCCAGGATGGAAAGGATCACCAGCAATATTCCAAAGTAGCATGACAAAAATTTTAGAGCCTTTTARAAAACAGAATCCAGACCTAGTTATCCAATACGATGATTTGRTATCTGACTTAGAAATAGGGCAGCATAGAGCAAAAaTAGAGGACCTGAGACAACATCTGAGATGGGGRTTTACACCAGACAAACATCAAAARGAACCTCCATTtCTCTGGGGCTATGAACTCCACCCTGAT
>2010.GU.ES.HE.G0066
CCTCAAATCACTCTTTGGCAACGACCCCTCGTCACAGTAAAGATAGGGGGCCAATTAAAGGAAGCTCTATTAGATACAGGAGCAGATACATTAGAAGAAATGAATTTGCCAGGAAGATGGAAACCAAAAGGAGGAGGTTTTAAAGTAAGACAGTATGATCAGATACCCATAGAAATCTGTGGACATACAGcTaTAGGTACAGTaGTAGGACCTACACCTaACATTGGAAGACTGACTCAGATTGGTTGCACTTTAAATTTTCCCATTAGTCCTATTGAAACTGTACCAGtAAAATTAAAGCCAGGAATGGATGGACCAAAAGTTaAACAATGGCCATTGACAGAAGAGAAAATAAAAGCATTAGTAGAGATTTGTACAGAAGAAAAGGAAGGGAAAATTTCAAAAATTGGGCCTGAAAATCCATaCAATACTCCAGTATTTGCCATAAAGAAGAGTTGGAGAAAAGTAGATTTTAGAGAACTTAATAAGAGAACTCAAGATTTCTGGGAGGTTCAATTAGGAATCCCACATCCTGCAGGGAAGAAATCAACAGTACTGGATGTGGGTGATGCATTTTCAGTTCCCTTAGATGAAGATTTCAGAAAATATACTGCATTTACTATACCTAGTGTAAACAATACACCAGGGATTAGATATCAGTACAATGTGCTTCCAGGATGGAAAGGATCACCAGCAATATTCCAAAGTAGCATGACAAAAATCTTAGAGCCTTTTAGAAAGCAAAATCCAGACATAGTTATCCAATACGATGATTTRGTATCTGACTTAGAAATAGAAAAGCATAGAATAAAAATAGAGGAACTGAGACAACATCTGAGGTGGGGGTTTACACCAGACAAACATCAGAAAGAACCTCCATTCCTTTGGGGTTATGAACTCCATCCTGAT
>2010.GU.GU.HE.G0067
CCTCAAATCACTCTTTGGCAACGACCCCTTGTCACAATAAAGGTAGGGGGACAAGTAAAGGAAGCTCTATTAGATACAGGAGCAGATACAtTAGAAGAAATGGATTTGCCAGGAAGATGGAAACCAAAAGGAGGAGGTTTTAAAGTAAGACAGTATGACCARATACTCATAGARATTTGTGGATATAaAGCTATAGGTACAGTCGTAGGACCTACACCTAACATTGGAAGACTGACTCAAATTGGTTGCACTCTAAATTTtCCCATTAGTCCTATTGAGACTATACCAGTAAAATTAAAGCCAGGAATGGATGGCCCAAAAATTAAACAATGGCCATTGACAGAAGAAAAAATAAAAGCATTARTaGAAATcTGTACAGAAGAAAAGGAAGGAAAAATTTCAAAAATAGGGCCTGAAAATCCATACAATACTCCARTATTTGCCATAAAGAARAGTTGGAGAAAAGTAGACTTCAGAGAACTTAATAAGAGAACTCAAGACTTCTGGGAAGTTCAATTAGGAATACCACATCCYGCAGGcAAGAAATCAACARTACTGGATGTGGGTGATGCATTTTCAGTTCCCTTAGATCCAAGCTTCAGRAAGTATACTGCATTCACCATACCTAGTATAAACAATACACCAGGGATTAGATATCAGTATAATGTACTTCCAGGATGGAAAGGATCACCAGCAATATTCCAAAGTAGCATGACAAAAATCTTaGAGCCTTTTAGAAAAGAAAATCCAGaMATARTTATCCAATACGATGACTTGGTATCTGACTTAGAAATAGGACAGCATAGATCAAAAATAGAGGAACTGAGACAACATTTRAGGTGGGGATTCACACCAGACAAACATCAGAAAGAACCTCCATTTCTTTGGGGTTATGAACTCCATCCCGAT
>2010.GU.AV.HE.G0068
CCTCAAATCACTCTTTGGCAAcgaCCCCTCgtCACAATAARGATAGGGGGGCAAACAAAGGAAGCTCTATTAGATACAGGaGCAGATACATTAGAAGAYATGGCTTTGCCAGGAAAATGGAAACCAAAAGGAGGAGGTTTTAAAGTAAGACAGTATGATCAAATACTMGTAGAAATCTGTGGACATAGAGCTATAGGTACAGTAGTAGGACCTACACCtaACATTGGAAGACTRACTCAGATTGGTTGCACTTTAAATTTTCCTATTAGTCCTATTGAAACTGTACCAGTAAAATTAAAGCCAGGAATGGATGGCCCAAAAGTTAAACAGTGGCCATTGACAGAAGAAAAAATAAAAGCATTAACAGAAATTTGTACAGAAGAaAAGGAAGGAaAAATTTcaaAAATTGGGCCTGAAAATCCATACAAYACTCCAATATTTGCAATAAAgAAAAGTTGGAGAAAGGTAGATTTCAGAGAACTTAATAAAAGAACTCAAGACTTCTGGGAAGTTCAATTAGGGATACCACATCCTGCAGGGARGAAATCAACAGTATTGGATGTGGGTGATGCATTtTcaGttCCCTTATAtGAAGACTTTAGGAAGTATACTGCATTTACCAtACCTAGTATaAaCAaTAAACCAGGGGTTAGaTATCAGTACaATGTGCTTCCaGGATGGAAAGGATCACCAGCaATATTCCAAAGTAGCATGATAAAAATTCTAGAGCCTTTTAGAAAACAAAATCCAGACATAGTTATCCAATACGATGATTTGGTATCTGACTTAGAAATAGAGCAGCATAGAACAAAAATAGaGGAAcTGAGACAaCAtCTGAgGTGGGGATTGACACCAGACAARCATCAGAAGGAACCTCCATTTCTTTGGGGTTATGAACTCCATCCTGAT
>2010.GU.GU.HE.G0070
CCtCAAATCACTCTTTGGCAACGACCCCTCGTCACAGTAAAGATAGGGGGGCAAATAAAGGAAGCTCTATTAGATACAGGAGCAGATACATTAGAAGAAATGAATTTGCCAGGAAGATGGAAGCCAAAAGGAGGAGGTTTTAAAGTAAGACAGTATGATCAGATACCCATAGAAATTTGTGGACATAAAACTATMGGTACAGTAATAGGAtCTACACCTAaCATTGGAAGACTAACTCAGCTTGGGTGTACTTTAAATTTCCCCATTAGTCCTATTGAAACTGTGCCAGTAAAGTTAAAGCCAGGAATGGATGGCCCAAAAgTTAAACAATGGCCATTGACAGAAGAGAAAATAAAAGCATTAGTAGAAATTTGtaCagaAGaAAAgGAAgGaaAAATTTCAAAAATtGGGCCTGAAAATCCATATAATACTCCAGTATTTRCCATAAAGAAAAGTTGGAGAAAGGTAGATTTCAGAGAACTTAATAAAAGAACTCAAGACTTCTGGGAAGTTCAATTAGGAATACCACATCCCTCAGGGAAGAAGTCAACAGTACTAGATGTGGGTGATGCATTCTCaGttCCCTTATAtgAAGAtTTCAGAAAGTATACTGCATTTACCATACCTAGTATAAATAATACACCAGGGATTAGATATCAGTATAATGTGCTACCAGGATGGAAAGGATCACCAGCAATATTCCAAAGTAGCATGACAAAAATCTTAGAGCCTTTTAGAAAACAAAATCCAGAGgTgGTTATCCAATACGATGACTTGGTATCAGACTTAGARATAGAGCAACATAGAACAAAGATAGAGGAACTGAGACRACATCTGGGGTGGGGATTTACCCCAGACAAGCATCAAAAAGAACCTCCATTTCTTTGGGGTTATGAACTCCATCCTGAC
>2010.GU.GU.HE.G0071
CCTCAGaTCACTCTTTGGCARCGACCCCTCGTCACAGTAAARATAGGGGGRCAACTAAAGGAAGCTCTATTAGACACAGGAGCAGATACATTAGAAGAAATGAATTTGCCAGGAAGATGGAAACCAAAAGGAGGAGGTTTTAAAGTAAGACAGTATGAGCAGATACCTRTAGAAATCTGTGGACATAAAGCTATAGGTACAGTGATAGGACCCACACCTAACATTGGAAGACTGACTCAGATTGGTTGCACTTTAAATTTTCCCATTAGTCCTATTGAAACTGTACCAGTAAAATTAAAGCCAGGAATGGATGGCCCAAGAGTGAAACAATGGCCATTGACAGAAGAAAAAATAAAAGCATTAGTAGAAATTTGTACAGAAGAAAAGGAAGGAAAAATTTCAAAAATTGGGCCTGAAAATCCATACAATACTCCAATATTTGCCATAAAGAAAAGTTGGAGAAAAGTAGATTTTAGRGAACTTAATAAGAGAACTCAAGAATTCTGTGAAGTTCAATTAGGAATACCACATCCTGCAGGGAAGAAGTCAACAGTACTGGATGTGGGTGATGCATTTTCAGTTCCCTTAGATAAAGACTTCAGGAAGTATACTGCATTCACCATACCTAGTATAAACAAYRCACCAGGGATTAGATATCAGTACAATGTACTTCCAGGATGGAAAGGATCACCAGCAATATTCCAAAGTAGCATGACAAAAATCTTAGAGCCTTTcAGRAAAAACAATCCAGAYATAGTTATACAATACGATGATTTAGTATCTGACTTAGAAATAGGGCAGCACAGAACAAAAATAGAGGAACTGAGACAACATCTGAGGTGGGGATTTACACCAGACAAGCATCAGAAAGAACCTCCATTTCTGTGGGGTTATGAACTCCACCCCGAT
>2010.GU.SM.HE.G0072
CCTCAAATCACTCTTTGGCAGCGACCCCTCGTTACAATAAAGATAGGGGGGCAACTAAAGGAAGCTCTGTTAGACACAGGAGCAGATACATTAGAAGACATGAATTTACCAGGAAGATGGAAGCCAAAAGGAGGAGGATTTAAAGTAAAACAGTATGATCAGATAGCCATAGAAATCTGtGGACATAAAGTTGTGGGTACAGTAATAGGACCTACACCTAACATTGGAAGACTGACTCAGCTTGGCTGCACTTTAAATTTTCCCATTAGTCCTATTGAAACTGTACCAGTAAAATTAAAGCCAGGAATGGATGGCCCAAAAGTTAAGCAATGGCCATTGACAGAAGAAAAAATAAAAGCATTAGTAGAAATTTGTACAGAAGAAAAGGAAGGAAAAATTTCAAAAATTGGGCCTGAAAACCCATACAATACTCCAGTATTTGCCaTAAAGAAAAGTTGGAGAAAAGTAGATTTCAGAGAACTTAATAAGAGAACTCAAGAATTCTGGGAAGTGCAATTAGGAATCCCACATCCTGCAGGGAAGAAATCAACAGTACTGGATGTGGGTGATGCATTTTCAGTTCCCTTAGATAAAGACTTCAGGAAGTACACTGCATTTACCATACCTAGCATAAACAATACACCAGGAATTAGATATCAATACAATGTGCTTCCAGGATGGAAAGGATCACCAGCAATATTCCAAAGCAGCATGATAAAAATATTAGAGCCTTTTAGAAAACAAAATCCAGAAATGGTTATCCAATACGATGATTTAGTATCTGATTTAGAAATAGGGCAGCATAGAACAAAAATAGAGGAACTAAGAGAACATCTGAGGTGGGGGTTTACACCAGACAAACATCAGAAGGAACCCCCATTCCTTTGGGGTTATGAACTCCATCCTGAT
>2010.GU.GU.HE.G0073
CCTCAAATCACTCTTTGGCAACGACCCCTCGTCACAATAAAGATAGGGGGGCAAACAAAGGAAGCTCTATTGGATACAGGAGCAGATACATTAGAAGAAATGCAGTTGCCAGGAAAATGGAAACCAAAAGGAGGAGGTTTTAAAGTAAGACAGTATGATCAGATACTCATAGAGATCTGTGGACATAAAGCTATGGGTACAGTAGTAGGACCCACACCTAACATTGGAAGACTGACTCAGATTGGTTGTACTTTAAATTTTCCCATAAGTCCTATTGAAACTGTACCAGTAAAATTAAAGCCAGGAATGGATGGCcCAAAAGTTAAACAATGGCCATTGACAGAAGAAAAAATAAAAGCATTAACAGAAATTTGTACAGAGGAAAAGGAAGGAAAAATTTCAAAAATTGGGCCTGAAAATCCATACAATACTCCAATATTTGCCATAAaGAAAAGTTGGAGAAAAGTAGATTTCAGAGAACTTAATAAAAGAACTCAAGACTTCTGGGAAGTTCAATTAGGAATACCACATCCCGCAGGGAAGAAATCAACAGTGCTGGATGTGGGTGATGCATTTTCAGTACCATTAGATAAAGAGTTCAGGAAGTATACTGCATTCACCATACCTAGCATAAACAATACACCAGGAGTTAGATATCAGTACAATGTGCTTCCAGGATGGAAAGGATCACCAGCAATATTCCAAAGCAGCATGACAAAAATCTTAGAACCTTTTAGAAAACAAAATCCAGAAATGGTGATCCAATACGATGATTTGGTATCTGACCTAGAAACAGGACAGCATAGAACAAAAATAGAGGAACTAAGACAACATCTGAGGTGGGGATTTACACCAGACAAACATCAGAAAGAACCTCCATTTCTTTGGGGTTATGAACTCCATCCCGAT
>2010.GU.SM.HE.G0074
CCTCAAATCACTCTTTGGCAACGACCCTTAGTTAATGTAAAGATAGGGGGACAAATAAAGGAAGCTCTATTAGATACAGGAGCAGATACATTAGAAGATATGcatTTGCCAGGGAAATGGAAACCAAAAGGAGGAGGTTTTAAAGTAAGACAGTATGATCAGATACCCATAGAAATCTGTGGGCATAGAGCTATAGGTACAGTAGTAGGACCTACACCTAACATTGGAAGACTGACTCaACTTGGTTGTACTTTAAATTTTCCCATTAGTCCTATTGAAACTGTACCAGTAAAATTAAAGCCAGGAATGGATGGGCCAAGAGTTAAACAATGGCCATTGACAGAAGAAAAAATAAAAGCATTAGTAGAAATTTGTACAGAAGAAAAGGAAGGAAAAATTTCAAAAATTGGGCCTGAAAATCCATATAATACaCCAGTATTTGCCATAAAGAAAAGTTGGAGAAAAGTAGATTTCAGAGAACTTAATAGGAGAACTCAAGACTTCTGGGAGGTTCAATTAGGGATaCCACATCCCTCAGGGAAGAAATCAACAGTACTAGATGTGGGCGATGCATTTTCAGTTCCTTTAGATAAGGAATTCAGAAAGTATACTGCATTTACCATACCTAGTATAAATAATACACCAGGGGTCAGATATCAGTACAATGTGCTTCCAGGATGGAAAGGATCACCAGCAATATTCCAAAGTAGYATGACAAGAATCTTAGAGCCTTTTAGAAARCAAAATCCAGACATAGTTGTCCAATACGATGACTTGGTATCAGATTTAGAAATAGAAAAGCATAGAGCAAAAATAGAGGAACTGAGACAACACCTGCAGTGGGGATTTACCCCAGACAAACATCAGAAAGAACCTCCATTTCTTTGGGGTTATGAACTCCATCCTGAT
>2010.GU.GU.HE.G0075
CCTcAAAtCACTCTTTGGCAACGACCCTTAGTCACAATAGAGGTAGGGGGGCAAATAAAGGAAGCCCTATTAGACACAGGAGCAGATACATTAGAAGAAATGAATTTGCCAGGGAGATGGAAACCAAAAGGAGGGGGTTTTAAgGTAAGACAGTATGATCAGATACAGGTAGACATCTGTGGACATAAAGCTGTGGGTACAGTAGTAGGACCCACACCTAACATTGGAAgACTGACTCAAATTGGGTGCACTTTAAATTTTCCCATTAGTCCGATTGACACTGTACCAGTAAAATTAAAGCCAGGAATGGATGGCCCAAAAGTGAAACaATGGCCaTTGACAAAAGAAAAAATAGAAGCaCTAGTAGAAATTTGTACAGAGGAGAAGGAAGGAAAAATTTCAAAAATTGGGCCTGAAAATCCATACAATACTCCAGTATTTGCTATAAAGAAAAGTTGGAGAAAAGTAGATTTCAGAGAACTTAATAAAAGAACTCAAGACTTCTGGGAAGTTCAATTAGGAATACCACATCCAGCGGGGAAGAAATCAACAGTATTGGATGTGGGTGATGCATTTTCAGTTCCTTTAGATAAAGACTTCAGGAAGTATACTGCATTCACCATACCTAGTACAAACAATACACCAGGGATTAGATATCAGTACAATGTGCTTCCAGGATGGAAAGGATCACCAGCAATATTCCAAAGTAGCATGACAAAAATCTTAGAGCCTTTTAGAAAACAAAATCCAGAAATAGATATCCAATACGATGATTTGGTATCTGATTTGGAAATAGGGCAGCATAGAACAAAAGTAGAGGAACTGAGACAACATCTGAGGTGGGGATTAACACCAGATAAACATCAGAAGGAACCTCCATTTCTTTGGGGTTATGAACTCCATCCTGAT
>2010.GU.QC.HE.G0076
CCTCAAATCaCTCTTTGGCAACGACCCCTCGTCACAGTAAAGATAGGGGGGCAACTAAAGGAAGCTCTATTAGATACAGGAGCAGATACATTAGAAGACATGAATTTACCAGGAAAATGGAAGCCAAAAGGAGGAGGTTTTAAAGTAAGACAGTATGATCATATACTCATAGAAATCTGTGGACATAAAGCTATAGGTACAGTAGTAGGACCTACACCTAACATTGGAAGATTGACTCAGATTGGTTGTACTTTAAATTTTCCCATTAGTCCTATTGAAACTGTACCAGTAAAATTAAAGCCAGGAATGGATGGCCCAAAAGTTAAACAATGGCCATTGTCAGAAGAAAAAATAAAAGCATTAGTAGAAATCTGTACAGAAGAAAAGGAAGGAAAAATTTCAAAAATTGGGCCTGAAAATCCATACAATACTCCAATATTTGCCATAAAGAAGAGTTGGAGAAAAGTAGATTTCAGAGAACTTAATAAAAGAACTCAAGAATTTTGGGAAGTTCAATTAGGAATACCACATCCTGCAGGGAAGAAATCAACAGTATTAGATGTGGGTGATGCATTCTCAGTTCCCTTAGATCCAGACTTCAGGAAGTATACTGCATTTACCATACCTAGTGTAAACAATACACCAGGAACTAGATACCAGTACAATGTGCTTCCAGGATGGAAAGGATCACCAGCAATATTCCAAAGCAGCATGACAAAAATCTTAGAGCCTTTTAGAAAGCAAAATCCAGAAATAGTTATCCAATATGATGATTTGGTATCTGACTTAGAaATAGGcCAGCATAGAACAAAAATAGAGGAACTGAGACAACATcTGAGGTGGGGATTTACACCAGaCAAaCATCAGAAAGAACCTCCATTCCTTTGGGGTTATGAACTCCATCCTGAT
>2010.GU.GU.HE.G0077
CCTCAGATNACTCTTTGGCAACGACCCCTAGTCACAATAAAGATAGGGGGGCAACTAAAGGAAGCTCTATTGGATACAGGAGCAGATACATTAGAAGAAATGAATTTGCCaGGAAAATGGAAACCAAAAGGAGGAGGtTTTAAAGTAAGACAATATGATCAGATACTCATAGAGATTTGTGGACATAAAGCTACGGGTACAGtaGTAGGACCCACACCTAACATTGGAAGACTGACTCAAATTGGTTGCACTTTAAATTTCCCCATTAGTCCTATTGAAACTGTACCAGTAAAATTAAAGCCAGGAATGGATGGCCCAAAAGTTAAACAATGGCCATTGACAGAAGAAAAAATAAAAGCATTAGTAGAAATTTGTACAGAGGAAAAGGAAGGAAAAATTTCAAAAATTGGGCCTGAAAATCCATACAATACTCCAGTATTTGCCATAAAGAAAAGTTGGAGAAAAGTAGATTTCAGAGAACTTAATAAGAGAACTCAAGAATTCTGGGAAGTTCAATTAGGAATACCACATCCTGCAGGAAAGAAATCAACAGTACTGGATGTGGGTGATGCATTTTCAGTACCATTAGATGAAGATTTCAGGAAGTACACTGCATTCACCATACCTAGCATAAACAATACACCAGGGATTAGATATCAGTACAATGTGCTTCCAGGATGGAAAGGATCACCAGCAATATTCCAAAGTAGCATGACAAAAATCTTAGAGCCTTTTAGAAAGAAAAATCCAGACATGGTGATTCAATACGATGATCTGGTATCTGACCTAGAAATAGGGCAGCATAGAACAAAAATAGAGGAACTGAGACAACATCTGAAGTGGGGATTTACACCAGACAAACATCAGAAAGAACCtCCATTCCTTTGGGGTTATGAACTCCATCCTGAT
>2010.GU.SA.HE.G0078
CCTCAAATCACTCTTTGGCAACGACCCTTAGTCACAATAAAGATAGGGGGGCAACTAAAGGAAGCTCTATTAGACACAGGAGCAGATACATTAGAAGAAATGAATTTGCCAGGGAAATGGAAACCAAAAGGAGGAGGTTTTAAAGTAAGACAGTATGATCAGATACAGATAGAAATCTGTGGACATAAAGCTGTGGGTACAGTAATAGGACCCACACCTAACATTGGCAGACTGACTCAAATTGGTTGCACTTTAAATTTTCCCATYAGTCCGATTGACACTGTACCAGTAAAATTAAAGCCAGGAATGGATGGCCCAAAAGTTAAACAATGGCCATTGACAGAAGAAAAAATAAAAGCATTAGTAGAAATTTGTACAGAGGAGAAGGAAGGAAAAATTTCAAAAATTGGGCCTGAAAATCCATACAATACTCCAGTATTTGCTATAAAGAAAAGTTGGAGAAAAGTAGATTTCAGAGAACTTAATAAGAGAACTCAAGAGTTCTGGGAAGTTCAATTAGGAATACCACATCCCGCGGGGAAGAAATCAACAGTATTAGATGTGGGTGATGCATTTTCAGTTCCTTTAGATAAAGATTTCAGAAAGTATACTGCATTCACCATACCTAGTATAAACAATACACCAGGGGTTAGATATCAATACAATGTGCTTCCAGGATGGAAAGGATCACCAGCAATATTCCAAAGTAGCATGACAAAAATCTTAGAGCCTTTTAGAAAACAAAATCCAGAAATAGCTATCCAATACGATGATTTGGTATCTGAtTTAGAAATAGGGCAGCATAGAACAAAAGTAGAGGAATTAAGAGAACATCTGAGGTGGGGATTTACACCAGATAAACATCAGAAAGAACCTCCATTTCTTTGGGGTTATGAACTCCATCCTGAT
>2010.GU.GU.HE.G0080
CCTCAGATCACTCTTTGGCAACGACCCCTCGTCACAATAAAGGTAGAGGGGCAACTAAAGGAAGCTCTATTAGACACAGGAGCAGATACATTAGAAGAAATGAACTTGCCAGGAAAATGGAAACCAAAAGGAGGAGGTTTTAAAGTAAGACAATATGATCAGGTAACCATAGACATTTGtGGACATAAAGCTATTGGTACAGTAGTAGGACCCACACCTAACATAGGAAGACTGACTCAGATTGGTTGCACTTTAAATTTTCCCATTAGTCCTATTGAAACTGTACCAGtAAAATTAAAGCCAGGAATGGACGGCCCAAGAGTTAAACAATGGCCATTGACAGAAGAAAAAATAAAGGCATTAATAGAAATATGTGCAGAAGAAAAGGAAGGAAAAATTACAAAAATTGGGCCTGAAAATCCATACAATACTCCAGTATTTGCCATAAAGAAAAGTTGGAGAAAAGTAGATTTCAGAGAACTTAaTAAGAGAACTCAAGACTTCTGGGAAGTACAATTGGGAATACCACATCCCGCAGGGAAGAAATCCACAGTACTGGATGTGGGTGATGCATTTTCAGTTCCCTTAGATAAAGAATTCAGaAAGTATACTGCATTCACCATACCTAGTACAAAYAATACACCAGGGATTAGATATCAGTACAATGTGCTTCCAGGATGGAAAGGCTCACCAGCAATATTCCAAAGTAGCATGACAAAAATCTTAGAGCCTTTTAGAAAAGAAAATCCAGACATAGTTATCCAATACGATGATTTGGTATCAGACTTAGAAATAGGGCAGCATAGAaCAAAAATAGAGGAACTGAGACAACATCTGAGGTGGGGAtTTACACCAGACAAACaTCAGAAAGAaCCTCCATTTCTTTGGGGTTATGAACTCCATCCCGAT
>2010.GU.GU.HE.G0081
CCTCAGATCACTCTTTGGCAACGACCCCTAGTCACAGTAAAGATAGGGGGGCAACTAAAGGAAGCTCTATTAGATACAGGAGCAGATACATTAGAAGAAATGAATTTACCAGGAAAATGGAAACCAAAAGGAGGAGGTTTTAAAGTAAGGCAGTATGATCAGATACCCATAGAGATTTGTGGACATAGAGCTGTGGGTACAGTAGTAGGACCTACACCTAACATTGGAAGACTGACTCAAATTGGKTGTACTTTAAATTTTCCCATTAGTCCTATTGAAACTGTACCAGTAAAATTAAAGCCAgGAATGGATGGCCCAAAAGTTAAaCAATGGCCATTGACAGAAGAAAAAATAAAAGCATTAGTAGAAATTTGTACAGAAGAAAAGGAAGGGAAAATTTCAAAAATTGGGCCTGAAAATCCATAYAATACTCCAGTRTTTGCTATAAAGAAGAGTTGGAGAAAAGTAGATTTCAGAGAACTTAAYAARAGAACTCAAGATTTCTGGGAAGTTCAATTAGGAATACCACATCCtGCAGGGAAGAAATCAACAGTACTGGATGTGGGTGATGCATTTTCAGTTCCCTTGGATAAAGACTTCAGGAAGTATACTGCATTCACCATACCTAGTATGAACAATACACCAGGAATTAGATATCAGTACAATGTGCTTCCAGGATGGAAAGGATCACCAGCAATATTCCAAAGTAGTATGACAAGAATCTTAGAGCCTTTTAGAAAACAAAATCCAGACATGATTATCCAATACGATGAYTTGGTATCTGACTTAGAAATAGGGCAGCATAGAACAAAAATAGAGGAACTGAGACAACATCTGAAGTGGGGaTTTACACCAGACAAACATCAGAAAGAACCTCCATTTCTTTGGGGTTATGAACTCCATCCCGAT
>2010.GU.AV.HE.G0082
CcTCAGATCACTCTTTGGCAACGACCCCTAGTCAAAATAAAGATAGGGGGGCAAATAAAGGAAGCTCTATTAGATACAGGAGCAGATACACTAGAAGAAATGAATTTACCAGGAAAATGGAAACCAAAAGGAGGAGGTTTTAAAGTAAGGCAATATGACCAGRTACCCTTAGATATCTGTGGATATAGAGCKAYAGGTACAGTAGTAGGACCTACACCTAATATTGGAAGACTGACTCAAATTGGTTGCACTTTAAATTTTCCCATTAGTCCTATTGAAACTGTACCAGTAAAATTAAAGCCAGGAATGGATGGCCCAAAAGTTAAACAATGGCCATTGACAGAAGAAAAAATAAAAGCACTAGTAGAAATTTgTACAGAAGAAAAGGAAGGAAAAATTTCAAAAATTGGGCCTGAAAAYCCATACAATACTCCAGTATTTGCTATAAAGAAGAGTTGGAGAAAAGTAGATTTCAGAGAACTTAATAAGAGAACTCAAGAGTTCTGGGAAGTTCAATTAGGAATACCACATCCTGCGGGGCAGAAATCAACAGTACTGGATGTGGGTGATGCATTTTCAGTTCCCTTGGACATAGACTTCAGAAAGTAYACTGCATTCACCATACCTAGTgcAAACAATACACCAGGGATTAGATATCAGTACAATGTGCTTCCAGGATGGAAAGGaTCACCAGCAATATTCCAAAGTAGTATGACAAAAATCTTAGAGCCTTTTAGAAAACAAAATCCAGACATAGTTATTCAATACGATGATTTGGTATCTGACTTAGAAACAGGACTACATAGAACAAAAATAGAGGAACTAAGACAGCATTTGAGGTGGGGATTTACACCAGACAAACATCAGAAAGAACCCCCATTTCTTTGGGGTTATGAACTTCATCCCGAT
>2010.GU.GU.HE.G0083
CCtCAGATCACTCTTTGGCAGCGACCCCTAGTCACAATAAAGRTAGGGGGACAACTAAAGGAAGCTCTATTAGATACAGGAGCAGATACATTAGAAGAAATGAATTTGCCAGGAARATGGAAACCAAAAGGAGGAGGTTTTAAAGTAAGACAGTATGATCAGATACCWATAGAAATCTGYGGACATAAagCTATAGGTACAGTARTAGGACCTACACCTAACATTGGAAGATTGACTCAGcTTGGTTGCaCTTTAAATTTTCCCATTAGTcCTATTGAAaCTGtACCRGTAAAAtTAAAaCCAGGAATGGATGGCCCAARAGTTAAaCAaTGGCCATTGaCAGAAGAAAAAATAAAAGCATTAGTAGAAATTTGTaCAGAAGAGAAGGAAGGAAAAATTTCAAAAATTGGGCCTGAAAATCCATaCAATACTCCAGTATTTGCTATAAAGAAAAGTTGGAGRAAAGTAGATTTYAGAGAGCTTAATAAGAGAACTCAAGATTTcTGGGAAGTCCAAcTAGGAATACCaCATCCtGCAGGAAAGAAATCAACAGTAcTGGATGTGGGtGATGCATTTTCAGTTCCCTTAgATAAAGACTTCAGGAAGTATACTGcATTCACCATACCTAGTATAAACAATACACCAGGgRTTAGATATCAGTACAATGtGCTTCCAGGAtGGAAAGGATCACCAGCaATATTCCAAAgcAGCATGACAAAAATCTTAgAGCCTTTTAGAAAACAAAATCCAGAGATAGTTATCcAATACGATGATTTGGTATCtGACTTAgAAACAGGGCAGCATAGAACAAAAATAGAGGAACTGAGACAACATCTGGAGtGGGGATTTACRCCAGACAAACATCAGAAAGAACCCCCATTTCTTTGGGGTTATGAACTCCATCCYGAT
>2011.GU.ES.HE.G0084
CCTCAAATCACTCTTTGGCAACGACCCCTCGTCACAATAAAaaTAGAGGGGCAACTAAAGGAAGCTCTATTAGATACAGGGGCAGATACATTAGAAGAaATgARTtTAcCAGGAARATGGAAACCAAAAGGAGGAGGTTTTAAAGTAAGACAGTATGATCAGGTATGCATAGAAATTTGtGGaCATAAAgCTATAGGtACAGTAgtaGgaCctacaCcTAACATTGGAAGACTGACTCAGCTTGGTTGCACTTTAAATTTTCCCATTAGTCCTATTGAAACTGTACCAGTAAAATTAAAGCCAGGAATGGATGGCCCAAAAGTTAAACAATGGCCATTAACAGAGGAAAAAatAAAagcaTtagtagAAaTTtgtacagAAGAAAAGGAAGGGAAAATCTCAAAAATTGGGCCTGAAAATCCATACAATACTCCAGTATTTGCCATAAAGAAGAGTTGGAGAAAGGTAGATTTCAGAGAACTTAATAAgAgAACTCAAGACTTTTGGGAAGTTCAATTGGGAATACCACATCCCGCAGGAAAGAAATCAACAgTACTaGaTGTAGGTGATGCATTTtcAGTTCCATTAgATAAAGAGTtcAGGAAGTATACTGCATTTACTATACCaAGTATAaACAATACACCaGGGaTTAGATATCAATACAATGTGCTCCCAGGATGGAAAGGATCACCAGCAATATTCCAGTGTAGCATGACAAAAATcTTAgAGCCTTTTAGAAAGCAAAATCCAGAGATAGTTATCCAaTACGATGATTTGGTATCTGACTTAGAGATAGGACAgCATAgARCAAAAATAGAGGAACTGAGAAAACATCTGaAGTGGGGATTAACCCCAGACAAACATCAGAAAGAACCTCCATTCCTTTGGGGGTATGAGCTCCATCCTGAT
>2011.GU.SA.HE.G0085
CCTCAAATCACTCTTTGGCAACGACCCCTCGTCACAGTAAAGATAGGGGGGCAAATAAAGGAAGCTCTATTAGATACAGGAGCAGATACATTAGAAGAAATGAATTTGCCAGGAAAATGGAAGCCAAAAGGAGGAGGTTTTAAAGTAAGAGAGTAtGATCAGATACCCATAGAAATTTGTGGACATAAAACTATAGGTACAGTAATAGGACCTACACCTAACATTGGAAGACTGACTCAGATTGGTTGTACTTTAAATTTCCCCATTAGTCCTATTGAAACTGTGCCAGTAAAATTAAAGCCAGGGATGGATGGCCCAAAAGTTAAACAATGGCCATTGACAGAAGAGAAAATAAAAGCATTAGTAGAAATTTGTACAGAAGAAAAGGAAGGAAAAATTTCAAGAATTGGGCCTGAAAATCCATATAATACTCCAGTATTTGCCATAAAGAAAAGCTGGAGAAAGGTAGATTTCAGAGAACTTAATAAGAAAACTCAAGATTTCTGGGAAGTTCAATTAGGAATACCACACCCCGCAGGGAAGAAGTCAACAGTACTAGATGTGGGTGATGCATTCTCAGTTCCTTTAGATAAAGAATTCAGAAAGTATACTGCATTTACCATACCTAGTATAAATAATACACCAGGGATTAGATATCAGTACAATGTGCTGCCAGGATGGAAAGGATCACCAGCAATATTCCAAAGTAGCATGACAAAAATCTTAGATCCTTTTAGAAAACAAAATCCAGAAATAGTTATCCAATAcGATGACTTGGTATCAGACTTAGAAATAGAGCAACATAGAACAAAGATAGAGGAACTGAGACAGCATCTGAGGTGGGGATTTACCCCAGACAAGCATCAAAAAGAACCTCCATTTCTTTGGGGTTATGAACTCCATCCTGAC
>2011.GU.GU.HE.G0086
CCTCAAATCACTCTTTGGCAACGACCCCTCGTCACAATAAAGATAGGGGGGCAGCTAAAGGAAGCTCTATTAGATACAGGAGCAGATACATTAGAAGAAATGAATTTGCCAGGAAAATGGAAGCCAAAAGGAGGAGGTTTTAAAGTAAGACAGTATGAGCAGATATGCATAGAAATTTGtGGACATAAAGCCATAGGTACAGTAGTAGGACCCACACCTAACATTGGAAGACTGACTCAGATTGGTTGCACTTTAAATTTTCCCATTAGTCCTATTGAAACTaTACCAGTGAAGCTAAAGCCAGGAATGGATGGCCCAAAAGTTAAACAATGGCCATTGACAGAAGAAAAAATAAAAGCATTAGTAGAAATTTGTACAGAAGAAAAGGAGGGAAAAATTTCAAAGATTGGCCCTGAAAATCCATACAATACTCCAGTaTTTGCCATAAaGAAAAGTTGGAGAAAAGTAGATTTCAGAGAACTTAATAAgAGAACTCAAGACTTCTGGGAAGTTCAATTAGGAATACCACATCCCTCAGGGAaGAAATCAACAGtaCTAGaTGTAGGTGATGCATTTTCAGTTCCCTTAGATAAAGAcTTCAGGAAGTATACTGCATTCACCATACCTAGCATAAACAATACACCAGGGATTAGATATCAGTACAATGTGCTTCCAGGATGGAAAGGATCACCAGCAATATTCCAAAGTAGCATGACAAAAATCTTAGAGCCTTTTAggAAagcAAatCcAGAACTAGTTATCCAATACGATGATTTGGTATCTGACTTAGAAATAGGGCAGCATAGAACAAAAATAGAAGAACTGAGACAACATCTGAGGTGGGGATTTACACCAGATAAACACCAGAAaGAACCCCCATTTCTTTGGGGTTATGAACTCCATCCTGAT
>2011.GU.GU.HO.G0087
CCTCAGATCACTCTTTGGCAACGACCCGTTGTCACAATAAAATTAGGGGGACAACTAAAGGAAGCTCTATTAGATACAGGAGCAGATACATTGGAAGAAATGTGTTTACCAGGAAGATGGAAACCAAAAGGAGGAGGATTTAAAGTAAGACAGTAtGATCAAATAGCCATAGAAATCTGtGGACATAAAGTTATAGGTaCAGTAATAGGACCTACACCTAACATTGGAAGACTGACCCAGaTTGGTTGCACTCTAAATTTTCCCATTAGTCCTATTGAAACTGTACCAGTGAAGTTAAAGCCAGGAATGGATGGCCCAAAAGTTAAACAATGGCCATTGACAGAAGAAAAGATAAAAGCATTAATAGAAATTTGTaCAGAAGAAAAGGAAGGAAAAATTTCAAAAATTGGGCCTGAAAATCCATACAACACTCCAGTATTTGCTATAAAGAAAAGTTGGAGAAAAGTAGATTTCAGAGAACTTAATAAGAGAACTCAAGACTTCTGGGAAGTTCAATTAGGAATACCACACCCTGCAGGGAaGAAATCAACAGTACTAGATGTGGGTGATGCATTCTCCAtcCCCTTAGATGAAAACTTCAGGAAGTATACTGCATTTACCATACCTAGTAAAAACAATGCACCAGGGACTAGATATCAGTACAATGTGCTCCCAGGGTGGAAAGGATCACCAGCAATATTTCAAAGTAGCATGACAAAAATCTTAGAGCCTTTTAGAAAAGAAAATCCAGACATAGTTATCCAATACGATGATTTGGTATCTGACCTAGAAATAGGGCAGCATAGAACAAAAATAGAGGAACTAAGACAACATCTGAAGTGGGGATTAACACCAGACAAGCATCAGAAAGAACCCCCATTCCTTTGGGGYTATGAACTCCATCCTGAT
>2011.GU.JU.HE.G0088
CCTCAAATCACtCTTTGGCAACGACCCCTTGTCTCAGTAAAGATAGGAGGGCAAATAAAGGAAGCTCTATTGGATACAGGAGCAGATACATTAGAAGAAATGCCTTTGCCTGGAAGATGGAAACCAAAAGGAGGAGGTTTTAAAGTAAGACAGTATGATCAGATACCCTTAGAAATCTGTGGACATAAAGCAGTAGGTACAGTAGTAGGACCTACACCTAACATTGGAAGACTGACTCAGATTGGTTGCACTTTAAATTTTCCCATTAGTCCTATTGAAACTGTACCAGTAAAATTAAAGCCAGGAATGGATGGCCCAAAGGTTAAACAATGGCCATTGACAGAGGAAAAAATAAAAGCATTAGTAGAAATTTGTACAGAAGAAAAGGAAGGTAAAATTTCAAAAATTGGGCCTGAAAATCCATACAATACTCCAGTATTTGCTATAAAGAAAAGTTGGAGAAAAGTAGATTTCAGAGAACTTAATAAGAGAACCCAAGACTTTTGGGAAGTTCAATTAGGGATACCACATCCCGCAGGGAAGAAATCAACAGTACTGGATGTAGGTGATGCATTTTCAATTCCCTTAGATCCAGACTTTAGGAAGTATACTGCATTCACCATACCTAGTACAAACAATACACCAGGGATTAGATATCAGTACAATGTGCTTCCAGGATGGAAAGGATCACCAGCAATATTCCAAAGTAGCATGACAAAAATCTTAGAGCCTTTTAGAAAACAAAACCCAGAAATAGATATCCAATACGATGATTTGGTATCTGACCTAGAAATAGGGCAACATAGAGCAAAAATAGAGGAATTGAGACAACATCTGAGGTGGGGATTAACACCAGACAAACATCAGAAAGAACCTCCATTTCTTTGGGGTTATGAACTCCATCCTGAT
>2011.GU.ES.HO.G0089
CCTCAAATCACtCTTTGGCAACGACCCKTAGTCaCAATAAAGgTAGGGGGGCAAcTAAAGGAAGCtCTATTAGATACAGGAGCAGATACATTAGAAGAAATGRATTTGCCAGGAAAATGGAAACCAAAAGGAGGAGGTTTTAAAGTAAGACAGTAtGATCAGATACTCATAGAAATCTGTGGACATAAAGCARTAGGTACAGTAATAGGACCTACACCTAACATTGGAAGGCTGACTCAGATTGGTTGCACTTTAAATTTTCCCATCAGTCCTATTGAAACTGTACCAGTAAAATTAAAGCCAGGAATGGATGGCCCAAGAGTTAAACAATGGCCATTAACAGAAGAAAAAATAAAAGCATTAATGGAAATTTGTACAGAAGAGAAGGARGGAAAAATTTCAAAAATTGGGCCTGAAAATCCATACAAYACTCCAGTATTTGCCATAAAGAARAGTTGGAGAAAAGTAGATTTCAGAGAACTTAACAAGAGAACTCAAGACTTCTGGGAAGTTCAATTAGGGATACCACATCCCKCAGGGAAGAAATCAACAGTACTAGATGTGGGTGATGCATTTTCAGTTCCCTTAGATaAAGAATTCAGGAAGTATACTGCATTtACCATACCTAGYATAAATAATACACCAGGGATTAGATAYCAGTACAATGTGCTTCCAGGATGGAAAGGATCGCCAGCAATATTCCAAAGTAGCATGACAAAAATcTTAGAGCCTTTTAGAcaACAAAATCCAGAGATAGTTATTCAGTACGATGATTTGGTATCTGACTTAGAAATAGGGCAGCATAGAACAAAAATAGAGGAACTGAGACAACATcTAAGGTGGGGATTTACACCAGACAAACATCAGAAAGAACCCCCATTCCTTTGGGGTTATGAGCTCCaTCCTGAT
>2011.GU.SU.HE.G0090
CCTCAAATCACTCTTTGGCAACGACCCCTCGTCACAGTAAAGATAGGGGGGCAACTAAAGGAAGCTCTATTAGATACAGGAGCAGATACATTAGAAGAAATGAATTTGCCAGGAAAATGGAAACCAAAAGGAGGAGGTTTTAAAGTAAGACAGTATGATCARATACCAGTAGAAATTTGTGGACATAAAGCTTTAGGTACAGTAATAGGACCTACACCtAACATTGGAAGACTGACTCAGATTGGTTGCACTTTAAATTTTCCCATTAGTCCTATTGAAACAGTACCTGTAAAATTAAAGCCAGGAATGGATGGCCCAAGAGTTAAACAATGGCCATTGACGGAAGAAAAAATAAAAGCATTAGTAGAAATTTGTACAGAAGAAAAGGAAGGGAAAATTTCAAAGATTGGGCCTGAAAATCCATACAACACTCCAGTATTTGCCATAAAGAAGAGTTGGAGAAAAGTAGATTTCAGAGAACTTAATAAgAGAACTCAAGAATTCTGGGAAGTCCAATTAGGGATACCACATCCCGCWGGGAAGAAATCAACAGTACTAGATGTGGGTGATGCATTtTCAGTTCCCTTAGATAAAGAATTCAGGAAGTATACTGCATTTACCATACCTAGTATAAATAATACACCAGGGATTAGATATCAGTACAATGTGCTTCCAGGATGGAAAGGATCACCAGCAATATTCCAATGTAGCATGACAAAAATcTTAGAGCCTTTTAGAAAACAAAATCCAGACATNGTTATCCAGTACGATGATTTGGTATCTGACTTAGAAATAGGACAGCATAGAaCAAAAATAGAGGAACTGAGACAGCATCTAArgTGGGGGTTTACACCAGACAAACATCAGAAAGAACCTCCATTCCTTTGGGGTTATGAGCTCCATCCTGAT
>2011.GU.GU.HE.G0091
CCTCAAATCACTCTTTGGCAACGACCCCTTGTTAAAGTAAAGATAGGGGGGCARATAAAGGAAGCTCTATTAGATACAGGAGCAGATACATTAGAAGAAATGAATTTGCCAGGAAAATGGAAACCAAAAGGAGGAGGTTtTAAAGTAAGACAGTATGATCAGATACCCATAGAAATMTGtGGACATAAAGCTATAGGTaCAGTAGTAGGACCTACACCTAACATTGGAAGACTGACTCAgATTGGTTGTACTTTAAATTTCCCCATTAGTCCTATTGAAACTGTACCAGTaAAATTAAAGCCAGGGATGGATGGCCCAAGAGTTaAACAATGGCCATTGACAgAAGARAAAATAAAAGCATTAGTAGAAATTTGtACAGAAGAAAAGGAAGGGAAAATTTCAAAAATTGGGCCTGAaAATCCATATAATACTCCAGTATTTGCcATAAAGAAAAGtTGGAGAAAAGTAGATTTCAGAGAACTTAATAAGAGAACTCAAGACTTCTGGGAAGTTCAATTAGGAATACCACaCCCcGCAGGGAAGAAATCAACAGTACTgGATGTGGGTGATGCATTCTCAGTTCCcTTAGATAAAGAATTCAGAAAGTATACTGCATTcACCATACCTAGTGTAAAtAATGTACCAGGGATTAGATATCAGTACAATGTGCTTCCAGGATGGAAAGGATCACCAGCAATATTCCAAAGTAGcATGACAAAAATCTTAGAGCCTTTTAGAAAACAAAACCCAGAaATAATTATCCAATACGATGAtTTGGTaTCAGATTTAGAAATAGAgCAGCATAGaACAAAAATAGAGGAacTGAGACAACATCTaAGGTGGGGATTTACCCCAGaCAAGCATCAGAAAGaaCCTCCATTCCTTTGGGGTTATGAACTCCATCCTGAT
>2011.GU.GU.HE.G0092
CCTCAAATCACTCTTTGGCAACGACCCCtCGTCACAGTAAAGATAGGGGGCCAACTAAAGGAAGCtCTATTAGACACAGGAGCAGATACATTAGAAGACATGAgTTTGCCAGGAAGATGGAAACCAAAAGGAGGAGGTTTTAAAGTAAGACAGTATGATCAGATACCTGTAGAAATCTGtGGACACAAAGCTATAGGTACAGTaATAGGACCCACACCTAACATTGGAAGACTGACTCAGATTGGTTGTACTTTAAATTTTCCCATtAGTCCTATTGAAACTGTACCAGTAAAATTAAARCCAGGAATGGATGGCCCAAAAGTTAAACAATGGCCATTGACAGAAGAAAAAATAAAAGCATTAGTAGAAATTTGTACAGAAGAAAAGGAAGGAAAAATTACAAAAATTGGGCCTGAAAATCCATAcAACACTCCAGTATTTGCAATAAAGAAGAGtTGGAGAAAAGTAGATTTCAGGGAACTTAATAAGAGAACTCAAGACTTCTGGGAAGTTCAATTAGGAATACCACATCCcGCAGGGAAGAAATCAACAGTACTGGATGTGGGtGATGCATTTTCAGTTCCCTTAGATAAAGACTTCAGGAAGTACACTGCATTCACCATACCTAGTATAAACAATACACCAGGGATTAGATATCAGTACAATGTGCTTCCAGGATGGAAAGGATCACCAgCAATATTcCAATGTAGCATgACAAAAATcTTAGAGCCTtTTAGAAAAAaCAATCCAgAcATAGTTATCCAATACGATgATTTGGTATcTGACYTAGAAATAGGRCAGCATAGAACAAAAATAGAGGAYBTGAGaCAACAtCTGCAGTGGGGATTTACACCAGACAAACATCAGAaAGAACCTCCATTTCTGTGGGGTTATGAACTCCATCCtGAT
>2011.GU.GU.HE.G0093
CCTCAAATCActCTTTGGCAACGACCCcTCGTCACAGTAAAGATAGGGGGCCAACTAAAGGAAGCtCTATTAGACACAGGAGCAGATACATTAGAAGACATGAVTTTGCCAGGAAGATGGAAACCAAAAGGAGGAGGTTTTAAAGTAAGACAGTAtGATCAgATACCTGTAGAAATCTGtGGACACAAAGCTATAGGTACAGTaATAGGACCCACACCTAACATTGGAAGACTGACTCAGATTGGTTGTACTTTAAATTTTCCCATTAGTCCTATTGaAACTGTACCAGTAAAATTAAARCCAGGAATGGATGGCCCAAAAGTTAAACAATGGCCATTGACAGAAGAAAAAATAAAAGCAtTAgTAGAAATTTGTACAGAAGAAAAGGAAGGAAAAATTACAAAAATTGGGCCTGAAAATCCATAcAACACTCCAGTATTTGCAATAAAGAAGAGtTGGAGAAAAGTAGATTTCAGGGAACTTAATAAGAGAACTCAAGACTTCTGGGAAGTTCAATTAGGAATACCACATCCYgcAGGGAAGAAATCAACAGTACtGGATGTGGGTGATGCATTTTCAGTTCCCTTAGATAAAGACTTCAGGAAGTACACTGCATTCACCATACCTAGTATAAACAATACACCAGGGATTAGATATCAGTACAATGTGCTTCCAGGATGGAAAGGATCACCAGCAATATTCCAATGTAGCATGACAAAAATCTTAGAGCCTTTTAGAAAAAACAATCCAGACATAGTTATCCAATACGATGATTTGGTATCTGACtTAGAAATAGGRCAGCATAGAACAAAAATAGAGGAYYTGAGACAACATCTGCAGTGGGGATTTACACCAGACAAACATCAGAAAGAACCTCCATttCTGTGGGGTTATGAACTCCATCCtGAT
>2011.GU.GU.HE.G0094
CCTCAAATCACTCTTTGGCAACGACCCCtCGTCgCAATAAAGATAGGGGGGCAACTAAAGGAAGCtCTATTAGACACAGGAGCAGATACATTAGAAGAAATGAATTTGCCAGGAAAATGGAAACCAAAAGGAGGAGGTTTTAAAGTAAGACAGTAtGATCAAATAgAGGTAGAAATTTGTGGACATAAAGCTATGGGTACAGTAGTAGGACCCACACCTAACATTGGAAGACTGACTCAGATTGGTTGCACTTTaAATTTTCCCATTAGTCCTATTGAAACTGTACCAGTAAAATTAAAGCCAGGAATGGATGGCCCAAAAGTGAAACAATGGCCATTGACAGAAGAAAAAATAAAAGCATTARTAGAAATTTGTRCAGAAGAAAAGGAAGGAAAAATTTCAAAAATTGGGCCTGARAATCCATACAATACTCCAGTATTTGCCATAAAGAAAGGTTGGAGAAAAGTAGATTTCAGAGAACTTAATAAAAGAACTCAAGACTTCTGGGAAGTTCAGTTAGGAATACCACATCCCGCAGGGAAGAAATCAACAGTACTGGATGTGGGtGATGCATTCTCAGTTCCCTTAGATCCAGAATTCAGGAAGTATACTGCATTTACCATACCTAGTACTAACAATACACCAGGGATTAGATATCAgTACAATGTGCTTCCAGGATGGAAAGGATCACCAGCAATATTTCAAAGTAGCATGACAAAAATTTTAGAGCCTTTTAGAGAAGAAAATCCAGACTTAATTATTCAGTACGATGATTTGGTATCTGACTTAGAAATAGAGCAGCATAGAACAAAGATAGAGGAACTGAGACAACATCTGAGGTGGGGATTTACACCAGACAAGCATCAGAAAGAACCTCCATTTCTTTGGGGTTATGAACTCCATCCCGAT
>2011.GU.AV.HE.G0095
CCTCAAATCACTCTTTGGCAGCGACCCCTCGTCACAATAAAAgtaGGGGGGCAAATAAAAGAAGCTCTATTAGATACAGGAGCAGATACATTAGAgGAAATGAATTTGCCAGGAAGATGGAAACCAAAAGGAGGAGGTTTTAAAGTAAGACAGTAtGATCAGATACAAATAGAAATCTGTGGACaCAAAGCTAcAGGTaCRGtAGTaGgACCTACACCTAACATTGGaAGaTTGACTCAGATTGGTTGCACcTTAAATTTTcCCATTAGTCCTATTGAAACTGtACCAGTAAAATTaAAaCCAGGAATGGATGGCCCAAAAGTTAAACAATGGCCATTGACAGAAGAAAAAATAAAAGCATTAGTAGAAATTTGTaCAGAAGAAAAGGAAGgAAAAATTTCAAAAATTGGGCCTGAAAACCCATACAATACTCCAGTATTTGCCaTAAAGAAAAGTTGGAGAAAAGTAGACTTCAGAGAACTTAATAAAAGAACTCAAGACTTCTGGGARGTTCAATTAGGAATACCACATCCTGCAGGGAAGAAATCAACAGTaTTGGATGTGGGTGATGCATTTTCAGTTCCTTTGGATAAAGAATTCAGGAAGTATACTGCATTTACCATACCTAGTATAAACAATACACCAGGGATTAGATATCAGTACAATGTGCTtCCTGGATGGAAAGGgTCACCAGCAATATTTCAAAGtAGCATGACAAAAATCTTAGAGCCTTTCAGAAARCAAAATCCAGAAATAGTTATCCAaTACGATGATTTGGTATCTGATTTAGAAATAGaAaAGCATAGAACAAAAGTAGAGGAAcTGAGACAACATCTGAGGTGGGGRTTTACACCAGAcAAACATCAgAAAGAGCCCCCATTCCTGTGGGGGTATGAACTCCATCCTGAT
>2011.GU.QC.HE.G0096
CCTCARATCACTCTTTGGCAACGACCCCTTGTCACAGTAAAGATAGGGGGACAAATAAAGGAAGCTCTATTAGATACAGGAGCAGATACATTAGAAGAAATGAATTTGCCAGGAAGATGGAAACCAAAAGGAGGAGGTTTTAAAGTAAGACAGTAtGATCAGATACACRTAGAAATCTGtGGAcATAAAGCTATAGGTACAGTAATAGGACCTACACCTAACATTGGAAGACTGACCCAAATTGGCTGCACTTTAAATTTTCCCATTAGTCCTATTGAAacTGTACCAGTAAAACTAAAGCCAGGAATGGATGGCCCAAAAGTTAAACAATGGCCATTGACAGAAGAAAAaATAAAAGCATTAGTAGAAATTTGTACAGAGGAAAAGGAAGGAAAAATTTCAAAAATTGGGCCTGAGAATCCATACAATACTCCAGTATTTGCCaTAAAGAAAAGTTGGAGAAAAGTAGATTTTAGAGAACTTAATAAGAGGACTCAAGACTTCTGGGAAGTTCAATTAGGAATACCACATCCTGCAGGGAAGAGATCAACAGTgCtGGATGTGGGTGATGCATTCTCAGTTCCCTTAGATAAAGAATTCAGGAAGTATACTGCATTTACCATACCTAGTGTAAACAATACACCAGGGATTAGaTATCAATACAATGTGCTTCCAGGATGGAAGGGGTCACCAGCAATATTCCAATGTAGCATGACAAAAATCTTAGaGCCCTTTAGAAAACAAAATCCAGACATAGTTATCCAATACGATGATTTGGTATCCGACCTTGAAATAGGGCAGCATAGAATAAAAATAGAGGAACTGAGACAACATCTGAGGTGGGGATTTACACCAGACAAACATCAGAAAGAACCTCCATTCCTTTGGGGTTATGAACTCCATCCTGAT
>2011.GU.GU.HO.G0097
CCTCAAATCACTCTTTGGCAACGACCCCTTGTCAATGTAAAAATAGGGGGGCAAATAAAGGAAGCTCTATTAGACACAGGAGCAGATACATTAGAAGACATGCATTTGCCAGGAAAATGGAAACCAAAAGGAGGAGGTTTTAAAGTAAGGCAGTATGATCAGATAGCCATAGAAATTTGTGGACATAAAGCTATAGGTACAGTAGTAGGACCTACACCTAACATTGGAAGACTGACTCARATTGGATGCACTTTAAATTTYCCCATTAGTCCTATTGAAACTGTACCAGTAAAATTAAAGCCAGGAATGGATGGCCCAAARGTTAAACAATGGCCATTGACAGAAGAAAAAATAAAAGCATTAGTAGAAATCTGTACCGAAGAAAAGGAAGGAAAAATTTcAAAAATTGGGCCTGAAAATCCATATAATACTCCAGTATTTGCAATAAAAAAAAGTTGGAGRAAAGTAGATTTCAGAGAACTTAATAARAGAACTCAAGACTTCTGGGAGGTTCAATTAGGAATACCACATCCCGCAGGGAAGAAATCAACAGTACTGGATGTGGGTGATGCATTTTCAGTTCCCTTAGATAAAGACTTCAGGAAGTATACTGCATTTACCATACCTAGTATAAATAATACACCAGGGGTTAGATATCAGTACAATGTGCTTCCAGGATGGAAAGGATCACCAGCAATATTCCAAAGTAGCATGACAAAAATCTTAGAGCCTTTTAGGAAGCAAAATCCAGACATAGTTATCCAATACGATGACTTGGTATCTGATTTAGAAATAGGGCAGCATAGAACAAAAATAGAGGAACTGAGACAACATCTGAGGTGGGGATTTACACCAGACAAGCATCARAAAGAGCCTCCATTCCTTTGGGGTTATGAACTCCATCCTGAT
>2011.GU.SO.HE.G0098
CCTCAGATCaCTCTTTGGCAACGACCCTTAGTCaCCATAAAGATAGGGGGGCAACTAAAGGAAGCTCTATTAGATACAGGAGCAgATACACTAGAAGAAATGYATTTGCCAGGAAAATGGAAACCAAAAGGAGGAGGTTTTAAAGTAAAACAGTATGATCAGRTAcCCATAGACATCTGTGGACATAAAGcTATAGGTACAGTAATAGGACCTACACCTAACATTGGAAGACTGACtCAACTTGGtTGCACTTTAAATTTtCCCATTAGTCCTATTGAcACTGTACCAGTAaAATTAAAGCCAGGAATGGATGGCCCAAGAGTTAAACAATGGCCACTGACAgAAGAAAAGATAAAAGCATTAATAGAaATTTGTACAGAAGAAAAGGAAGGAAAAATTTCAAAAATTGGGCCTGAAAAYCCatAcaATActcCAgTaTtTGcCatAAAGAaaAgTTGGAGAaAAgtagATttCagAgaACtcaACaagAgAACtCAAgATtTCtGGgAAGttcAAttaggAAtacCAcATCcCgcagGGaagAAATCAACAGTACTGGATGTGGGTGATGCATTTTCAGTGCCcTTAGATAAAGACTTCAGGAAGTATACTGCATTCACCATACCTAGCATAAACAATACACCAgGGATTAGGTATCAGTATAATGTgCTTCCAGGATGGAAAGGATCACCAGCAATATTTCAAAGTAGCATGACAAADATCTTAGAACCTTTTAGAAAACAAAATCCAGACATGGTKatCCAATACGATGATTTGGTATCTGACTTAGAAATAGGGCAGCATAGAGcAAAAATAGAGaAACTAAGGCAACATCTGAAATGGGGATTTACACCAGACAAACATCAGAAAGAACCTCCATTTCTTTGGGGTTATGAGCTCCATCCCGAT
>2011.GU.ES.HE.G0099
CCTCAAATCACTCTTTGGCAACGACCACTAGTCACAATAAAGATAGGgGGGCAACTAAAGGAAGCTCTATTAGATACAGGAGCAGATACACTAGAAGAAATGTATTTGCCAGGAAAATGGAAACCAAAAGGAGGAGGTTTTAAAGTAAAACAGTATGAtCAGATACCCGTAGACATCTGTGGCCATAgAGCTACAGGTACAGTAATAGGGCCTACACCTAACATTGGAAgACTGACTCAAATTGGTTGTACTTTaAATTTTCCCATTAGTCCTATTGAAACTGTACCAGTAAAATTAAAGCCAGGAATGGATGGCcCAAAGGTTAAACAATGGCCATTGACAGAAGAAAAAATAAAAGCATTAATAGAAATTTGTACAGAAGAAAAGGAAGGAAAAATTTCAAAAATTGGGCCTGAAAATCCATACAATAcTCCAGTaTTTGCCATAAAGAAAAGTTGGAGAAAAGTAGATTTCAGAGAACTTAATAAGAGAACTCAAGAATTCTGGGAAGTTCAGTTAGGAATACCACATCCCGCAGGGAAGAAATCAACAGTACTGGATGTAGGTGATGCaTTTTCAGTACCTTTAGATAAAGAATTCAGGAAGTATACTGCATTCACCATACCTAGTATAAACAATACACCAGGGATTAGGTATCAGTACAATGTGCTTCCAGGATGGAAAGGATCACCAGCAATATTTCAAAGTAGCATGACAAAAATCTTAGAGCCTTTTAGAAAACAAAATCCAGAAATRGTTATCCAATACGATGACTTGGTATCTGACTTAGAAATAGGGCAGCATAGAACAAAAATAGAGGAACTAAGGCAACATCTGAGGTGGGGATTTACACCAGACAAACATCAGAAAGAACCTCCATTTCTTTGGGGTTATGAGCTCCATCCCGAT
>2011.GU.GU.HE.G0100
CCTCAAATCACTCTTTGGCAGCGACCCATTGTCACAATAAAAGTAGGGGGGCAGCTAAAGGAAGCTCTATTAGATACAGGAGCAGATACATTAGAAGAAATGAATTTGCCAGGaAAATGGAAACCAAAAGGAGGAGGATTTAAAGTAAGACAGTATGATCAGATAACAATGGAAATYTGTGGACATACAGCTACAGGTACAGTAGTAGGACCTACACCTAACATTGGAAGACTGACTCAGCTTGGTTGCACTTTAAATTTTCCCATTAgTCCTATTGAAACTGTACCAGTAAAATTAAAGCCAGGAATGGATGGCCCAAAAGTTAAACAATGGCCATTGACAGAAGAAAAAATAAAAGCATTAGTAGAAATATGTACAGAAGAAAAGGAAGGAAAAATCTCAAAAATTGGGCCTGAAAATCCATACAATACTCCAGTATTTGCTATAAAGAAGAGTTGGAGAAAAGTAGATTTCAGAGAACTTAATAAAAGAACTCAAGAATTCTGGGAAGTTCAATTAGGAATACCACATCCTGCAGGGAAGAAATCAACAGTACTGGATGTGGGTGATGCATTTTCAGTTCCCTTAGATCCGGACTTCAGGAAATATACTGCATTTACCATACCTAGTATAAACAATACACCAGGRATTAGATATCAGTATAATGTGCTTCCAGGATGGAAAGGATCACCAGCAATATTCCAAAGCAGCATGACAAAAATCCTGGAGCCTTTTAGAAAACAAAACCcagAAATAGTTATCCAGTACGATGATTTGGTATCAGACTTAGAAATAGGGCAACATAGAACAAAAATAGAGGAGCTGAGAAAACATCTGAGTTGGGGATTTACACCAGACAAGCATCAGAAAGAACCCCCATTTCTTTGGGGTTATGAACTCCACCCTGAT
>2011.GU.GU.HO.G0101
CCTCAAATCACTCTTTGGCAACGACCCCTTGTCCCAATAAGGATAGGGGGGCAGCTAAAGGAAGCTCTATTAGATACAGGAGCAGATACATTAGAAGAAATGAGTTTGCCAGGAAGATGGAAaCCAAAAGGAGGAGGTTTTAAAGTAAAACAGTAtGATCAGGTACCCATAGAAATATAtGGACATAAAGCtATAGGTACAGTAATAGGACCCACACCTAATATTGGAAGACTGACTCAGCTTGGTTGCACTTTAAATTTTCCCATTAGtCCTATTGAAaCTGTACCAGTGAAATTAAAGCCAGGAATGGATGGCCCAAAAGTTAAACAATGGCCATTGACAGAAGARAAAATAAAAGCATTAATAGAAATTTGTACAGAGGAAAAGGAAGGAAAAATTTCAAAAATTGGGCCTGAAAACCCATACAATACTCCAATATTTGCCATCAAGAAAGGTTGGAGAAAAGTAGATTTCAGAGAACTTAATAAGAGAACTCAAGACTTTTGGGAAGTTCAATTAGGAATACCACATCCAGCAGGGAAGAAATCAACAGTActGGATGTGGGTGATGCaTTTTCAGTTCCTTTAGATAAAGACTTCAGAAAGTATACTGCATTTACCATACCTAGTACAAACAATACACCAGGGATTAGATATCAGTACAATGTGCTCCCAGGGTGGAAaGGATCACCAGCAATATTCCAAAGTAGCATGACAAAAATcTTAGAGCCTTTTAGAAAACAAAATCCAGACATAGTTATCCAATACGATGATTTRGTATCTGACTTAGAAACAGGACAGCATAGAACAAAAATAGAGGAACTGAGAGAMCATCTGAGGTGGGGATTTACACCAGACAAACATCAGAAAGAACCTCCATTCCTTTGGGGTTATGAACTACATCCTGAt
>2011.GU.GU.HO.G0102
CCTCAAATCACTCTTTGGCAACGACCCCTHGTCACAATAAAGATAGGGGGGCAACTAAAAGAAGCTCTATTAGATACAGGAGCAGATACATTAGAAGAAATGAATTTACCAGGAAAATGGAAACCAAAAGGAGGAGGTTTTAAAGTAAGACAGTATGATCAGATAACCATAGAGATCTGTGGACATAAAGCTATAGGTACAGTAGTAGGACCTACACCTAACATTGGAAGACTGACTCAGATTGGTTGTACTTTAAATTTCCCCATTAGTCCTATTGAAACTGTACCGGTAAAATTAAAGCCAGGAATGGATGGCCCAAAAGTTAAACAATGGCCATTGTCAGAAGAAAAAMTACAAGCATTAATAGAAATTTGTACAGAAGAAAAGGAAGGAAAAATTTCAAAAATTGGGCCTGAAAACCCATATAATACTCCAGTATTTGCCATAAAGAAAAGTTGGAGAAAAGTAGATTTCAGGGAACTAAATAAAAGAACTCAAGAATTCTGGGAAGTCCAATTAGGAATACCACATCCTGCAGGGAAGAAATCAACAGTACKGGATGTGGGTGATGCSTTTTCAGTTCCCTTAGATGAAGAATTCAGAAAATATACTGCATTCACCATACCTAGTACAAATAATACACCAGGGGTCAGATATCAGTACAATGTGCTTCCAGGATGGAAAGGATCACCAGCAATATTCCAAAGTAGCATGACAAAAATCTTAGAGCCTTTTAGAAAACAAAATCCAGAAATAGTTATCCAATACGATGACTTGGTATCAGATTTAGAAATAGGACAGCATAGAACAAAARTAGAAGAACTGAGGCAACATCTGAGGTGGGGATTTACCCCAGACAAGCATCAGAAAGAACCTCCATTCCTTTGGGGTTATGAACTCCATCCTGAT
>2011.GU.GU.HE.G0103
CCTCAAATCACTCTTTGGCAACGACCCCTcGTCTCAATAAAGATAGGAGGGCAACTAAAGGAAGCTCTATTAGACACAGGAGCAGATACATTAGAAGAAATGAATTTGCCAGGAAAATGGAAACCAAAAGGAGGAGGTTTTAAAGTAAAGCAGTAtGATCAGGTATGCATAGAAATCTGtGGACATAAAACTATAGGTACAGTAATAGGACCCACACCTAACATTGGAAGACTGACTCAGCTTGGTTGCACTTTAAATTTTCCCATTAGTCCTATTGAAaCTGTACCAGTGAARCTAAAGCCAGGAATGGATGGcCCAAAAGTTAAACAATGGCCATTGACAGAAGAAAAAATAAAAGCATTAgTAGAAATTTGTACAGAAGAAAAGGAAGGAAAAATTTCAAAGATTGGCCCtGAAAATCCATACAATACTCCARTATTTGCCATAARGAAAAGTTGGAGAAARGTAGAtTTCAGAGAACTTAATAAGAGAACTCAAGACTTYTGGGAAGTTCAATTAGGAATACCACATCCCTCAGGGAAGAAATCAACAGTAcTAGATGTGGGTGATGCATTTTCAGTTCCcTTAGATAAAGATTTcAGGAAGTATACTGcATTCACCaTACCTAGTGTAAACAATACACCAGGGATTAGATATCAgTACAATGTGCTTCCAGGATGGAAAGGATCACCAGCAATATTCCAAAGTAGCATGACAAAAATCTTAGAGCCTTTTAGGAAAGCAAATCCAGACATAGTTATCCAATACGATGATTTGGTATCTGAYTTAGAAATAGGGCAgCATAGAACAAAAATAGAAGAACTGAGACARCATCTGAGGTGGGGATTTACACCAGATAAACACCAGAAAGAACCTCCATTTCTTTGGGGTTATGAACTCCATCCTGAT
>2011.GU.CQ.HE.G0104
CCTCAAATCACTCTTTGGCAACGACCCCTCGTCGTAATAAGGATAGGGGGGCAACTAAAGGAAGCTCTATTAGATACAGGAGCAGATACATTAGAAGAAATGAATTTGCCAGGAAAATGGAAACCAAGAGGAGGAGGTTTTAAAGTAAGACAGTAtGATCAGATACCCATAGAAATYTGTGGACATAAAGCTATAGGTACAGTAGTAGGACCTACACCTAACATTGGAAGGCTGACTCAGATTGGTTGTACTCTAAATTTCCCCATTAGTCCTATTGAAACTGTACCAGTAAAATTAAAGCCAGGAATGGATGGTCCAAAAGTTAAACAATGGCCATTGACAGAAGAGAAAATAAAAGCATTAgTAGAAATTTGTACAGAAGAAAAGGAAGGAAAAATTTCAAAAATTGGGCCTGAAAATCCATATAATACTCCAGTGTTTGCCATAAAGAAAAGCTGGAGAAAAGTAGATTTCAGAGAACTTAATAAGAGAACTCAAGAATTCTGGGAGGTTCAATTAGGAATACCACATCCTGCAGGGAAGAAATCAACAGTACTAGATGTGGGTGATGCATTCTCAGTTCCTTTAGATAAAGAATTCAGAAAGTATACTGCATTTACCATACCTAGTATAAATAATACACCAGGGGTTAGATATCAGTACAATGTGCTTCCAGGATGGAAGGGATCACCAGCAATATTCCAAAGTAGCATGACAAAAATCTTAGAGCCTTTTAGAAAACAAAATaCAGACATAGTTATCCAATACGATGACTTGGTATCAGATTTAGAAATAGGGCAGCATAGAgCAAAAATAGAGGAACTGAGACAACATCTGAGGTGGGGATTTACCCCAGACAAGCATCAGAAAGAACCTCCCTTCCTTTGGGGTTATGAACTCCATCCTGAT
>2011.GU.AV.HE.G0105
CCTCARATCACTCTTTGGCAACGACCCCTCGTCACAATAAAGATAGGGGGGCAAaTAAAGGAAGCTCTATTAGATACAGGAGCAGATACATTAGAAGACATGAGTTTGCCaGGAAAATGGAAACCAAAAGGAGGAGGTTTTAAAGTAAGGCAGTATGATCAGATACCCGTAGACATCTGtGGCCATAAAGCTATAGGTACAGTAGTAGGACCTACACCTAACATTGGAAGATTGACTCAGATTGGTTGCACTTTAAATTTTCCCATTAGTCCTATTGAAACTGTACCAGTAAAATTAAAGCCAGGCATGGATGGCCCAAGAGTTAAACAATGGCCATTGACAGAAGAAAAAATAAAAGCATTAGTAGAAATTTGCACAGAAGAAaAGGAAGGAAAAATTTCAAAAATTGGGCCTGAAAATCCATACAAtACTCCAATATTTGCAATAAAGAAAAGTTGGAGAAAAGTAGATTTCAGAGAACTTAATAAAAGAACTCAAGAATTCTCGGAAGTTCAATTAGGGATACCACATCCTGCAGGGAAGAAGTCAACAGTTTTGGATGTGGGTGATGCATTTTCAGTTCCCTTATATGAAGACTTTAGGAAATATACTGCATTTACCATACCTAGTATAAACAATACACCAGGAGTYAGATATCAGTACAATGTGCTTCCAGGATGGAAAGGATCACCAGCAATATTCCAAAGTAGCATGACAAAAATYCTAGAGCCTTTTAGAAAACAAAATCCAGACATAATTATCCAATACGATGATTTGGTATCTGACTTAGAAaTAGGGCAGCATAGAACAAAAATAGAGGAACTAAGACAGCATTTGAAGTGGGGATTTACACCAGACAAACATCAGAAAGAACCTCCATTTCTTTGGGGTTATGAACTCCATCCTGAC
>2011.GU.GU.HE.G0106
CCTCAAATCACTCTTTGGCAgCGACCCATAGTCACAGTAAAgGTAGCagGGCAACTGAAGGAAGCTCTATTAGATACAGGGGCAGATACATTAGAAGAAATGAATTTGCCAGGAARATGGAAACCAAAAGGAGGAGGTTTTAAAGTAARACAGTATGATCAAATACTCATAGAAATTGAGGGAAAAAGAGCTATAGGTACAGTAATAGGACCtACACCTAACATTGGAAGACTGACTCAGATTGGTTGTACTTTAAATTTCCCCATTAGTCCTATTGAAACTGTACCAGTAAAATTAAAGCCAGGAATGGATGGCCCAAAAGTTAAACAATGGCCATTGACAGAAGAAAAAATAAAAGCATTAGTAGAAATTTGTACAGAAGAAAAGGAAGGAAAAATTTCAAAAATTGGGCCTGAAAATCCATATAATACTCCAATATTTGCCATAAAGAAAAGTTGGAGAAAAGTAGATTTTAGAGACCTCAATAAGAGAACTCAAGACTTCTGGGAaGTTCAATTAGGTATACCACATCCTGCAGGGAAGAAATCAACAGTATtGGATGTGGGTGATGCATTTTCAGTTCCATTAGATAAAGAATTCAGGAAGTATACTGCATTYACCATACCTAGTATAAACAATACACCAGGAACTAGGTATCAGTACAATGTGCTTCCAGGATGGAAAGGATCACCAGCAATATTYCAAAGCAGTATGACAAAAATMTTAGAGCCTTTTAgAAAacAAAATCCAGActTGGTGATCCAATACGATGAtTTGGTATCTGACTTAGAAATAGAGCAGCATAGAACAAAAATAGAGGAACTAAGACAACATCTGAGGTGGGGRTTTACACCAGACAAACATCAGAAAGAACCTCCATTCCTCTGGGGTTATGAACTCCATCCTGAT
>2011.GU.AV.HE.G0107
CCTCAAATcaCTCTTTGGCAGCGACCCCTCGTCACAATAAAGATAGGAGGGCAAACAAAAGAAGCTCTACTAGATACAGGAGCAGATACATTAGAAGAAATGAGTTTGCCAGGAAAATGGAAACCAAAAGGAGGAGGTTTTAAAGTAAGACAGTATGATCAAATAtyrgTAGAAATCTGTGGACATAGAGCTATAGGTACAGTAGTAGGACCTACACCTAACATTGGAAGATTGACTCAGATTGGTTGCACTTTAAATTTTCCCATTAGTCCTATTGAAACTGTACCAGTAAAATTAAAACCAGGAATGGATGGCCCAAAAGTTAAACAATGGCCATTGACAGAAGAAAAAATAAAAGCACTAGTAGACATTTGTRCAGAAGAAAAGGAAGGGAAAATTTCAAAAATTGGGCCTGAAAAtCCATACAATACTCCAGTATTTGCCATAAAGAAGAGTTGGAGAAAAGTAGATTTCAGAGAACTTAATAAGAGAACTCAAGATTTCTGGGAAGTTCAATTAGGGATACCACATCCCGCAGGGCAGAAATCAACAGTGCTAGATGTGGGTGATGCATTCTCAGTTCCCTTAGATAAAGACTTCAGGAAATATACTGCATTCACCATACCTAGCATAAACAATACACCAGGGGTTAGATATCAATACAATGTGTTGCCAGGATGGAAAGGATCACCAGCGATATTCCAATGTAGTATGACAAAGATCTTAGAGCCTTTTAGAAAACAAAACCCAGAGATAGTAATCCAGTACGATGATTTGGTATCTGACTTAGAAATAGGgCAGCATAGAGCAAAAATAGAGGAAcTgAGACAGCATCTGCAGTGGGGRTTTACACCAGACAAACATCAGAAAGAACCTCCATTCCTTTGGGGtTATGAACTCCATCCTGAT
>2011.GU.GU.HE.G0108
CCTCAAATCACTCTTTGGCAACGACCCCTCGTCACAATAAAGATAGGGGGGCAACTAAAGGAAGCTCTATTAGATACAGGAGCAGATACAATAGAAGACATGAATTTGCCAGGAAAATGGAAGCCAAAAGGAGGAGGTTTTAAAGTAARACAGTATGATCAGGTACMCATAGAAATCTGTGGACATAAAACTATRGGTACAGTGRTAGGACCTACACCTAACATTGGAAGATTGACTCAGATTGGTTGCACTTTAAATTTTCCCATCAGTCCTATTGAAACTGTACCAGTAAAATTAAAGCCAGGAATGGATGGCCCAAAAGTTAAACAATGGCCATTGTCAGAAGAAAAAATAAAAGCATTAGTAGAAATCTGTACAGAAGAAAAGGAAGGAAAAATTTCAAAAATTGGGCCTGAAAATCCATACAATACTcCAATATTTGCCATAAAgAAGAGTTGGAGAAAAGTAGATTTCAGAGAACTTAATAAGAAAACTCAAGAATTTTGGGAAATTCAATTAGGAATACCACATCCcGCAGGGAAGAAATCAACAGTACTAGATGTgGGTGATGCATTCTCAGTTCCCTTAGATCCAGACTTCAGGAAGTATACTGCATTTACCATACCTAGTRTAAACAATACACCAGGAATTAGaTATCAATACAATGTGCTGCCAGGATGGAAAGGATCACCAGCAATWTTCCAAAGCAGCATGACAAAAATCTTAGAGCCTTTTAGAAAGCAAAATCCAGAAATAGTTATACAATACGATGATTTGGTATCTGACTTAGAAATAGGCCAACATAGAACAAAAATAGAAGAACTGAGAgAACATCTGAGGTGGGGaTTTACACCAGACAAACATCAGAAAGAACCTCCATTCctTTGGGGTTATGAACTCCATCcTGAT
>2011.GU.ES.HE.G0109
CCTCAAATCACTCTTTGGCAGCGACCCCTCGTCACAATAAAGATAGGAGGGcAaatAAAagAagcTCTActagatACAGGAGCagaTACATTAGAAGAAATGAGTTTGCCAGGaAAatGgAAaCcAAAAGGAGGAGGTTTTAAAGTAAGACAGTATGATCAAATATcrGTAGAAATCTGTGGACATAGAGCTATAGGTACAGTAGTAGGACCTACACCTaaCATTGGAAGATTGACTCAGATTGGTTGCACTTTAAATTTTCCCATTAGTCCTATTGAAACTGTACCAGTAAAATTAAAACCAGgaATGGATGGCCCAAAAGTTAAACAATGGCCATTGACAGAAGAAAAAATAAAAGCACTAGTAGACATTTGTRCAGAAGAAAAGGAAGGGAAAATTTCAAAAATTGGGCCTGAAAATCCATACAATACTCCAGTATTTGCCATAAAGAAGAGTTGGAGAAAAGTAGATTTCAGAGAACTTAATAAGAGAACTCAAGATTTCTGGGAAGTTCAATTAGGGATACCACATCCCGCAGGGCAGAAATCAACAGTGCTAGATGTGGGTGATGCATTCTCAGttCCCTTAGATAAAGACTTCAGGAAATATACTGCATTCACCATACCTAGCATAAACAATACACCAGGGGTTAGATATCAATACAATGTGTTGCCAGGATGGAAAGGATCACCAGCGATATTCCAATGTAGTATGACAAAGATCTTAGAGCCTTTTAGAAAACAAAACCCAGAGATAGTAATCCAGTACGATGATTTGGTATCTGACTTAGAAATAGGgCAGCATAGAGCAAAAATAGAGGAACTGAGACAGCATCTGCAGTGGGGaTTTACACCAGACAAACATCAGAAAGAACCTCCATTCCTTTGGGGtTATGAACTCCATCCTGAT
>2011.GU.GU.HE.G0110
ccTCAAATCACTCTTTGGCAACGACCCSTAGTCACAATAAaAATAGGGGGACAACTAAAGGAAGCTCTATTAGATACAGGAGCAGATACATTAGAAGAAATGAATTTGTCAGGAAAATGGAAACCAAAAGGAGGAGGTTTTAAAGTAAAACAGTATGATCAGATATCCCTAGAAATCTGTGGACATAGRGTTACAGGTACAGTAATAGGACCTACACCTaacATTGGAAGACTAACTCAGCTTGGTTGCACTTTAAATTTTCCCATTAGTCCTATTGAAACTGTACCAGTAAAATTAAAACCAGGAATGGATGGTCCAAAAGTTAAACAATGGCCATTGACAGAAGAGAAAATAAAAGCATTAATAGAAATTTGTACAGAAGAAAAGGAAGGAAAGATTTCAAAAATTGGACCTGAAAATCCATaCAATACTCCAGTATTTGCCATAAAAAAAAATTGGAGAAAAGTAGATTTCAGAGAACTTAATAARAGAACTCAAGACTTCTGGGAGGTCCAATTAGGAATACCACATCCTGCAGGAAAGAAATCAACAGTACTGGATGTAGGTGATGCATTCTCAGttCCCTTAGATCCAGATTTCAGGAAGTATACTGCATTTACCATACCTAGTACAAACAATACACCAGGGATTAGATATCAGTACAATGTACTTCCAGGATGGAAAGGATCACCAGCAATATTCCAAAGTAGCATGATAAAAATCTTAGAACCTTTTAGAAAACAAAACCCAGAAATGGTTATCCAATACGATGATCTGGTATCTGACTTAGAAATAGGACAGCATAGAAYAAAAATAGAGGAACTGAGAGAACATCTGAAGTGGGGATTTACACCAGACAAACATCAGAAACAACCtCCATTCCTTTGGGGTTATGAACTCCATCCTGAT
>2011.GU.GU.HE.G0111
CCTCAgaTCACTCTTTGGCAACGACCCCTCGTCACAATAAAGGTAGAGGGGCAaCTAAAGGAAGCTCTGTTAGACACAGGAGCagATaCATTAGAAGAAATGAACTTGCCAGGAaAATGGAAaCCAAAAGGAGGAGGTTTTAAAGTAAGACAATATGATCAGGTAACCATAgACATTTGTGGACATAAAGCTATTGGTACAGTAGTAGGACCCACACCTaaCATAGGGAGACTGACTCAGATTGGTTGCACTTTAAATTTTCCCATTAGTCCTATTGAAACTGTACCAGTaAAATTAAAGCCAGGAATGGAcGGCCCAAGAGtTAAACAATGGCCATTGACAGAAgAAAAAATAAAGGCATTAATAGAAATTTGTRCAGAAGAAAAGGAAGGAAAAATTACAAAAATTGGGCCTGAAAATCCATACAATACCCCAGTATTTGCCATAAAgAAARGTTGGAGAAAAGTAGATTTCAGAGAACTTAATAAGAGAACTCAAGACTTCTGGGAAGTACAATTGGGAATACCACATcCCGCAGGGAAGaAATCAaCAGTACTGGatGtGGGTGATGCATTTTCAGTTCCCTTAGATAAAGAATTCAGGAAGTATACTGCATTCACCATACCTAGTATAAACAATACACCAGGGATTAGATATCAGTACAATGTGCTTCCAGGATGGAAAGGCTCACCAGCAATATTCCAAAGTAGCATGACAAAAATCTTAGAGCCTTTTAGAAAAGAAAACCCAGACATAGTTATCCAGTACGATGATTTGGTATCAGACTTAGAAATAGGGCAGCATAGAACAAAAATAGAGGAACTGAGACAACATCTGAGGTGGGGGTTTACACCAGACAAACATCAGAAAGAACCCCCATTTCTTTGGGGTTATGAACTCCATCCCGAT
>2011.GU.GU.HE.G0112
ccTgAGATCACTCTTTGGCAACGACCCCTCGTCAGAGTAAAGATAGGGGGGCAAATAAAGGAAGCTCTATTAGATACAGGAGCAGATACATTAGAAGAAATGAATTTGCCAGGAARATGGAAACCAARAGGAGGAGGTTTTAAAGTAARACAGTAtGATCAGRTACCTGTAGAAATCTGTGGATATAAAGCTATAGGTACAGTRATAGGACCCACACCTAACATTGGAAGACTGACTCAGATTGGTTGCACTTTAAATTTTCCCATTAGTCCTATTGArACTATACCAGTAARATTAAAgCCAGGAATGGATGGCCCAAAAGTGAAACAATGGCCATTGACAGAAGAAAAAATAAAAGCATTAGTAGAAATTTGCACAGAAGAAAaGgAaGgAaAAATTTCAAAAATTGGGCCTGAAAATCCATACAATACTCCAGTATTTGCCATAAAGAAAAGTTGGAGAAAAGTAGATTTTAGAGAACTTaaTAAgAGAACTCAAgAATTCTGGGAAGTTcAATTAgGAATACCACAtCCTGCAGGGAAgAAGTCAACAGTACTGGatGTGGGtGATGCATTTTCAgTTCCCTTGGACAAAGAATTCAGGAAGTACACTGCATTCACCATACCTAGTAYAAACAATACACCAGGGACTAGATATCAGTACAATGTACTTCCAGGATGGAAAGGATCACCAGCAATATTCCAGAGTAGCATGACAAAAATCtTAGAGCCTTTTAGAAAAAACAATCCAGAAATAGTTATCCAATACGATGATTTGGTATCTGACTTAGAAATAGGGCAGCACAGAACAAAAATAGAGGAaCTAAGACAACATTTGAGGTGGGGATTTACACCAGACAAGCATCAGAAAGAACCTCCATTTCTGTGGGGTTATGAACTCCACCCCGAT
>2011.GU.GU.HE.G0113
CCtcAAATCACTCTTTGGCAGCGACCCCTAGTCAAGATAAAGATAGGGGGGCAACTAAAGGAAGCTCTATTAGATACAGGAGCAGATACATTAGAAGAAATAACTTTGCCAGGAAAATGGAAACCAAAAGGAGGAGGGTTTAAAGTAAGACAGTATGATCAAGTACCCATAGAAATCTGTGGACATAAAGCTATAGGTACAGTAGTAGGACCTACACCTAACATTGGAAGACTGACTCAGATTGGTTGTACTTTAAATTTCCCCATTAGTCCTATTGAAACTgtaCcagtAAAATTAAAGCCAGGAATGGATGGCCCAAAAGTTAAACAGTGGCCATTGACAGAAGAAAAAATAAAAGCATTAGCAGAAATTTGTGCAGAAGAAAAAGAAGGAAAAATTTCAAAAATTGGGCCTGAAAATCCATATAATACTCCAGTATTCGCTATAAAGAAAAGTTGGAGAAAAGTAGATTTCAGAGAACTTAATAAGAGAACTCAAGACTTCTGGGAAGTTCAATTAGGAATACCACATCCCGCAGGGAAGAAATCAACAGTACTAGATGTGGGTGATGCATTTTCAGttCCTTTAGATGCAGAATTCAGAAAGTATACCGCATTTACCATACCTAGTATAAATAATACACCAGGGATTAGATATCAgTACAATGTGCTTCCAGGATGGAAAGGATCACCAGCAATATTCCAAAGTAGCATGACAAAAATCTTAGAGCCTTTTAGAAAACAAAATTCAGAAATGGTTATCCAATACGATGACTTGGTATCTGATTTAGAAATAGGACAGCATAGAGCAAAAATAGAGGAACTGAGACAACATCTGAGGTGGGGATTTACACCAGATAAGCATCAGAAAGAACCTCCATTCCTTTGGGGGTATGAACTCCATCCTGAT
>2011.GU.GU.HE.G0114
CCTCAAATCACTCTTTGGCAACGACCCCTAGTCACAATAAAGATAGGGGGACAACTAAAGGAAGCTCTATTAGATACAGGAGCAGATACATTAGAAGAAATGAATTTGTCAGGAAAATGGAAACCAAAAGGAGGAGGTTTTAAAGTAAAACAGTATGATCAGATATCCCTAGAAATTTGTGGACATAGGGTTACAGGTACAGTgATAGGACCTACACCTAACATTGGAAGACTAACTCAGCTTGGTTGCACTTTAAATTTTCCCATTAGTCCTATTGACACTGTACCAGTAAAATTAAAACCAGGAATGGATGGTCCAAAAGTTAAACAATGGCCATTGACAGAAGAGAAAATAAAAGCATTAATAGAAATTTGTACAGAAGAAAAGGAAGGAAAGATTTCAAAAATTGGACCTGAAAATCCATACAATACTCCAGTATTTGCCATAAAAAAAAATTGGAGAAAAGTAGATTTCAGAGAACTTAATAAAAGAACTCAAGACTTCTGGGAGGTCCAATTAGGAATACCACATCCTGCAGGGAAGAAATCAACAGTACTGGATGTAGGTGATGCATTYTCAGTTCCYTTAGATCCAGATTTCAGGAAGTATACTGCATTTACCATACCTAGTATAAACAATACACCAGGGATTAGATATCAGTACAATGTACTTCCAGGATGGAAAGGATCACCAGCAATATTCCAAAGTAGCATGATAAAAATCTTAGAACCTTTTAGAAAACAAAACCCAGAAGtggTTATCCAATACGATGATCTGGTATCTGACTTAGAAATAGGACAGCATAGAACAAAARTAGAGGAACTGAGAGAACATcTGARGTGGGGATTTACACCAGACAAACATCaGAAAGAACCTCCATTcCTTTGGGGTTATGAAcTCCATCCTGAT
>2011.GU.GU.HE.G0115
CCTCAAATCACTCTTTGGCAGCGACCCCTCGTCACAATAAAGGTAGGGGGRCAATTAAAGGAAGCTCTATTAGATACAGGAGCAGATACACTAGAAGAAatagATTTGCCAGGAAGATGGAAACCAAAAGGAGGAGGTTTTAAAGTAAGACAGTATGATCAGATACWAgtagAAatCtgtGgacatAAagcTATAGGTACAGTAGTAGGACCTACACCTaaCATtGGAAGACTGACTCAGCTTGGGTGTACTTtAAaTTtcCCCATtAGTCcTaTTGaAaCTGtaCCAGTAaaaTTaAAGCCaGgaATGGAtGGcCCaAAAGTTaaaCAATGGCCATTgaCaSaAgaAaaAATaaaAGCACTAGTAGAAaTtTGtACAGaAGAAAAGGAAGGGAAAATTTCAAAAATCGGGCCTGAGAATCCATatAATACTCCAATATTTGCCATAAAGAAAAGTTGGAGAAAAGTAGATTTCAGAGAACTTAATAAAAGAACTCAAGACTTTTGGGAAGTTCAATTAGGAATACCACATCCCGCAGGGAAGAAATCAACAGTACTGGATGTGGGTGATGCATTTTCAGTTCCcTTAGATGAAAaCTTCAGGAAGTATACTGCATTCACCATACCCAGTATAAACAATACACCAGGGGTTAGATACCAGTACAATGTGCTTCCAGGATGGAAGGGATCACCAGCAATATTCCAAAGTAGCATGACaAAGATCTTGGAGCCTTTTAGAAAACAAAATCCAGACATAGTTATACAATACGATGATTTGGTATCTGACTTAGAAATAGGGCAGCATAGAACAAAAATAGAGGAACTGAGAGAACATCTGAGGTGGGGGTTTACaccAgaCAAACATCAGAAAgAACCTcCAtTtcTTTGGggTTATGAACTcCATccTgAT
>2011.GU.ZA.HE.G0116
CCTCAAATCACTCTTTGGCAACGACCCCTCGTCTCAATAAAGATAGGGGGGCAAATAAAGGAAGCTCTATTAGATACAGGAGCAGATACATTAGAAGACATGAATTTGCCAGGAAGATGGAAGCCAAAAGGAGGAGGTTTTAAAGtaaGACAGTATGATCAGGTACTCTTAGAAATCTGTGGACATAAAGCTATAGGTaCAGTAGTAGGACCTACACCTaACATTGGAAGATTGACTCAGATTGGTTGCACTTTAAATTTTCCCATTAGTCCTATTGAAACTGTACCAGTAAAATTAAAGCCAGGAATGGATGGCCCAAAAGTTAAaCAATGGCCATTGTCAGAAGAAAAAATAAAAGCATTAgtagAAatatGTACAGAAGAAAAGGAAGGAAAAATTTCAAAAATTGGGCCTGAAAATCCATACAATACTCCAATATTTGCCATAAAgAAGAGTTGGAGAAAAGTAGATTTCAGAGAACTTAATAAGAAAACTCAAGAATTTTGGGAAGTTCAATTAGGAATaCCACATCCCGCAGGGAAGAAATCAACAGTACTAGaTGTGGGGGATGCATTCTCAGTTCCCTTAGATCCAGACTTCAGGAAGTATACTGCATTTACCATACCTAGTACAAACAATACACCAGGAATTAGATATCAGTACAATGtGCTTCCAGGATGGAAAGGATCACCAGCAATATTCCAAAGCAGCATGACAAAAATCTTAGAGCCTTTTAGAAAGCAAAATCCAGAAATAGTTATCCaaTACGATGATTTGGTATCTGACTTAGAAATAGGCCAGCATAGAACAAAAATAGAAGAACTAAGACAACATCTGAGGTGGGGATTTACACCAGACAAACATCAGAAAGAACCTCCCTTCCTTTGGGGATATGAACTCCATCCCGAT
>2011.GU.GU.HE.G0117
CCTCAAATCACTCTTTGGCAGCGACCCATAGTCACAATAAAGATAGGaGGgCAAGTGAGGGAAGCTCTATTAGATACAGGAGCAGATACATTAGAAGAAATGAGTTTGCCAGGAAGATGGAAACCAAAAGGAGGAGGTTTTAAAGTAAGACAGTATGATCAAATACACATAGAAATTGATGGGAAAAAAGCTGTAGGTACAGTAATAGGACCTACACCTAACATTGGAAGATTAACTCAGATTGGTTGCACTTTAAATTTCCCCATTAGTCCTATTGAAACTGTACCAGTAAAATTAAAGCCAGGAATGGATGGCCCAAAAGTTAAACAATGGCCATTGACAGAAGAAAAAATAAAAGCATTAATAAAAATCTGTACAGAAGAAAAGGAAGGAAAAATTTCAAAAATTGGGCCTAAAAATCCATATAATACTCCAATATTTGCCATAAAGAAAAGTtGGAGAAAAGTAGATTTTAAAGAACTCAATAAGAGAACTCAAGACTTCTGGGAAGTTCAATTAGGTATACCACATCCTGCAGGGAAGAAATCAACAGTATTGGATGTGGGTGATGCATTTTCAGTTCCTTTAGATAAAGAATTCAGGAAGTATACTGCATTTACCATACCTAGTATAAACAATACACCAGGAACTAGATATCAGTATAATGTGCTTCCAGGATGGAAAGGATCACCAGCAATATTTCAAAGCAGCATGACAAAAATCTTAGAGCCTTTTAAAAAACAAAATCCAGAAATAGTGATCCAATACGATGATTTGGTATCTGACTTAGAAATAGGGCAGCATAGAACAAAAATAGAGGAaCTGAGACAACATCTGAGGTGGGGATTTACACCAGACAAACATCAGAAAGAACCTCCATTCCTATGGGGTTATGAACTCCATCCTGAT
>2011.GU.GU.HE.G0118
CCTCAGATCACTCTTTGGCAACGACCCCTCGTCACAATAAAGRTAGGGGGGCAACTAAAGGAAGCTCTATTAGACACAGGAGCAGATACATTAGAAGAAATGRATTTGCCAGGAAAATGGAAACCAAAAGGAGGAGGTTTTAAAGTAAGACAGTATGAGCAGATACCTGTAGAGATCTGTGGACATAAGGCTATAGGTACAGTARTAGGACCCACACCTAACATTGGAAGACTGACTCAGCTTGGTTGCACTTTAAATTTTCCCATTAGTCCTATTGAAACTGTACCAGTAAAACTAAAGCCAGGAATGGATGGCCCAAAAGTTAAACAATGGCCATTGACAGAAGAAAAAATAAAAGCATTARTAGAAATTTGtACAGAAGAAAAGGAAGGAAAAATTTCAAAAATTGGGCCTGAAAATCCATACAATACCCCAGTATTTGCCATAARGAAAAGTTGGAGAAAAGTAGATTTCAGAGAACTTAATAAGAGAACTCAAGACTTCTGGGAAGTTCAATTAGGAATACCACATCCCGCAGGGAAGAAATCAACAGTACTGGATGTGGGTGATGCATTTTCCGTTCCCTTAGATAGAGACTTCAGGAAGTATACTGCATTCACCATACCTAGTATAAACAATACACCAGGGATTAGATATCAGTACAATGTGCTTCCAGGATGGAAAGGATCACCAGCAATATTCCAAAGTAGCATGACAAAAATCTTAGAGCCTTTTAGAAAAGAAAATCCAGACATAGTTATCCAATACGATGATTTAATATCTGACTTAGAAATAGGGCAGCATAGAACAAAAATAGAGGAATTAAGACAACATCTGAGATGGGGATTTACACCAGACAAACATCAGAAAGAACCTCCATTTCTTTGGGGTTATGAACTCCATCCCGAT
>2011.GU.ES.HE.G0119
CCTCAAATCACTCTTTGGCARCGACCCATAGTCACAATAAAGATAGGRGGGCAAGTGAGGGAAGCTYTATTAGATACAGGAGCAGATACATTAGAAGAAATGARTTTGCCAGGAAGATGGAAACCAAAAGGAGGAGGTTTTAAAGTAAGACAGTATGATCAAATACTCATAGAAATTGATGGGAAAAARGCTATAGGTACAGTAATAGGACCTACACCTaaCATTGGAAGACTGACTCAGATTGGTTGCACTTTAAATTTCCCCATTAGtCctaTtGAAACTGTACCAGTAAAATTAAAGCCAGGAATGGATGGCCCAAAAGTTAAACAATGGCCATTGACAGAAGAAAAAATAAAAGCATTAGTAGAAATtTGTACAGAAGAAAAGGAAGGAAAAATTTCAAAAATTGGGCCTGAAAATCCATATAATACTCCAATATTTGCCATAAAgAAAAGTTGGAGAAAAGTAGATTTTAGAGAACTCAATAAGAGAACTCAAGAATTCTGGGAAGTTCAATTAGGTATACCACATCCTGCAGGGAAGAAATCAACAGTATTGGATGTGGGTGATGCATTTTCAGTTCCTTtaGATAAAGAATTCAGGAAGTATACTGCATTTACCATACCTAGTATAAACAATACACCAGGAAtTAGGTATCAGTATAATGTGCTTCCAGGATGGAAAGGATCACCAGCAATATTCCAAAGCAGCATGACAAAAATCTTAGAGCCTTTTagAAAacAAAatCcagAaATAGTGATCCAATACGATGATTTGGTATCTGACTTAGAAaTAGGGCAGCATAGAACAAAAATAGAGGAACTGAGACAACATCTGAGGTGGGGATTTACACCAGACAAACATCAGAAAGAACCTCCATTCCTATGGGGTTATGAACTCCATCCTGAT
>2011.GU.GU.HE.G0120
CCTCAGATCACTCTTTGGCAACGACCCCTcGTCACAATAAAGATAGGGGGGCAACTAAAGGAAGCTCTATTAGACACAGGAGCAGATACATTAGAAGAAATGAACTTGCCAGGGAAATGGAAACCAAAAGGAGGAGGTTTTAAAGTAAGACAATATGAACAGGTAGTCATAGAAATTTGCGGACATAaAGCTATaGGTACAGTAGTAGGACCCACACCTAACATAGGAAGACTGACTCAGATTGGTTGCACTTTAAATTTTCCCATTAGTCCTATTGAAACTGTACCAGTAAAGCTAAAGCCAGGAATGGATGGCCCAAGAGTTAAACAATGGCCATTGACAGAAGAAAAAATAAAAGCATTACTAGAAATCTGTACAGAAGAAAAGGAAGGAAAAATTTCAAGAATTGGGCCTGAGAATCCATACAATACTCCAGTATTTGCCATAAAgAAAAGTTGGAGAAAAGTAGATTTCAGAGAACTTAATAAGAGAACTCAAGAATTCTGGGAAGTACAATTGGGAATACCACATCCTGCAGGGAAGAAATCAACCGTACTGGATGTGGGTGATGCATTTTCAGTTCCCTTAGATAAAGAATTCAGGAAGTATACTGCATTCACCATACCTAGTATAAACAATACACCAGGGATTAGATATCAGTACAATGTGCTTCCAGGATGGAAAGGATCACCAGCAATATTCCAAAGTAGCATGACAAAAATCTTAGAGCCTTTTAGAAAAGGAAATCCAGAcATAATTATCCAATACGATGATTTGGTATCAGACTTAGAAATAGGGCAGCATAGAACAAAAATAGAGGAACTAAGACAGCATCTGAGGTGGGGATTTACACCAGACAAACATCAGAAAGAACCTCCATTTCTTTGGGGTTATGAACTCCATCCCGAT
>2011.GU.SR.HE.G0121
CCTCAAATCACTCTTTGGCAACGACCCCTAGTCACAATAAAGGTAGGGGGGCAACTAAAGGAAGCTCTATTAGATACAGGAGCAGATACACTAGAAGAAATGTATTTGCCAGGAAAATGGAAACCAAAAGGAGGAGGTTTTAAAGTAAGACAGTATGAGCAGATACCCATAGAAATCTGTGGATGTGAAGCTGTGGGTACAGTGATAGGACCCACACCTAACATTGGAAGACTGACTCAACTTGGTTGCACTTTAAATTTTCCCATTAGTCCTATTGAAACTGTACCAGTAAAATTAAAGCCAGGAATGGATGGCCCAAAAGTTAAACAATGGCCATTGACAGAAGAGAAAATAAAAGCCTTAGTAGAAATTTGTACAGAAGAAAAGGAGGGAAAAATTTCCAAAATAGGGCCTGAAAATCCATACAATACTCCAGTATTTGCCATAAAGAAAAGTTGGAGAAAAGTAGATTTCAGAGAACTTAATAAGAGAACTCAAGACTTCTGGGAGGTTCAATTAGGAATACCACATCCCGCAGGGAAGAAATCAACAGTACTGGATGTGGGTGATGCATTTTCAGTTCCCTTAGATAAAGAATTCAGGAAGTATACTGCATTCACCGTACCTAGTGTAAACAATACACCAGGGATTAGATATCAGTACAATGTGCTTCCAGGATGGAAAGGATCACCAGCAATATTTCAAGATAGCATGACTAAAATCTTAGAGCCTTTTAGAAAACAAAATCCAGAAATAGTTATCCAATACGATGACTTGGTATCTGACTTAGAAACAGGACAGCATAGAACAAAAATAGAGGAACTGAGACAACATCTGAGGTGGGGACTTACACCAGACAAACATCAGAAAGAACCTCCGTTTCTTTGGGGTTATGAACTCCATCCTGAT
>2011.GU.CM.HE.G0122
CCTCAAATCACTCTTTGGCaACGACCYATTGTCACAGTAAAGATAGGGGGRCAACTAAAGGAAGCTCTATTAGATACAGGAGCAGATACATTAGAAGAAATGAATTTGTCAGGAAAATGGAAACCAAAAGGAGGAGGTTTTAAAGTAARACAGTATGATCAGATAACCATGGAAATCTGTGGATATACAGTTACgGGTACAGTRGTAGGACCTACACCTAATATTGGAAGACTGACTCAGCTTGGTTGCACTTTAAATTTTCCCATTAGTCCTATTGAAACTGTACCAGTAAAATTAAAGCCAGGAATGGATGGCCCAAAAGTTAAACAATGGCCATTGACAGAAGAAAAAATAAAAGCATTAAcAGAAATATGTACAGAAGAAAAGGAAGGAAAAATTTCAAAAATTGGGCCTGAAAATCCATAcAATACTCCAGTATTTGCCATAAAGAAAAGTTGGAGAAAAGTAGATTTCAGAGAGCTTAATAAAAGAACTCAAGACTTCTGGGAAGTTCAATTAGGAATACCACATCCTGCAGGGAAGAAATCAACAGTACTGGATGTGGGTGATGCATTTTCAGTTCCTTTAGATAAAGAATTCAGGAAGTATACTGCATTTACCATACCTAGTATAAACAATACaCCAGGGACTAGGTATCAGTATAATGTGCTTCCAGGATGGAAAGGATCACCAGCAATATTCCAAAGTAGCATGACAAAAATcTTGGAGCCTTTTAGAGAACGAAATCCAGAAATAACTATCCAGTACGATGATTTGGTRTCAGACTTAGAAATAGGGCAACATAGAATAAAAATAGAGGAACTGAGAGAACATCTAAAGTGGGGACTTACACCAGACAARCATCAGAAAGAaCCTCCATTTCTTTGGGGTTATGAACTCCATCCCGAT
>2011.GU.SO.HE.G0123
CCTCAGATCACTCTTTGGCAGCGACCCTTAGTCACCATAAAGGTAGGGGGGCAATTAAAGGAAGCTCTATTAGATACAGGAGCAGATACACTAGAAGAAATGTATTTGCCAGGAAAATGGAAACCAAAAGGAGGAGGTTTTAAAGTAAAACAGTATGATCAGATAGCCATAGACATCTGTGGACATAAAGCTATAGGTACAGTAGTAGGACCTACACCTAACATTGGAAGACTGACTCAAATTGGTTGCACTTTAAATTTTCCCATTAGTCCTATTGAAACTGTACCAGTAAAATTAAAGCCAGGAATGGATGGCCCAAGAGTTAAACAATGGCCACTGACAGAAGAAAAGATAAAAGCATTAGTAgAAATTTGTACAGAAgAAAAGgAAGGAAAAATTTCAAAAATTGGGCCTGAAAATCCATACAATaCTCCAGTATTTGCCATAAAGAAAAGTTGGAGAAAAGTAGATTTCAGAGAACTTAaCAAGAGAACTCAAGATTTCTGGGAAGTTCAATTAGGAATACCACATCCCGCAGGGAAGAAATCAACAGTACTGGATGTGGGTGATGCATTTTCAGTGCCCTTAGATAAAGACTTCAGGAAGTATACTGCATTCACCATACCTAGCATAAACAATACGCCAGGGATTAGGTATCAGTATAATGTACTTCCAGGATGGAAAGGATCACCAGCAATATTTCAAAGTAGCATGACAAAAATCTTAGAACCTTTTAGAAAACAAAATCCAGACATAGTTATCCAATACGATGATTTGGTATCTGACTTAGAAATAGGGCAGCATAGAGCAAAAATAGAGGAACTAAGGCAACATCTGAGATGGGGATTTACACCAGACAAACATCAGAAAGAACCTCCATTTCTTTGGGGGTATGAGCTCCATCCCGAT
>2011.GU.GU.HE.G0124
CCTCAAATCACTCTTTGGCAGCGACCCCTTGTCACAATAAAGATAGGGGGACACCTAAAGGAAGCTCTATTAGACACAGGAGCAGATACATTAGAAGAAATRAATTTGCCAGGAAAATGGAAACCAAAAGGAGGAGGTTTTAAAGTAAGACAGTATGATCAAATATCTGTAGAAATCTGTGGATATAAAGCTGTGGGTACAGTAGTAGGACCCACACCTAACATTGGAAGACTGACCCAGATTGGTTGCACTCTAAATTTCCCCATTAGTCCTATTGAAACTGTACCAGTAAAATTAAAACCAGGAATGGATGGCCCAAAAGTTAAACAATGGCCATTGACAGAAGAAAAAATAAAAGCATTAGTAGAAATTTGTACAGAAGAAAAGGAAGGAAAAATTTCAAAAATTGGGCCTGAAAATCCATACAATACTCCAGTATTTGCTATAAAGAAAAGTTGGAGAAAAGTAGATTTCAGAGAACTTAATAAGAGAACTCAAGACTTCTGGGAAGTTCAATTAGGGATACCACATCCCGCAGGGAAGAaATCAACAGTACTGGATGTGGGTGATGCATTTTCAATTCCCTTAGAYCCAGACTTCAGGAAGTATACTGCATTCACCATACCTAGTATAAACAATACACCAGGGATTAGGTATCAGTACAATGTGCTTCCAGGATGGAAAGGATCACCAGCTATATTCCAAAGTAGCATGACAAAAATCTTAGAGCCTTTTAGAAAAGAAAATCCAGACATAACTATCCAATACGATGATTTGGTATCTGATTTAGAAATAGGGCAGCATAGAGcAAAAATAGAGGAACTGAGACAACATCTGAGGTGGGGATTGACACCAGACAAACATCAGAAAGAACCTCCATTTCTTTGGGGGTATGAGCTTCATCCCGAT
>2011.GU.BV.HE.G0125
CCTCAAATCACTCTTTGGCAACGACCCCTCGTCACAATAAGGATAGGGGGGCAACTAAAGGAAGCTCTATTAGACACAGGAGCAGATACATTAGAAGAAATGAATTTGCCAGGAAAATGGAAACCAAAAGGAGGAGGTTTTAAAGTAAGACAGTATGATCAGATATGCATAGAAATCTGTGGACATASAGCTATAGGTACAGTAATAGGACCCACACCTAACATtGGAAGACTGACTCAGATtGGTTGCACTTTAAATTtTCCCATTAGTcCTAtTGaAACTGTaCCagtGAAGCTgAAgCCaGGaATGGatGGcCCAaAaGttAAaCAatGGcCAtTGACaGaagAAAaaAtaaAaGCATTAGTAGaAATTTGTACAGAaGAAAAGGAAGGGAAAATTTCAAAGATTGGCCCTGAAAATCCATACAATACTCCAGTATTTGCCATAAAGAAAAGTTGGAGAAAAGTAGATTTCAGAGATCTTAATAAGAGAACTCAAGAATTCTGGGAAATTCAATTAGGAATACCACATCCCTCGGGGAAGAAATCAACAGTACTAGATGTGGGTGATGCATTCTCAGTTCCCTTAGATAAAGACTTCAGGAAGTATACTGCATTCACCATACCTAGTATAAACAATACACCAGGGATTAGATATCAGTATAATGTGCTTCCAGGATGGAAAGGATCACCAGCAATATTCCAAGCTAGCATGACGAAAATCTTaGAgCCTTTTAGGAAAGCAAATCCAgACATaGTTATCCAATACGATGATTTGGTATCTGACTTAGAAATAGGGCAACATAGAACAAAAATAGAAGAACTAAGAGAACATCTGAGGTGGGGATTTACACCAGATAAACACCAGAAAGAACCTCCATTTCTTTGGGGTTATGAACTCCATCCTGAT
>2011.GU.GU.HE.G0126
cCTCAGATCACTCTTTGGCAACGACCCCTAGTCaCAATAAAGATAGGGGGGCAACTAAAGGAAGCtCTATTAGATACAGGAGCAGATACACTAGAAGAGATGYATTTGCCAGGGAAATGGAAACCAAAAGGAGGAGGTTTTAAAGTAAGACAGTATGATCAGATACCCTTAGAGATTTGTGGATGTAAAACTATAGGTACAGTAataGGACCTACACCTAACATTGGAAGACTGACTCAACTTGGTTGCACTTTAAATTTTCCCATTAGTCCTATTGAAACTGTACCAGTAAAATTAAAGCCAGGGATGGATGGCCCAAAAGTTAAACAATGGCCATTGACAGAAGAGAAAATAAAAGCATTAGTAGAAATTTGTACAGAAGAAAAGGAAGGAAAAATTTCAAAAATTGGGCCTGAAAATCCATACAACACTCCAGTATTTGCCATAAAGAAAAGTTGGAGAAAAGTAGATTTCAGAGAACTTAATAAGAGAACTCAAGATTTTTGGGAAGTTCAATTAGGAATACCACATCCCGCAGGGAAGAAATCAACAGTACTGGATGTAGGTGATGCATTTTCAGTTCCCTTAGATAAAGACTTCAGGAAGTATACTGCATTCACCATACCCAGTacAAACAATACACCAGGGATTAGATATCAGTACAATGTGCTTCCAGGATGGAAAGGATCACCAGCAATATTCCAATGTAGCATGACAAAAATCTTAGAGCCTTTTAGAGAGCAAAATCCAGAAATAATTATCCAATATGATGACTTGGTATCTGACTTAGAAACAGGACAGCATAGAGCAAAAATAGAGGAACTGAGACGACATCTGAGGTGGGGATTTACACCAGACAAACATCAGAAAGAACCTCCATTTCTTTGGGGTTATGAACTCCATCCTGAC
>2011.GU.GU.HO.G0127
CCTCAGATCACTCTTTGGCAACGACCCCTTGTCACAATAAAGATAGGGGGGCAACTAAAAGAAGCCCTATTAGATACAGGGGCaGATACATTAGAAGATATAAATTTGCCAGGAAGATGGAAACCAAAAGGGGGAGGTTTTAAAGTAAGACAGTATGATCAGATACCCATCGAAATCTGTGGACATAAAGCTACAGGTACAGTAATAGGaCCTACACCTAACATTGGAAGACTGACTCAGATTGGtTGTACTTTAAATTTTCCCATTAGTCCTATTGAAACTGTGCCAGTAAAATTGAAGCCAGGAATGGATGGCCCAAAAGTTaAaCAATGGCCATTGACAGAAGAAAAAATAAAAGCATTAGTAGAAATTTGTACAGAAGAAAAGGAGGGGAAAATTTCAAAAATTGGACCTGAAAATCCATACAATACTCCAATATTTGCCATAAAGAAGAGTTGGAGAAAAGTRGATTTTAGAGAGCTTAATAAGAGAACTCAAGACTTCTGGGAAGTTCAATTAGGAATAcCACATCCAGCAGGGAAGAAGTCAACAGTACTGGATGTAGGTGATGCATTTtcagTtCCcTTGGACAAAGAATTCAGGAAGTACACTGCATTTACCATACCTAGTATAAACAATACACCAGGGATTAGATATCAGTACAATGTGCTTCCAGGATGGAAAGGATCACCAGCAATATTCCAAAGTAGCATGACAAAAATCTTAGAGCCTTTTAGAAAACAAAATCCAGAAATAGTTATCCAATACGATGATTTGGTATCTGACTTAGAAATAGGACAGCATAGGGCAAAAgtagAagAactgagacAacatctgAAGTGGGGACTTACACCAGACAAACATCAGAAAGAACCCCCATTCCTTTGGGGTTATGAACTCCATCCTGAT
>2011.GU.ZA.HE.G0128
CCTCAAATCACTCTTTGGCAACGACCCCTCGTCACAATAAAGATAGGGGGGCAGTTAAAGGAAGCTCTATTAGACACAGGAGCAGATACATTAGAAGAAATGMCTTTGCCAGGAAGATGGAAACCAAAAGGAGGAGGTTTTAAAGTAAGACAGTAYGATCAGATACYCATAGAAATCTGtGGACATAAAGCTATAGGTACAGTAGTAGGACCCACACCTAACATTGGAAGGTTGACTCAGattGgTtgTACTTTAAATTTTCCTATTAGTCCTATTGAAACTGTACCAGTAAAATTAAAGCCAGGAATGGATGGCCCAAGAGTTAAACAATGGCCATTGACAGAAGAAAAAATAAAAGCATTAGTAGAAATTTGTACAGAAGAAAAGGAAGGAAAAATTTCAAAAATTGGGCCTGAAAATCCATACAACACTCCAGTATTTGCCATAAAGAAAAGCTGGAGAAAAGTAGATTTCAGAGAACTTAATAAGAGAACTCAAGACTTCTGGGAAGTCCAATTAGGAATACCACATCCTGCAGGGAAGAAATCAACAGTAYTGGATGTGGGTGATGCATTTTCAGTTCCATTAGATAAAGAtTTTAGAAAATATACTGCATTCACCATACCTAGTATAAACAATACACCAGGGATTAGATACCAGTACAatGtGcTTCCAGGATGGAAAGGATCACCAGCAATATTCCAAAGTAGCATGACAAAAATCTTAGAGCCTTTTAGAAAACAAAATCCAGAAATAGTTATTCAATACGATGACTTGGTRTCTGACTTAGAAATAGGAAAGCATAGAACAAAAATAGAGGAaCTgAGACAACATYTGAAGTGGGGATTTACACCAGACAAACATCAGAAAGAGCCTCCATTTCTTTGGGGYTATGAACTCCATCCCGAT
>2011.GU.CM.HO.G0129
CCTCAGATCACTCTTTGGCAACGACCCCTTGTCAGAATAAAGATAGRGGGRCAAATAAAGGAAGCTCTATTAGATACAGGAGCAGATACATTAGAAGATATGACTTTGTCAGGAAAATGGAAACCAAAAGGAGGAGGTTTTAAAGTAAGACAGTATGAGCAGGTACCCATAGAAATCTGTGGGCATMAAGCTGTAGGTACAGTAATAGGACCYACACCTAACATTGGAAGACTGACTCAGATTGGTTGCACTTTAAATTTCCCAATTAGTCCTATTGAAACTGTACCAGTAAAATTAAAGCCAGGAATGGATGGCCCAaGAGTTAAACAATGGCCATTGACAGAAGAAAAAATAAAAGCATTAGTAGAAATCTGTRCAGAAGAAAAGGAgGGaAAAATTTCAAAAATTGGGCCTgAAAatcCATATAATACTCCAGTATTTGCCATAAAGAAAAGTTGGAGAAARGTGGAtTTCAGAGAACTTAATAAAAGAACTCAAGAYTTCTGGGAAGTTCAATTAGGAATACCACATCCTGCAGGGAAGAAATCAACAGTACTGGATGTGGGTGATGCATTCTcAATTCCCTTAGATCAAGACTTTAGgAAGTATACTGCATTTACTATACCTAGTATAAATAATACACCAGGAATCAGATATCAGTATAAtGTGCTTCCAGGATGGAAAGGATCACCAGCAATATTCCAAAGTAGCATGACAAAAATCTTAGAGCCTTTYAGAAAGAAAAACCCAGACATAGTTATCCAATACGATGATTTGGTATCTGACCTRGAAATAGGGCAACATAgAACAAARATAGAGGAACTSAGACAACATcTGGCGTGGGGATTGACACCAGATAAGCATCAGAAAGAACCTCCATTCCTTTGGGGTTATGAACTCCACCCTGAT
>2011.GU.GU.HE.G0130
CCTCAAATCACTCTttggcTACGaccCctGgGcacGGtCAagGGaCgggggCAAcTtaAggAAGCtAtaTTAGATACAGGAGCAGATACAYTAGAAGAAATGAATTTgCcAGGAARATGGAAACCAAAAGGAGGAGGTTTTAAAGTAAGgCAATATGARAATGTATCcGTAGACATCTGTGGGCATAAAGCTATAGGTACAGTAGTAGGACCTACACCTAACATTGGAAGACTGACTCAAATTGGTTGCACTTTAAATTTTCCCATTAGTCCTATTGAAACTGTACCAGTAAAATTAAAGCCAGGAATGGATGGCCCAAAAGTTAAACAATGGCCATTGACAGAAGAAAAAATAAAAGCATTAACAGAAATTtGTGCAGAAGAAaAgGAAGGAAAAATTTCTAAAATTGGGCCTGAAAACCCATACAATACTCCAGTwTTtGCCATAAAGAAAGGTTGGAGAAAAGTAGATTTCAGAGAaCTTAATAAGAGAACTCAAGACTTcTGGGARGTTCAATTAGGAATACCACATCCtGCAGGGAAGAAGTCAACAGTACTAGATGTAGGAGATGCATTTTCAGTTCCCTTAGATCAAGAcTTCAGAAAGTATACTGCATTcACTATACCTAGTACAAACAATACACCAGGGATTAGATATCAGTACAATGTGCTTCCAGGATGGAAAGGATCACCAGCAATATTCCAAGCTAGCATGACAAAAATCTTAGAGCCATTYAGAAAACAAAATCCAGACYTGGTTATCCAATACGATGATTTAGTATCTGACTTAGAAATAGAaCAGCATAGAACAAAAATAGAGGAACTGAGGCAACATCTGgGGTGGGGATTRACACCAGACAAACATCAGAAAGAACCCCCATTTCTTTGGGGTTATGAACTCCATCCTGAT
>2011.GU.GU.HE.G0131
CCTCAAATCACTCTTTGGCAGCGACCCCTCGTCACAATAAAGATAGGGGGGCAAACAAAGGAAGCTCTATTAGATaCAGGAGCAGATACATTAGAAGAMATGAATTTGCCAGGAAAATGGAAACCAAAaGGAGGAGGTTTTAAAGTAAGACAGTATGATCAGATACTCATAGAGATCTGTGGACAtaaAGCTATGGGTACaGTAGTAGGACCCACACCTAACATTGGAAGACTGACTCAGATTGGTTGCACTTTAAATTTTCCCATTAGTCCTATTGAAACTGTACCAGTaAAATTAAAGCCAGGAATGGATGGCCCAAGAGTTAAACAGTGGCCATTRACAGAAGAAAAAATAAAAGCATTAGTAGATATTTGTACAGAGGAAAAGGAAGGAAAAATTTCAAAAATTGGGCCTGAAAATCCATACAATACTCCAATATTtGCCATAAAGAAAAGTTGGAGAAAAGTGGATTTCAGAGAACTTAATAAGAGAACTCAAGAcTTCTGGGAAGTTCAATTGGgAATACCACATCCCGCAGGGAAGAAATCAACAGTGCTAGATGTGGGTGATGCATTTTCAGTGCCATTAGATAAAGAATTCAGGAAATACACTGCMTTCACCAYACCTAGCATAAACAATACACCAGGGATTARATATCAGTACAATGTGCTTCCAGGATGGAAAGGATCACCAGCAATATTCCAAAGTAGCAtGACAAAAATCTTAGAACCTTTTAGGAAACAAAATCCAGAAATGGTGATCCAATACGATGATTTGGTATCTGACCTAGAAATAGGGCARCATAGAACAAAAATAGAGgaACTGAGACAACATCTGAGGTGGGGATTTACACCAGACAAACATCAGAAAGAACCTCCATTTCTTTGGGGTTATGAACTCCACCCTGAT
>2011.GU.GU.HE.G0132
CCTCAGaTCaCTcttTGGcaaCGACCCCTTGTCAcAATAAgGGTAGGGGGGCAActAAAGGAAGcTctATTAGaCACAGGAgcAGATACATTAGAAGAAATGAGTTTGCCAGGaAAAtGGaAACCAAAAGGaGGAGGtTTTaaAGTaaGaCAGTAtGaTCAgATAACCATAGAAATCTGcGGaCATAAAGctACAGGtaCAGtAATAgGACCCACCCCTAACATtggAAGAcTGACTcAgATtGgtTGCACTTtAAATTTTCCCATTAGtCCTATtGAAACTGTaCCAgTAaAACTgAagcCAGGAATGGATGGCCCAAaagTTaAACAAtggCCATTgaCagaAgaaAAAATAAAAGCATTAGTAGAAATTTGtaCAGAAGAAAAGGAAGGAAAAATTTCAaAAATTGGGCCTGAAAAcCCTTATAATACTCCAGTATTTGCCATAAAGAAGAGTTGGAGAAAAGTAGATTTCAgaGAACTTAATaaGagAACTCAAGaCTTCTGGGAaGTTCAATTAGGAATACCACATCCCGCAGGGAAGAAATCAACAGTATTGGATGTGGGTGATGCGTTTTCaGTTCCCTTAGATAAAGaATTCAGGAAGTATACTGCATTCACCATACCTAGTACAAACAATaCACCAGGGATTAGATATCAGTACAATGTACTTCCAGGATGGAAAGGATCACCAGCAATATTCCAAAGTAGCATGACAAAAATCTTAGATCCTTTTAGAAAAGAAAATCCAGACATAGTTGTCCAATACGATGATCTAGTATCTGACTTAGAAATAGGACAGCATAGAACAAAAGTAGAGGAACTGAGACAACATCTGAGGTGGGGATTTACCCCAGACAAACATCAGAAAGAACCTCCATTCCTCTGGGGTTATGAACTCCATCCTGAT
>2011.GU.QC.HE.G0133
CCTCAAATCACTCTTTGGCAACGACCCCTTGTCACAGTAAAGATAGGGGGGCATCTAAAGGAAGCTCTATTAGACACAGGAGCAGATACATTAGAAGAAATGACTCTGCCAGGAAGGTGGAAACCAAAAGGAGGAGGTTTTAAAGTAAGACAGTATGATCAGATATCTGTAGAAATCTGTGGACATAAAGCTATAGGTACAGTAATAGGACCCACACCTAACATTGGAAGGCTGACTCAGATTGGTTGCACTTTAAATTTTCCCATTAGTCCTATTGAAACTATACCAGTAAAATTAAAGCCAGGAATGGATGGCCCAAAAGTTAAACAATGGCCATTGACAGAAGAAAAAATAAAAGCATTAGTAGAAATTTGTACAGAAGAAAAGGAAGAAAAAATTACAAAAATTGGGCCTGAAAATCCATACAATACTCCAATATTTGCTATAAAGAAGAGTTGGAGAAAAGTAGATTTCAGGGAACTTAATAAGAGAACTCAAGACTTCTGGGAAATTCAATTAGGAATACCACATCCCGCAGGGAAGAAATCAACAGTACTGGATGTGGGTGATGCATTTTCAGTTCCCTTAGATAAAGAATTCAGGAAGTACACTGCATTTACCATACCTAGTGTAAACAATACACCAGGGATTAGATATCAGTACAATGTACTTCCAGGATGGAAAGGATCACCAGCAATATTTCAAAGTAGCATGACAAAAATCTTAGAGCCTTTTAGAAAAAACAATCCAGACATAATTATCCAATACGATGATTTGGTATCTGACTTAGAAATAGGGCAGCACAGAACAAAAATAGAGGAACTGAGACAACATCTGAGGTGGGGATTTACACCAGACAAACATCAGAAAGAACCTCCATTTCTGTGGGGGTATGAACTCCACCCCGAT
>2011.GU.GU.HE.G0134
CCTCAGATCACTCTTTGGCAGCGACCCCTCGTCACAATAAAGATAGGGGGGCAACTAAAGGAAGCTcTRTTAGACACAGGAGCAGATACATTAGAAGAAATGAAYTTGCCAGGAAGATGGAAACCAAAAGGAGGAGGTTTTAAAGTAAGACAATATGATCAGATACCCATAGAAATCTGTGGACATACAGCYACRGGTACAGTAGTAGGACCCACACCTAAcATTGGAAGGCTGACTCAgATTGGTTGCACTTTAAATTTTCCTATTAGCCCTATTGAAACTGTACCAGTAAAACTAAAGCCAGGAATGGATGGCCCAAGAGTTAAGCAATGGCCATTGACAGAAGAAAAAATAAAAGCATTAGTAGAAATTTGTACAGAAGAAAAGGAAGGAAAAATTTCAAAAATTGGGCCTGAAAATCCgTACAATACTCCAGTATTTGCCATAAAGAAAAGTTGGAGAAAAGTAGATTTTAGAGACCTTAATAARAGAACTCAAGAATTCTGGGAAGTTCAGCTAGGAATACCACATCCTRCgGGGAAGAAATCAACAGTACTGGATGTGGGTGATGCATTTTCAGTTCCCTTAGATAAAGACTTTAGGAAGTAYACTGCATTCACCaTACCYAGTATAAACAATACACCAGGGATTAGATATCAGTACAATGTGCTCCCAGGATGGAAAGGATCACCAGCAATATTCCAAAGTAGCATGACAAAAATCTTAGAACCTTTTAGGAAAAAGAACCCAGACATAGTGATCCAATACGATGATCTGGTATCTGACTTAGAAATAGGACAGCATAGAACAAAAATAGAGGAACTGAGACAACATCTGARGTGGGGATTTACACCAGACAAGCATCAGAAAGAACCTCCATTTCTTTGGGGTTATGAACTCCATCCCGAT
>2011.GU.ES.HE.G0135
CCTCAAATCACTCTTTGGCAACGACCCMTCGTCACAGTAAAGRTAGGGGGRCAGTTAAAGGAAGCTCTATTAGACACAGGAGCAGATACATTAGAAGAAATGAATTTGCCAGGAAGATGGAAACCAAAAGGAGGAGGTTTTAAAGTAAGACAGTAtGATCAGATACTcATAGAAATTTGTGGACATAAAGCTATAGGTACAGTARTAGGACCCACACCTAACATTGGAAGATTGACTCAGATtGGtTGTACTTTAAATTTTCCCATTAGTCCTATTGAGACTGTACCAGTAAAATTAAAGCCAGGAATGGATGGCCCAAAAGTTAAACAATGGCCATTGACAGAAGAAAAAATAAAAGCATTAGTAGAAATTTGCACAGAAGAAAAAGAAGGAAARATTTCAAAAATTGGGCCTGAAAATCCATACAATACTCCAGTATTTGCCATAAAGAAAAGTTGGAGAAAAGTAGATTTCAGAGAACTTAATAAGAGAACTCAAGACTTcTGGGAAGTTCAATTAGGAATACCACATCCcGCAGGGAAGAAATCAACAGTACTGGATGTGGGTGATGCATTTTCAGTTCCACTAGATAAAGACTTTAGGAAGTATACTGCATTCACcATACCTAGTACAAACAATACACCAGGgATTAGATATCAGTACAATGtGcTTCCAGGATGGAAAGGATCACCAGCAATATTCCAAAGTAGCATGACAAAAATCTTAGAGCCTTTTAGAAAACAAAAYCCAGACATGGTTATTCAATACGATGATTTGGTATCTGACTTAGAAATAGGACAGCATAGAACAAAAATAGAGGAACTGAGACAACATCTGACATGGGGATTTACCCCAGATAAACATCAGAAAGAACCTCCATTTCTTTGGGGTTATGAACTCCATCCTGAT
>2011.GU.GU.HE.G0136
CCTCAGATCActCTTTGGCAACGACCCcTCGTCAcAGTAAAGATAGGGGGGCAAATAAAGGAAGCTCTATTAGATACAGGAGCAGATACATTAGAAGaAATGAATTTGCCAGGAAGATGGAAGCCAAAAGGAGGAGGTTTTAAAGTAAGACAGTATGATCAGGTACCCCTAGAAATTTGTGGACATAAAGCTATAGGTACAGTAGTAGGACCTACACCTAACATTGGAAGGCTGACTCAGATTGGATGTACTTTAAATTTCCCCATTAGTCCTATTGAAACTGTACCTGTGAAATTAAAGCCAGGTATGGATGGCCCAAAAGTTAAACAATGGCCATTGACAGAAGagAAAATAAAAGCATTAATAGAAATTTGTGCAGAAGAAAAGGAAGGAAAAATTTCAAgaATTGGGCCTGAAAATCCATATAATACCCCAGTATTTACCATAAAGAAAAGTTGGAGAAAGGTAGATTTCAGAGAACTTAATAAGagAACTCAAGaCTTCTGGGAAGTTCAATTAGGAATACCACATCCCGCAGGGAAGAAGTCAACAATACTAGATGTGGGTGATGCATTCTCAGTTCCCTTAGATAAgAacTtcAGAAAGTATACTGCATTTACCATACCTAGTATAAATAATAYACCAGGGATTAGATATCAGTACAATGTGCTACCAGGATGGAAAGGATCACCAGCAATATTCCARAGTAGCATGACAAAAATCTTAGAGCCTTTTAGAAAACAAAATCCAGACMTARTTATCCAATACGATGACTTGGTATCAGACTTAGAAATAGGGCAACATAGAACAAAGATAGAGGAACTGAGACAACACCTGAGGTGGGGATTTACCCCAGACAAGCATCAAAARGAACCTCCATTTCATTGGGGTTATGAACTCCATCCTGAC
>2011.GU.AV.HE.G0137
CCTCAAATCACTCTTTGGCAACGACCCATCGTCACARTAAAGATAGGGGGGCAGCTAAAGGAAGCTCTATTAGAYACAGGAGCAGATACATTAGAAGAAATGAATTTGCCAGGAAAATGGAAGCCAAAAGGAGGaGGTTTTAAAGTAAGaCAGTATGAGCAGATAMCCATRGAAATYTGTGGATATACAGCTACgGGTACAGTAGTAGGACCTACACCTAACATTGGAAGACTGACTCAGCTTGGGTGCACTTTAAATTTTCCCATTAGTCCTATTGAAACTGTACCAGTAAAATTAAAGCCAGGCATGGAYGGCCCAAAAGTTAAACAaTGGCCATTAACAGAAGaAAAAATAAAAGCATTAGTAGAAATATGTACAGAAGAAAAGGAAGGAAAAATTTCAAAGATTGGGCCTGAAAATCCATACAATACTCCARTATTTGCCATAAAGAAAAGTTGGAGAAAAGTAGATTTCAGAGAACTTAATAAAAGGACTCAAGAATTCTGGGAAGTTCAATTAGGAATACCACATCCCGCAGGGAAGAAATCAACAGTACTGGATGTAGGTGATGCATTTTCAGTTCCCTTAGATAAGGAATTCAGGAAGTATACTGCATTCACCATACCTAGTATAAACAATACACCAGGGATTAGATATCAGTAtAatgtgcTTCCAGGATGGAAAGGATCACCAGCAATATTCCAAAGTAGCATGACAAAAATCTTGGAGCCTTTTAGAAAACAAAATCCAGAAATAACTATCCAGTACGATGATTTRGTATCAGACTTAGAAATAGGGCAACATAGAACTAAAATAGARGAACTGAGAGAACATCTGAGGTGGGGATTTACACCAGACAAACATCAGAAAGAACCTCCATTTCTTTGGGGTTATGaACTCCAcCCTGAT
>2011.GU.AV.HE.G0138
CCTCAAATCACTCTTTGGCAACGACCCATCGTCACAGTAAAGATAGGGGGGCAGCTAAAGGAAGCTCTATTAGATACAGGAGCAGATACATTAGAAGAAATGAATTTGCCAGGAAAATGGAAGCCAAAAGGAGGAGGTTTTAAAGTAAGACAGTATGAGCAGATAACCATGGAAATCTGtGGATATACAGCTACGGGTACAGTAGTAGGACCTACACCTAACATTGGAAGaCTGACTCAGCTTGGGTGCACTTTAAATTTTCCCATTAGTCCTATTGAAACTGTACCAGTAAAATTAAAGCCAGGCATGGATGGCCCAAAAGTTAAACAATGGCCATTAACAGAAGaAAAAATAAAAGCATTAGTAGAAATATGTACAGAAGAAAAGGAAGGAAAAATTTCAAAGATTGGGCCTGAAAATCCATACAATACTCCAATATTTGCCATAAAGAAAAGTTGGAGAAAAGTAGATTTCAGAGAACTTAATAAAAGGACTCAAGAATTCTGGGAAGTTCAATTAGGGATACCACATCCCGCAGGGAAGAAATCAACAGTACtGGATGTAGGTGATGCATTTTCAGTTCCCTTAGATAAGGAATTCAGGAAGTATACTGCATTTACCATACCTAGTATAAACAATACACCAGGGATTAGATATCAGTATAATGTGCTTCCAGGATGGAAAGGATCACCAGCAATATTCCAAAGTAGCATGACAAAAATCTTGGAGCCTTTTAGAAAACAAAATCCAGAGATAACTATCCAGTACGATGATTTAGTATCAGACTTAGAAATAGGGCAACATAGAACTAAAATAGAGGAAcTGAGAGAACATCTGAgGTGGGGATTTACACCAGACAAACATCAGAAAGAACCTCCATTTCTTTGGGGTTATGAACTCCATCCTGAT
>2011.GU.GU.HE.G0139
CCTCAAATCACTCTTTGGCAACGACCCCTtGTCACAATAAAGATAGgGGGGCAACTAAAGGAAGCTCTATTAGATACAGGAGCAGATACATTAGAAGAAATGAATTTgCCAGGAAGATGGAAACCAAAAGGAGGAGGTTTTAAAGTAAGACAGTATGATCAGGTAGaTATAGAAATTTGTGGACATAGAGCTATAGGTACAGTAGTAGGaCCTACACCTAACATTGGAAGACTGACTCAGATTGGtTGCACTTTAAATTTTCCCATTAGTCCTATTGAAACTGTACCAGTAAAATTAAAGCCAGGAATGGATGGCCCAAAaGTTAAACAATGGCCATTGACAGAAGAAAAAATAAAAGCACTAGTAGAAATTTGTACAGAAGAAAAGGAAGGAAAAATTTCAAAAATtGGGCCTGAAAATCCATACAATACTCCAGTATTTGCCaTAAAGAAAAGTTGGAGAAAAGTAGATTTCAGAGAACTTAATAAGAGAACTCAAGACTTCTGGGAAGTTCAATTAGGAATACCACATCCCTCAGGAAgGAAATCAACAGTACTGGATGTGGGTGATGCATTTTCAGTTCCTTTAGAtGAAGACTTCAGGAAGTAtACTGCATTTACCATACCTAGTATAAACAATACACCAGGGATTAGATATCAGTACAATGTGCTTCCAGGATGGAAAGGATCRCCAGCAATATTCCAAAGTAGCATGACAAAAATCTTAGAGCCTTTTCGAAAACAAAATCCAGACATAGTCATTCAATACGATGATTTGGTATCTGACTTAGAAATAgGGCAGCATAGAACAAAAATAGAGGAACTGAGACAACATCTGAGGTGGGGATTTACACCAGATAAACATCAGAAAGAACCTCCATTCCTTTGGGGTTATGAACTCCATCCTGAT
>2011.GU.GU.HO.G0140
CCTCAAATCACTCTTTGGCARCGACCCCTCGTCACAGTAAAAATAGGGGGGCAAATAAAAGAAGCTCTATTAGATACAGGAGCAGATACATTAGAAGAAATGAATTTgCCAGGAAGATGGAAGCCAAAAGGAGGAGGTTTTAAAGTAAGACAGTAtGATCAGGTACCCATAGAAATTTGTGGACATAAAACTRTAGGTACAgTAGTAGGACCTACACCTAACATTGGAAGAcTGACTCAGATTGGTTGTACTTTAAATTTCCCCATTAGTCCTATTGAAACTGTGCCAGTAAAATTAAAGCCAGGAATGGATGGCCCAAAAGTTAAACAATGGCCATTGACAGAAGAAAAAATAAAAGCATTAGTAGAAATTTGTACAGAAGAAAAGGAAGGAAAAATTTCAAAAATTGGGCCTGAAAATCCATATAACACTCCAGTATTTGCCATAAAGAAAGGTTGGAGAAAGGTAGATTTCAGAGAACTTAATAAGAGAACTCAAGAATTCTGGGAAATTCAATTAGGAATACCACATCCCGCAGGGAAGAAgTCAACAGTACTAGATGTGGGTGATGCATTCTCAGTTCCCTTAGATGAAAACTTCAGAAAGTATACTGCATTTACCATACCTAGTATMAATAATACACCAGGGATTAGATATCAGTACAATGTGCTACCAGGATGGAAAGGATCACCAGCAATATTCCAAAGTAGCATGACAAAAATCTTAGAGCCTTTTAGAAAACAAAATCCAGAAaTAGTTATCCAATACGATGACTTGGTATCAGATTTRGAAATAGGGCAACATAGAACAAAGATAGAGGAACTGAGAGAACATCTGAGGTGGGGATTTACCCCAGACAAGCATCAAAAaGAACCTCCATTTCTTTGGGGTTATGAACTCCATCCTGAC
>2011.GU.QC.HE.G0141
CCTCAAATCACtCTTTGGCAACGACCCCTcGTCGAAGTAAAGATAGGGGGGCAACTAAAAGAAGCTCTATTAGATACAGGAGCAGATACATTAGAAGAAATGAATTTGCCAGGgAGATGGAAACCAAAAGGAGGAGGTTTTAAAGTAAGACAGTAtGATCAGATACCCATAGAAATTTGTGGACATAAAGCCATAGGTACAGTAATAGGACCTACACCTAACATTGGAAGACTGACTCAGATTGGTTGTACTTTAAATTTCCCCATTAGTCCTATTGAAACTGTACCAGTAAAATTAAAGCCAGGAATGGATGGgCCAAAAGTTAAACAATGGCCATTGACAGAAGAAAAAATAAAAGCATTAGTAGAAATTTGTACAGARGAAAAGGAAGGAaArATTTCAAAAATTGGGCCTGAAAATCCATATAATACTCCAGTATTTGCCATAAAGAAaAGTTGGAGAAAAGTAGATTTCAGAGAACTTAATAAGAGAACTCAAGACTTCTGGGAAGTCCAATTAGGAATACCACATCCCGCAGGGAAGAAATCAACAGTACTGGATGTGGGTGATGCATTCTCAGTTCCCTTAGATAAAGAATTCAGAAAGTATACTGCATTCACCATACCTAGTACAAATAATACACCAGGAATTAGATATCAGTACAATGTGCTGCCAGGATGGAAAGGATCACCAGCAATATTCCAAAGtAGCATGACAAAAATYTTAGAGCCTTTTAGAAARCAAAATCCAGACATAGTTATCCAATACGATGAtTTGGTATCAGATTTAGAAATAGGGCAACATAGAACAAAAATAGAGGAACTGAGACAACATCTGAAGTGGGGgTTTACCCCAGACAAGCATCAGAAAGAACCTCCATTCCTTTGGGGTTATGAACTCCATCCTGAT
>2011.GU.GU.HE.G0142
CCTCAAATCACTCTTTGGCAACGACCCCTCGTCACAATAAAGATAGGGGGGCAACTAAAGGAAGCTCTATTAGATACAGGAGCAGATACATTAGAAGACATGAATTTGCcAGGAAAATGGAAGCCAAAAGGAGGAGGTTTTAAAGTAAGACAGTATGATCAGATACYCATAGAAATCTGtGGACATAAAACTATAGGTaCAGTGATAGGACCTACACCTAACATTGGAAGATTGACTCAGATTGGTTGCACTTTAAATTTTCCCATCAGTCCTATTGAAACTGTACCAGTAAAATTAAAGCCAGGaATGGATGGCCCAAGAGTTAAACAATGGCCATTGTCAGAAGAAAAAATAAAAGCATTARTAGAAATCTGTACAGAAGAAAAGGAAGGMAAAATTTCAAAAATTGGGCCTGAAAATCCATACAATACTCCAATATTTGCCATAAAGAAGAGTTGGAGAAAAGTAGATTTCAGAGAACTTAATAAGaAAACTCAAGaRTTTTGGGAAgTTCAATTAGGAATACCACAYCCCGCAGGGAAGAAATCAaCAGTACTAGATGTGGGTGATGCATTCTCAGTTCCCTTAGaTCCAGACTTCAGGAAGTATACTGCATTTACCATACCTAGTATAAACAATACACCAGGAATTAGATATCAATACAATGTGTTGCCAGGATGGAAAGGATCACCAGCAATATTCCAAAGCAGCATGACAAAAATCTTAGAGCCTTTTAGAAAGCAAAATCCAGAAATAGTTATACAATACGATGATTTGGTATCTGACTTAGAAATAGGCCaACATAGAACAAAAATAGAAGAACTGAGACAACATCTGAGGTGGGGATTTACACCAGACAAACATCAGAAAGAACCTCCATTCCTTTGGGGTTATGAACTCCATCCTGAT
>2011.GU.AV.HE.G0143
CCTCAAATCACTCTTTGGCAACGACCAATAGTCACAATAAAGGTAGGGGGGCAACTAAAGGAAGCTCTATTAGATACAGGAGCAGATACATTAGAAGAAATgaATTTGCCAGGAAGATGGAAACCAAAAGGAGGAGGTTTTAAAGTAAGACAGTAtGATCAAATACTCATAGAAATTGAtGGGAAAAAAGCTATaGGTACAGTAGTAGGACCTACACCTAACaTtGGAAGACTGACTCAGATTGGtTGCACTTTAAATTTCCCCATTAGTCCTATTGAAACTGTACCAGTAAAATTAAAGCCAGGAATGGATGGCCCAAGAGTTAAACAATGGCCATTGACWGAagAAAARATAAAAGCATTaGTAGAAATcTGtACAGAAGAAAAgGAAGGAAAAATTtCaAAAATTGGGCCTGAAAATCCATATAATACTCCARTATTTGCCATAAAGAAAAGTTGGAGAAAAGTAGATTTTAGAGAGCTCAATARGAGAACTCAAGACTTCTGGGAAGTTCAATTAGGTATACCACATCCTGCAGGGAAGAAATCAACAGTATTGGATGTGGGTGATGCATTTTCAGTTCCCTTAGATAAAGAATTCAGGAAGTATACTGCATTTACCATACCTAGTATAAATAATACaCCAGGAAYTAGGTATCAGTACAATGTGCTTCCAGGATGgAAAGGATCaCCAGCAATATTCCAAAGCAGTATGACAAAAATCTTAGAGCCTTTTAGAGAACAAAATCCAGAAATAGtrATCCAATACGATGATTTGGTATCTGaCTTAGAAATAGGgCAGCATAGAACAaAAATAGAGGAaCTgAGaCaaCATCTGAAGTGGGGGTTTACACCAGACAARCATCAGAAAGAACCTCCATTCCtATGGGGTTATGAACTYCATCcTGAT
>2011.GU.GU.HE.G0144
CCTCAAATCACTCTTTGGCAACGACCCCTCGTCACAATAAAGATAGGGGGGCARATAAAgGaAGCTCTTTTAGATACAGGAGCAGATACATTGGAAGAGATAAATTTACCAGGAAGATGGAAACCAAAAGGAGGAGGTTTTAAAGTAAGACAGTAtGATCAGGTAAACgTAGAAATATGtGGACATACAGCTATAGGTACAGTAGTAGGACCTACACCTAACATTGGAAGACTAACTCAGATTGGATGCaCTTTAAATTTTCCCATTAGTCCTATTGAAACTGTACCAGTAAAATTAAAGCCAGGAATGGATGGCCCAAAAGTTAAACAATGGCCATTGACAGAAGAAAAAATAAAAGCATTAGTAGAaATTTGTACAGAGGAAAAGGAAGGAAAAATTTCAAAAATTGGGCCTGAAAATCCATACAATACTCCAGTATTTGCCATAAAGAAAAGTTGGAGAAAAGTAGATTTCAGAGAACTTAATAAgAGAaCTCAGGACTTCTGGGAAGTTCAATTAGGAATaCCACATCCTGCAGGGAAGaAATCAACAGTgCTAGATGTGGGTGATGCATTTtCAGTTCCCTTAGATAAAAacTtcagaAAGTATACTGCATTCACCATACCTAGTATAAACAATACACCAGGGATTAGATACCAGTACAATGTACTccCAgGATGGAaAGgATcacCAGCAaTAtTCCaaAGTAGcAtGaCAaaaATATTAGAGCCTTTTAGAAAACAAAATCCAGAAATAGTCATCCAATACGATGATTTGGTATCTGAcTTAGAAATAGGGCAGCATAGAGCAAAAATAGAGGAACTAAGACAACATCTGAAGTGGGGGTTTACACCAGACAAaCATCAGAAAGAACCTCCATTCCTTTGGGGATATGAACTCCATCCTGAT
>2011.GU.GU.HO.G0145
CCTCAAATCACTCTTTGGCAaCGACCCCTCGTCCCAGTAAAAATAGGGGGGCAAATAAAAGAAGCTCTATTAGATACAGGAGCAGATACATTAGAAGAAATGAATTTRCCAGGAAGATGGAAGCCAAAAGGAGGAGGTTTTAAAGTAAGACAGTAtGATCAGATACCcATAGAAATTTGTGGACATAAAACTaTAGGTACAGTAGTAGGACCTACACCTAACATTGGAAGACTGACTCAGATTGGTTGTACTTTAAATTTCCCCATTAGTCCTATTGAAACTGTGCCAGTAAAATTAAAGCCAGGAATGGATGGCCCAAAAGTTAAACAATGGCCATTGACAGAAGAAAAAATAAAAGCATTAGTAGAAATTTGTACAGAAGAAAAGGAAGGAAAAATTTCAAAAATTGGGCCTGAAAATCCATATAACACTCCAGTATTTGCCATAAAGAAAAGTTGGAGAAAGGTAGATTTCAGAGAACTTAATAAgAGAACTCAAGAATTCTGGGAAGTTCAATTAGGAATACCACATCCCGCAGGGAAGAAGTCAACAGTACTAGATGTGGGTGATGCATTCTCAGTTCCCTTAGATGAAAGCTTCAGAAAGTATACTGCATTTACCATACCTAGTACAAATAATACACCAGGGATTAGATATCAGTACAATGTGCTACCAGGATGGAAAGGATCACCAGCAATATTCCAAAGTAGCATGACAAGAATCTTAGAGCCtTTTAGAAAACAAAATCCAGAAATAGTTATCCAATACGATGACTTGGTATCAGACTTAGAAATAGGGCAACATAGAACAAAGATAGaGGAACTGAGaGaACATCTGAgGTGGGGACTTACCCCAGACAAGCATCAAAAAGaACCTCCATTTCTTTGGGGTTATGaACTCCATCCTGAC
>2011.GU.QC.HE.G0146
cctcaAATCACTCTttgGcAaCGACcaaTTGTCACAATAAagATAGGGGGGCAGCTAAAGGAAGCTCTATTAGAYACAGGAGCAGATACATTAGAAGAAATGAATTTGCCAGGAAAATGGAAACCAAAAGGAGGAGGTTTTAAAGTAAGACAGTATGATCAGATAACCATGGAAATCTGTGGTTATAGAGCTACRGGTACAGTAGTAGGACCTACACCTAACATTGGAAGACTGACTcARcTtGGtTGCACTTTAAATTTTCCCATTAGTCCTATTGAAACTGTACCAGTAAAATTGAAACCAGGAATGGATGGCCCAAAAGtTAAACAATGGCCATTGACAGAAGAAAAAATAAAAGCATTAATAGAAATATGTGCAGAAGAAAAGGAAGGAAAAATTTCAAAGATTGGGCCTGAAAATCCATACAATACTCCAGTATTTGCCATAAAGAAAAGTTGGAGAAAAGTAGATTTCAGAGAACTTAATAAAAGAACTCAGGATTTCTGGGAAGTTCAATTAGGAATACCACATCCcGCAGGGCAGAAATCAACAATACTGGATGTGGGTGATGCATTTTCAGTTCCYTTAGATAMAGAATTCAGGAAGTATACTGCATTTACCATACCCAGTATAAACAATACACCAGGGATTAGATATCAGTATAATGtGCTcCCAGGATGGAAAGGATCGCCAGCAATATTCCAAAGTAGCATGACAAAAATCTTGGAGCCTTTTAGAAAACAAAATCCAGAAATAGTTATCCAGTACGATGATTTGgtGTCAGAYTTAGAAWTAGGACAACATAGAGCAAAAATAGAGGAaCTgAgAGAACATCTGAGGTGGGGATTTACACCAGACAAACATCAGAARGAACCTCCATTTCTTTGGGGTTATGAACTCCATCCcGAT
>2011.GU.GU.HO.G0147
CCTCAGATCACTCYTTGGCAACGACCCCTCGTYACAATAAAGATAGGGGGACAACTAAAGGAAGCTCTATTAGACACAgGAGCAGATACATTAGAAGAAATGAATTTGCCAGGAAAATGGAAACCAAAAGGAGGAGGTTTTAAAGTAAGACAGTATGATCAGATACCCATAGAAATCTGTGGACATAGAGCTGAAGGTACAGTCGTAGGACCCACACCTAACATTGGAAGACTGACTCAGATTGGTTGCACTTTAAATTTTCCCATTAGTCCTATTGAAACTGTACCAGTAAAATTAAAGCCAGGAATGGATGGCCCAAGAGTTAAACAATGGCCATTGACAGAAGAAAAAATAAAAGCACTAGTAGAAATTTGTACAGAAGAGAAGGAAGGAAAAATTTCAAAAATTGGGCCTGAAAATCCATACAATACTCCAGTATTTGCCATAAAGAAAAGTTGGAGAAAAGTAGATTTTAGAGAACTTAATAAAAGAACTCAAGAATTCTGGGAAGTTCAATTAGGAATACCACATCCCGCAGGGAAGAAGTCAACAGTACTGGATGTGGGTGATGCATTTTCAGTTCCCTTAGATAAGGACTTCAGAAAGTATACTGCATTCACCATACCTAGTATAAACAATACACCAGGRATTAGATATCAGTACAATGTGCTTCCAGGATGGAAAGGCTCACCAGCAATATTCCAAAGTAGYATGACAAAAATCTTAGAGCCTTTTAGAGAAGAAAATTCAGACATAGTCATCCAATACGATGATTTGGTATCTGACTTAGAAATAGGGCAGCATAGAGCAAAAGTAGAGGAACTAAGACAACATTTGMGGTGGGGATTTACCCCAGACAAACATCAGAAAGAACCTCCATTTCTTTGGGGCTATGAACTCCATCCTGAT
>2011.GU.GU.HO.G0148
cCtcaaGtcACTcTTtgGCTacgACCCcTTgtCACAATAAAAATAGGGGGGCAACTAAAGGAAGCTcTATTAGATACAGGAGCAGATACATTAGAAGACATGAATTTGCCAGGAAAATGGAAACCAAAAGGAGGAGGTTTTAAAGTAAGACAGTATGATCAGATACCCcTAGAAATCTGTGGGCATAAAGCTATAGGTACAGTAGTAGGACCCACACCTAACATTGGAAGACTAACTCAACTTGgTTGcACTTTAAATTTTCCCATTAGTCCTATTGAAACTGTACCAGTAAAATTAAAGCCAGGAATGGATGGYCCAAAAGTTAAACAGTGGCCATTGACAGAAGAgAAAATAAAAGCATTAATAGAAATTTGTACAGAAGAAAAGGAAGGGAAGATTTCAAAAATTGGCCTGAAAAaCCcaTACAATACTCCAGTATTTGCTATAAAGAAAGGTTGGAGAAAAGTAGACTTCAGAGAACTTAATAAAAGAACTCAAGATTTCTGGGAAGTTCAATTAGGAATACCACATCCCGCAGGAAAGAAATCAACAGTACTGGATGTGGGTGATGCATTTTCAGTTCCCTTGGATCAAGACTTTAGAAAGTATACTGCATTTACCATACCTAGTATAAACAATACACCAGGaATTAGATATCAGTACAATGTGCTTCCAGGGTGGAAAGGATCaCCATCAATATTCCAAAGCAGTATGACCAGAATTTTAGAGCCTTTTAGAAAGCAAAATCCAGACATAGTTATCCAATACGATGaTTTGGTATCTGaCTTAGAAATAGGGCAGCATAGAACAAAAATAGATGAACTGAGaCAACATCTGAAGTGGGGATTTACACCAGACAAACATCAGAAAGAACCTCCATTCCTTTGGGGTTATGAACTCCATCCTGAT
>2011.GU.CM.HE.G0149
CCTCAAATCACTCTTTGGCAACGACCCcTCGTCTCAATAAAGATAGGGGGGCAGACAAAGGAAGCTCTATTGGATACAGGAGCAGATacaTTAGAAGAGATGCCTTTGCCAGGAAAATGGAAACCAAAAGGAGGAGGTTTTAAAGTAAgACAGTATGATCAGRTAaSCATAGAgATCTGtGGACATAAAgCTaTgGGTACAGTAgTAGGACCCACaCCtAACATTGGAAGACTGACTCAGATTGGtTGCACTTTAAATTTTCCCATTAGTCCTATTGAAACTGTACCAGTAAAATTAAAGCCAGGAATGGATGGCCCAAGAGTTAAACAATGGCCATTGACAGAAGAAAAAATAAAAGCATTAGTAGAAATTTGTACAGAGGAAAAGGAAGGAAAAATTTCAAAAATTGGGCCTGAAAATCCATACAATACTCCAATATTTGCTATAAAGAAAAGTTGGAGAAAAGTAGATTTCAGAGAACTTAATAAgAGAACTCAAGACTTCTGGGAAGTTCAATTAGGAATACCACATCCCGCAGGGAAGAAATCAACAGTGCTGGATGTGGGTGATGCATTTtcagttCcaTtagaTAAAGAGTTCAGGAAGTACACTGCATTCACCATACCTAGtaTAAACAATACACCAgGGATTAGATATCAGTACAATGTGCTTCCAGGATGGAAAGGATCACCAGCAATATTCCAAAGTAGCaTGACAAAAATCTTAgAaCCTTTTAGAAAACAAAATCCAGACATAGTAATCCAaTACGATGATTTGGTATCTGACCTAGAaACAGGGCAGCATaGAGCAaAAATAGAGGAACTGAGACAaCATCTGAGGtGGGGATTTACACCAGACAAACATCAAAAAGAACCTCCATTTCTTTGGGGTTATGAACTCCATCCtGAT
>2011.GU.GU.HE.G0150
CCTCAAATCACTCTTTGGCAGCGACCCCTCGTCACAATAAAGGTAGGGGGACAGCTAAAGGAAGCTCTATTAGATACAGGAGCAGATacaTTGGAAGAAATAAGTTTGCCAGGAAGATGGAAACCAAAAGGAGGAGGTTTTAAAGTaAAACAATAtGATCAGATACAgaTAGAAATCTGTGGACATACAGCTATAGGTaCAGTAGTAGGACCTACACCTAACATTGGAAGACTGACTcAgaTTGGATGCACTTTAAATTTTCCcATTAGTCCTATTGAAACTGTgCCAGTAAAATTAAAGCCAGGAATGGATGGCCCAAAAGTTaaAcaaTGgCCattgACAGAAGAAAAAATAAAAGCATTAGTAgAAATTTGtACAGAAGAAAAGGAAGGAAAAATTTCAAAAATTGGGCCTGAAAACCCATACAATACTCCAGTATTTGCCATAAaGAAAAGTTGGAGAaAAGTAGATTTCAGAGAACTTAaTAAGAgAAcTCAAGAATTctGGGAAGTtcAAtTAGGAAtAcCACATCCtgCAGGGaAGAAATCAACAGTACTAGATGTGGGTGATGCATTCTCAGTTCCCTTAGATAAAGATTTCAGGAAGTATACTGCATTTACCATACCTAGTATAAACAATACACCAGGGATTAGATACCAGTACAATGTACTTcCAGGATGGAAAGGATCACCAGCAATATTTCAGAGTAGCATGACAAAAATCTTAGAGCCTTTTAGAAAACAAAATCCAGaCATaATCATCCAATACGATGATTTGGTATCTGACTTAGAAATAGAACAGCATAGAACAAAAATAgAggAACTGAGACAACATCTGAAGTGGGGGTTCACACCAGACAAGCATCAAAAAGAACCTCCATTCCTTTGGGGTTATGAACTCCATCCTGAT
>2011.GU.JU.HE.G0151
CCTCAAATCACTCTTTGGCAGCGACCCGTAGTCACAATAAAGGTAGGGGGGCAACTAAAGGAAGCTCTATTAGACACAGGAGCAGATACACTAGAAGAAATCGATTTGCCAGGGAAATGGAAACCAAAAGGAGGAGGTTTTAAAGTAAGGCAGTATGATCAGATACTCATAGAAATCTGTGGATATAAAgCTGTGGGTACAGTAGTAGGACCTACACCTAACATTGGAAGACTGACTCAACTTGgTTgCAcTTTAAATTTTCCcATTAGTCCTATTGAAACTGTACCAGTAAAATTAAAGCCAGGAATGGATGGCCCAAAAGTTAAACAATGGCCAttgACAgAAGAAAAAATAAAAGCATTAATAGAAATTTGTACAGAAGAAAAGGAAGGAAAAATTTCAAGAAtTGGGCCTGAAAATCCATACAATACTCCAGTATTTGCCATAAAGAAAGGCTGGAGAAAAGTAGATTTCAGAGAACTTAaTAAGAGAACTCAAGACTtCTGGGAAGTCCAaTTAGGAATACCACATCCTGCAGGGAAGAAATCAACAGTACTGGATGTGGGTGATGCATTTTCAGTTCCCTTAGATCAGGACTTCAGAAAGTATACTGCATTCACTATACCTAGTATAAACAATgCACCAGGGATTAGATATCAATACAATGTACTTcCaGGATGGAAAGGATCACCAGCAATATTCCAAAGTAGCATGACAACAATCTTAGAGCCTTTCAGAAAACAAAATCCAGACATGGTTATCCAATACGATGATTTGGTATCTGACTTAGAAATAGGACAACATAGAACAAAAATAgAGGAACTGAgACGACATCTGAAGTGGGGATTTACTCCAGACAAACATCAGAaAGAGCCTCCATTTCTTTGGGGTTATGAACTCCATCCTGAC
>2011.GU.GU.HE.G0152
CCTCAAATCACTCTTTGGCAACGACCCCTTGTCACAGTAAAGATAGGGGGACAACTAAgGGAAGCTCTGTTAGATACAGGAGCAGATACATTAGAAGAAATAAATTTGCCAGGAAGATGGAAACCAAAAGGAGGAGGTTTTAAAGTAAGACAGTAtGATCAGGTACCCATGGAAATATGTGGGCATAAAGCTGTAGGTACAGTAGTAGGACCTACACCcAACATTGGAAGACTGACTCAGATTggTTgTaCTTTAAATTTCCCtATTAGtCCTATTGAAACTGTACCAGTAAAATTAAAGCCAGGAATGGATGGGCCAARAGTCAAACAATGGCCAttgACAGAAGAAAAAATAAAAGCATTAGTAGAAATTTGTACAGAAGAAAAGGAAGGAAAAATTTCAAAAATTGGGCCTGAAAATCCATATAATACTCCAGTATTTGCCATAARGAAAAGTTGGAGAAAAGTAGATTTCAGAGAACTTAAtAAGAGAAcTCAAGACTTCTGTGAAGTTCAATTAGGAATAcCACATcCCGCAGGGAAGAAATCAACAGTACTGGATGTGGGTGATGCATTtTCAGTTCCTTTAGATAARGAATTCAGAAAGTATACTGCATTTACCATACCTAGTATAAATAATACACCAGGGATTAGATATCAGTACAATGtgctTccAGGATGGAAAGGATcACCAGCAATATTtCAAAGTAGCATGACAAAAATCTTGGAGCCCTTTAGAAAACAAAATCCAGAatTggTTATCCAATACGATGACTTGGTATCRGATTTAGAAATAGAGAAGCATAGARCAAAAATAgAggAgcTGAGACAACATCTGARGTGGGGATTGACCCCAGAcAAGCATCAGAAAGAACCYCCATTCCTTTGGGGTTATGAACTCCATCCTGAT
>2011.GU.GU.HE.G0153
CCTCAAATcaCTCTTTGGCAACGACCCCTCgTCACAGTAAAGGTAGGGGGACAACTAAAAGAAGCTCTATTAGATACAGGaGCAGATACATTAGAAGAAATGAGTTTGCCAGGAAGATGGAAACCAAAAGGAGGAGGTTTTAAAGTAAGACAGTATGATCAGATACCCATAGAAATATGTGGGCATAARGCAGTAGGTACAGTAGTAGGACCTACACCCAACATTGGAAGACTGACTCAGATTGGTTGTACTTTAAATTTCCCCATTAGTCCTATTGAAACTGTACCAGTAAAATTAAAACCAGGAATGGATGGGCCAAAAGTCAAACAATGGCCATTGACAGAAGAAAAgGTAAAAGCATTAGTAGAAATTTGTACAGAAGAAAAGGAAGGAAAAATTTCAAAAATTGGGCCTGAAAATCCATATAATACTCCAGTATTTGCCATAAGGAAAAGTTGGAGAAAAGTAGATTTCAGAGAACTTAATAAAAGAACTCAAGATtTCTGGGAARTTCAATTAGGAATACCACATCCCGCAGGGAaGAAATCAACAGTACTGGATGTGGGTGATGCATTCTCAGTTCCTTTAGATAAAGAATTTAGAAAGTATACTGCATTTACCATACCTAGTATAAATAATACACCAGGGATTAGATATCAGTACAATGTGCTTCCAGGATGGAAAGGGTCACCAGCAATATTTCAAAGTAGCATGACAAAAATCTTGGAGCCCTTTAGaAAACAAAATCCAGAAATAGTTATCCAATACGATGaCTTAGTATCAGATTTAGaAATAGAGAAGCATAGAACAAAAATAGAGGAGCTGAGACAACATTTGaGgtGGGgaTTtaCCCcagAcaagcatcagAAagAaCctCcaTtCcTttggggtTatgaactCcatCctgat
>2011.GU.SR.HE.G0154
CCTCAAATCACTCTTTGGCAACGACCCtTAGTCACAATAAggATAGGGGGACAACTAAAGGAAGCTCTATTAGATACAGGAGCAGATACATTAGAAGAAATGAATTTGCCAGGAAAATGGAAACCAAAAGGAGGAGGTTTTAAAGTRAAACAGTATGATCAGGTaCCCATAGAAATCTGTGGgCATAAAACTATAGGTACAGTARTAGGACCTACACCTAACATTGGAAGGCTGACTCAGCTTGgatgcaCtTTAAATTTTCCCATTAGTCCTATTGAAACTGTACCAGTRAAaTTAAAGCCAGGAATGGATGGCCCAAAAGTTAAACAaTGGCCATTGACAGAAGARAAAATACAAGCATTAGTAGAAATTTGTACAGAAGAAAAGGAAGGGAAAATTTCAAAAATTGGGCCTGAAAATCCATACAATACTCCAGTATTTGCcATAAAGAAAAGTTGGAGAAAAGTAGATTTCAGAGAACTTAATAAgAGAAcCCAAGACTTCTGGGAAGTTCAATTRGGAATAcCACATCCcGCRGGGAAGAAAtCAACAGTACTGGATGTGGGTGATGCATTCTCAGTTCCTTTAGATAAAGACTTCAGAAAATATACTGCATTTACCATACCCAGTaCAAACAATACACCAGGGATTAGATATCAGTACAATGTGCTTcCAGGATGGAAAGGATCACCAGCAATATTTCAAAGTAGCATGACAAAAATCTTAGAGCCTTTTAGAAAACAAAATCCAGAAATGGTTATCCAATACGATGATTTGGTATCTGACTTAGAAATAGGgCAGCACAGAACAAAAATAgAggAaCTGAGACAACATCTGAGGTGGGGGTTTACACCAGACAAACATCAGAAAGAACCTCCATTYCTTTGGGGTTATGAACTcCATCCTGAT
>2011.GU.SR.HE.G0155
CCTCAAATCACTCTTTGGCAACGACCCCTAGTCACAATAAAGATAGGGGGACAACTAAAGGAAGCTCTATTAGATACAGGAGCAGATACATTAGAAGAAATAAATTTGCCAGGAAAATGGAAACCAAAAGGAGGGGGTTTTAAAGTAAGACAGTATgATCAGGTACTcATAGAAATCTGTGGACATAAAACTATAGGTACAGTAGTAGGACCTACACCTAACATTGGAAGGCTGacTcaGaTTGGATGTACTTTAAATTTCCCCATTAGTCCTATTGAAACTGTACCAGTAAAATTAAAGCCAGGAATGGATGGCCCAAAAGTTAAACAATGGCCAttAACAGAAGAAAAAATAAAAGCATTAGTAGAAATTTGTACAGAAGAAAAGGAAGGGAAAATTTCAAAAATTGGGCCCGAAAATCCATACAATACTCCAGTATTTGCCATAAGGAAAAGTTGGAGAAAAGTAGATTTCAGAGAACTTAATAAGAGAAccCAAGATTTCTGGGAAGTTCAATTAGGAATAccACATCCTGCAGGGAAGaAATCAACAGTACTGGATGTGGGTGATGCGTTCTCAGTTCCTTTAGATAAAGACTTCAGAAAATATACTGCATTTACCATACCCAGTACAAaCAATACACCAGGGATTAGATATCAGTATAATGTGcTTcCAGGATGGAAAGGATCaCCAGCAATATTTCAAAGTAGCATGACAAAAATcTTAGAACCTTTTAGAAAACAAAATCCAGAAATGGTTATCCAATACGATGATTTGGTATCTGACTTAGAAATAGGGCAGCACAGAACAAAAAtAgAgGgACTGAGaCAACATCTGAGGTGGGgACTTACACCAGATAAACATCAGAAAGAACCTCCATTCCTTTGGGGTTATGAACTCCATCCTGAT
>2011.GU.GU.HE.G0156
CCTCAAATCACTCTTTGGCAACGACCCCTGGTCACAATAAGGATAGGGGAGCAAATAAAGGAAGCTCTATTAGACACAGGAGCAGATACATTAGAAGAAATGAATTTGCCAGGAAAATGGAAACCAAAAGGAGGAGGTTTTAAAGTAAGACAATATGAACAGATACCTGTAGAAATCTGCGGACATAGAGCTATAGGTACAGTAATAGGACCCACACCTAACATTGGAAGACTGACTCAAMTTGGcTGCACTTTAAATTTTCCCATTAGTCCTATTGAGACTGTACCAGTAAAACTAAAGCCAGGAATGGATGGCCCMAAAGTTAAACAATGGCCATTGACAGAAGAAAAGATAAAAGCATTAATAGAAATTTGTACAGAAGAAAAGGAAGGAAAAATTTCAAAAATTGGGCCTGAAAATCCATATAATACTCCAGTATTTGCCATAAAGAAAAGTTGGAGAAAAGTAGATTTCAGAGAACTCAATAAAAgAACRCAAGACTTTTGGGAAGTTCAGTTAGGAAtAcCACATCCTGCAGGGAAAAAATCAACAGTACTGGATGTGGGAGATGCATTTTCAGTTCCyTTAGATAAAGACTTCAGGAAATATACTGCATTTACCATACCTAGTAAAAACAATACACCAGGGATTAGGTACCAGTACAATGTGCTCCCAGGATGGAAAGGATCACCAGCAATATTCCAAAGTAGCATGACAAAAATCTTAGAGCCTTTTAGAAAAGAAAATCCAGACATAATTATCCAATACGATGATTTGGTATCTGACTTAGAAATAGGGCAGCATAGARCAAAAATAGAGGAACTGAGGCAACATCTGACGTGGGGGTTTACACCAGACAARCATCAGAAAGAACCTCCATTTCTTTGGGGTTATGAACTCCATCCCGAT
>2011.GU.ES.HE.G0157
CCTCAAATCACTCTTTGGCAACGACCCCTCGTCACAATAAAGATAGGGGGGCAGTTAAAGGAAGCTCTATTAGACACAGGAGCAGATACATTAGAAGACATGCATTTGCCAGGAAAATGGAAACCAAAAGGAGGAGGTTTTAAAGTAAGACAGTATGATCAAATAATGGTAGAAATCTGTGGACATAAAGCTGTGGGTACAGTAGTAGGACCcACACCTAACATTGGAAGACTGACTCAGATTGGTTGtaCTTTAAATTTTCCCATTAGTCCTATTGAAACTGTACCAGTAAAAyTAAAGCCAGGAATGGATGGCCCAAAAGTTAAACAATGGCCATTGACAGAAGAAAAAATAAAAGCATTAGTAGAAATTTGTACAGAAGAAAAGGAAGGRAAAATTTCAAGAATTGGGCCTGAAAATCCATACAATACTCCAGTATTTGCCATAAAGAArAGTTGGAGAAAAGTAGATTTCAGAGAACTTAATAAGAGAACTCAAGAATTCTGGGAAGTCCAATTAGGAATACCACATCCYGCAGGGAAGAAATCAACAGTACTGGATGTGGGTGATGCATTTTCAGTTCCATTAGATAAAGACTTTAGrAAGTATACTGCATTCACCATACCTAGTATAAACAATACACCAGGGATAAGATATCAATACAATGTGcTcccaGGATGGAAAGGATCACCAGCAATATTCCAAAGTAGCATGACAAAAATCTTAGAGCCTTTTAGAAAACAAAATCCAGAAATGGTTATTCAATACGATGATTTGGTATCTGATTTAGAAATAGGACAGCATAGAACAAAAGTAGAGGAACTGAGACAACATCTGAAgTGGGGATTYACACCAGATAAACATCAGAAAGAACCTCCATTTCTTTGGGGCTATGAACTCCATCCYGAT
>2011.GU.ES.HE.G0158
CCTCAAATCACTCTTTGGCAACGACCCCTAGTTACAATAAAGATAGGGGGGCAACTCAAGGAAGCCTTATTAGATACAGGAGCAGATACATTAGAAGACATGGAGTTGCCAGGAAAATGGAAACCAAGGGGAGGAGGTTTTAAAGTAAGACAGTATGATCAGATACCCATAGAAATCTGTGGACATAAAGCTATAGGTACAGTAGTAGGACCTACACCTAACATTGGAAGGCTGACTCAGCTTGGGTGCACTTTAAATTTTCCCATTAGTCCTATTGAAACTGTACCAGTAAAATTAAAACCAGGAATGGATGGCCCAAAAATTAAACAATGGCCAttGACAGAAGAAAAAATAAAAGCATTAACAGAAATTTGTGCAGAAGAAAAGGAAGGAAAAATTTCAAAAATTGGGCCTGAAAACCCATACAATACTCCAATATTTGCCATAAAGAAGAGTTGGAGAAAAGTAGATTTCAGAGAACTTAATAAAAGAAcTCAAGACTTcTGGGAAGTTCAATTAGGAATAcCACATCCTGCAGGAAGGAAATCAACGGTTCTGGATGTGGGTGATGCATTTTCAGTTCCATTAGATAAAGAATTCAGGAAGTATACTGCATTTACAATACCTAGTATAAACAATACACCAGGGATCAGATATCAGTACAATGTGcTcccAGGATGGAAAGGATCACCAGCAATATTCCAAAGTAGTATGACAAAAATCTTAGAGCCTTTTAGAAAAGATAATCCAGACCTAGTTATCCAATACGATGACTTGgtatctGACTTAGAAATAGGGCAGCATAGAACAAAAATAGAGGAACTGAGAGAACATCTGAGGTGGGGATTGACACCAGACAAGCATCAGAAAGAACCTCCGTTCCTTTGGGGTTATGAACTCCATCCTGAT
>2011.GU.GU.HE.G0159
CcTCaaATCACTCTTTGGCAACGACCCCTtGTCACAATAAARRTAGGAGGGCAGCTAAAGGAAGCTCTATTAGACACAGGAGCAGATACATTAGAAGAAATGAATTTGCCAGGAAAATGGAAACCAAAAGGAGGAGGTTTTAAAGTAAGACAGTATGATCAGGTaTGcATAGAAATTTGTGGATATAAAGCTaTaGGTaCAGTGGTaGGACCCACaCCTAACATTGGAAGACTGACTCAgATTGgTTGcaCTTTAAATTTTCCcATTAGTCCTATTGACACTGTACCAGTGAAgCTAAAGCCAGGAATGGATGGTCCAAAaGTTAAACAATGGCCATTGACAGAAGAAAAAATAAAAGCATTAGTAGAAATTTGTACAGAAGAAAAGGAAGGAAAAATTTCAAAGATTGGCCCTGAAAATCCATACAATACTCCAgTATTTGCCATAAAGAAAAGTTGGAGAAAAGTAGATTTCAGAGAACTTAATAAgAGAACTCAAGACTTtTGGGAAGTKCAATTAGGAATACCACATCCCTCAGGGAAGAAATCAACAGTGCTAGATGTGGGTGATGCATTTTCAGTTCCCTTAGATAAAGAATTCAGGAAGTATACTGCATTCACCATACCTAGCATAAACAATACACCAGGRATTAGGTATCAGTACAATGTGCTTCCAGGATGGAAAGGATCACCAGCAATATTCCAAAGTAGCATGACAAAAATCTTAGAGCCTTTTAGGAAAGCAAATCCAGAcATAGTTATCCAATACGATGATTTGGTATCTGACTTAGAAATAGGGCAGCATAGAAYAAAAATAGAAgAACTGAGAcAACATCTGargtGGGgaTtTACACCAGATAAGCACCAGAAAGAACCTCCATTTCTTTGGGGTTATGAACTCCATCCTGAT
>2011.GU.GU.HE.G0160
CCTCAAATCACTCTTTGGCAACGACCCCTtGTcACAATAAARRTAGGAGGGCAgCTAAAGGAAGCTCTATTAGACACAGGAGCAGATACAtTAGAAGAAATGAATTTGCCAGGAAAATGGaAACCAAAAGGAGGAGGTTTTAAAGTaAGACAGTATGATCAGGTATGCATAGAAATTTGTGGATATAAAGCTaTAGGTACAGTGGTAGGACCCACACCTAACATTGGAAGACTGACTCAgATTGGTTGCACTTTAAATTTTCCCATTAGTCCTATTGACACTGTACCAGTgAARYTAAAGCCAGGAATGGATGGTCCAAAAGTTAAACAATGGCCATTGACAGAAGAAAAAATAAAAGCATTAGTAGAAATTTGTACAGAAGAAAAGGAAGGAAAAATTTCAAARATTGGgCCTGAAAATCCATACAATACTCCAGTATTTGCCATAAAGAAAaGTTGGAGAAAAGTAGATTTCAGAGAACTTAATAARAGAACTCAAGAcTTYTGGGAAGTKCAATTAGGAATACCACATCCCtCAGGGAAGAAATCAACAGTaCTAGATGTGGGTGATGCaTTTTCAGTTCCcTTAGATAAAGAaTTCAGGAAGTATACTGCATTCACCATACCTAGCaTAAACAATACACCAGGgATTAGGTATCAGTACAATGtGCTTCCAGGATGGAAAGGATCACCAGCAATATTcCAAAGTAGCATGACAAAAATCTTAGAGCCTTTTAGgAAAgcAAAtCCAGACATaGTTATCCAATACGATGAtTtggTATCTGACTTAGAAATAGGGCARCATAGAAYAAAAATAGAAGAACTGAGASAACATCTGARGTGGGGATTTACACCAGAtAAGCAcCAGAAAGAaCCTCCATTTCTTTGGGGTTATGAACTcCATCCTGAT
>2011.GU.GU.HO.G0163
CCTCAGATCACTCTTTGGCAaCGACCCCTCGTCAAAGTAAAGATAGGGGGGCAAATAAAgGAAGCCCTATTAGATACAGGGGCAGATACATTAGAAGAAATGAGTTTGCCAGGAAAATGGAAACCAAAAGGAGGAGGTTTTAAAGTAAGACAGTATGATCAGATACCCATAGACATCTGTGGACACAAAGCTATAGGTACAGTAATAGGACCTACACCTAACATTGGAAGACTGACTCAGATTGGtTGTACTATAAATTTCCCCATTAGTCCTATTGAAACTGTACCWGTAAAATTAAAGCCAGGAATGGATGGCCCAAGAGTTAAACAATGGCCATTGACAGCAGAAAAAATAAAAGCATTAGTAGAAATTTGTACAGAAGAaAAGGAAGGAAAAATTTCAAAAATTGGGCCTGAAAATCCATATAATACTCCAGTATTTGCCATAAAGAAAAGTTGGAGAAAAGTAGATTTYAGAGAACTTAATAAGAGAACTCAAGAATTcTGGGARGTTCAATTAGGAATACCACATCCTGCAGGGAAGAAATCAACAGTACTGGATGTGGGTGATGCATTTTCAGTTCCCTTAGATGAAGAATTCAGGAAGTATACTGCATTTACTATACCTAGTATAAATAATACACCAGGGATTAGATATCAGTACAATGTGCTTCCAGGATGGAAAGGATCACCAGCAATATTYCAAAGTAGCATGACAAGAATCTTAGAGCCTTTTAGRAAGCAAAATCCAGAAATRGTTATCCAATACGATGATTTGGTATCTGACTTAGAAATAGAGCAGCATAGAACAAAAATAGAGGAACTGAGACAGCATCTGAAGTGGGGGTTTACACCAGATAAGCATCAGAAAGAACCTCCMTTCCTTTGGGGKTATGAaCTCCATCCTGAT
>2011.GU.GU.HE.G0164
CCTCAAATCACTCTTTGGCAGCGACCCCTAGTCACAATAAAGATAGGGGGACAGCTAAAGGAAGCTCTATTAGATACAGGAGCAGATACATTAGAAGAAATGAATTTGTCAGGAAAATGGAAACCAAAAGGAGGAGGTTTTAAAGTAAAACAGTATGATCAGATATCCCTAGAAATcTGTGGACACAGGGTCATAGGTACAGTAATAGGACCTACACCTAACATTGGAAGACTAACTCAGCTTGGTTGCACTTTAAATTTTCCCATTAGTCCTATTGAAACTGTACCAGTGAAATTAAAACCAGGAATGGATGGTCCAAAAGTTAAACAATGGCCATTGACAGAAGAGAAAATAAAAGCATTAATAGAAATTTGTACAGAAGAAAAGGAAGGAAAGATTTCAARAATTGGACCTGAAAATCCATACAATACTCCAGTATTTGCCATAAAgAAAAATTGGAGAAAAGTAGATTTCAGAGAACTTAATAAAAGAACTCAAGACTTCTGGGAGGTCCAATTAGGAATACCACAYCCTGCAGGAAAGAAATCAACAGTACTGGATGTAGGTGATGCATTTTCAGTTCCCTTAGATAAAGACTTCAGAAAGTATACTGCATTTACCATACCTAGTATAAACAATACACCAGGGATTAGATACCAGTACAATGTACTTCCAGGATGGAAAGGATCACCAGCAATATTCCAAGCTAGCATGACAAAAATCTTAGAACCTTTTAGAAAACAAAACCCAGACATAGTTATCCAATACGATGATCTGGTATCTGACTTAGAAATAGGACAGCATAGAGCAAAAATAGAGGAACTGAGAGAGCATCTGAAGTGGGGATTtACACCAGACAAGCATCAGAAACAACCTCCATTCCTTTGGGGTTATGAACTCCATCCTGAT
>2011.GU.ES.HE.G0165
CCTCAGATCACTCTTTGGCAGCGACCCCTTGTTACAATAAAGATAGGGGGGCAACTAAAGGAAGCTCTATTAGACACAGGAGCAGATACATTAGAAGAGATGAGTCTGCCAGGAAAATGGAAACCAAAAGGAGGAGGTTTTAAAGTAAGACAGTAtGATCAGATACCCGTAGAAATCTGTGGACATAAAGCTATAGGTACRGTAATAGGACCCACACCTAACATTGGAAGACTGACTCAGCTTGGTTGCACCTTAAATTTTCCCATTAGTCCTATTGAAACTGTACCAGTAAAACTAAAGCCAGGAATGGATGGCCCAAAAGTTAAACAATGGCCATTGACAGAAGAAAAAATAAAAGCATTAATAGAAATTTGTAATGAAGAAAATGAAGGAAAAATTTCAAAAATtGGGCCTGAAAATCCATACAATACTCCAGTATTTGTTATAAAGAAAAGTTGGAGAAAAGTAGATTTcAGAGAACTTAACAAGAGAACTCAAGACTTCTGGGAAGTTCAATTAGGAATACCACATCCTGCAGGGAAGAAATCAACAGTACTGGATGTGGGTGATGCATTTTCAGTTCCCTTAGATAAAGAATTCAGGAAGTACACTGCATTCACCATACCCAGTATAAACAATGCACCAGGGATTAGATATCAGTACAATGTACTTCCAGGATGGAAAGGATCACCAGCAATATTCCAAARTAGCATGACAAAAATCTTAGAGCCTTTTAGAAAAGAAAATCCAGACATAGTTATCCAATACGATGACTTGGTATCTGACCTAGAAATAGGaCAGCATAGAGCAAAAATAGAAGAATTGAGAGAACATCTGAGGTGGGGATTTACACCAGACAAACATCAGAAAGAACCTCCATTTCTTTGGGGTTATGARCTCCATCCTGAT
>2011.GU.ES.HE.G0166
CCTCAAATCACTCTTTGGCAACGACCCCTCGTCAACATAAAGATAGGGGGGCAGTTAAAGGAAGCTCTATTAGACACAGGAGCAGATACATTAGAAGAAATGAATTTGCCAGGAAGATGGAAACCAAAAGGAGGAGGTTTTAAAGTAAGACAGTATGATCAGATACTTATAGAAATTTGTGGACATAAAGCTATAGGTACAGTAGTAGGACCCACACCTAACATTGGAAGGTTGACTCAGATTGGTTGTACTTTAAATTTTCCCATTAGTCCTATTGAGACTGTACCAGTAAAATTAAAGCCAGGAATGGATGGCCCAAAAGTTAAACAATGGCCATTGACAGAAGAGAAAATAAAAGCATTAGTAGAAATTTGCACAGAAGAAAAAGAAGGAAAAATTTCAAAAATTGGGCCTGAAAATCCATACAATACTCCAGTATTTGCCATAAAGAAAAGTTGGAGAAAAGTAGATTTCAGAGAACTTAATAAGAGAACTCAAGATTTCTGGGAAGTCCAATTAGGAATACCACATCCCGCAGGGAAGAAATCAACAGTACTGGATGTGGGTGATGCATTTTCAGTTCCACTAGATGAAGACTTTAGGAAGTATACTGCATTCACCATACCTAGTACAAAYAATACACCAGGGATTAGATATCAGTACAATGTGCTTCCAGGATGGAAAGGATCACCAGCAATATTCCAATGTAGCATGACAAAAATCTTAGAGCCTTTTAGAAAACAAAATCCAGAGATGGTTATTCAATACGATGATTTGGTATCTGACTTAGACATAGGACAGCATAGAACAAAAATAGAGGAACTGAGACAACATCTGACGTGGGGATTtACACCAGATAAACATCAgAAAGAACCTCCATTTCTTTGGGGTTATGAACTCCATCCCGAT
>2011.GU.GU.HE.G0167
CCTCAGATCACTcTTTGGCAACGACCCCTAGTCACAATAAAGATAGGGGGGCAAACAAAGGAAGCTCTATTGGATACAGGAGCAGATACATTAGAAGACATGCAGTTGCCAGGAAAATGGAAACCAAAAGGAGGAGGTTTTAAAGTAAGACAGTATGATCAGATACTCATAGAGATCTGTGGACATAGAACTATAGGTACAGTARTAGGACCCacacCTAACATTGGAAGACTGACTCAGATTGGTTGTACTTTAAATTTTCCCATCAGTCCTATTGAAACTGTACCAGTAAAATTAAAGCCAGGAATGGATGGCCCAAAAGTTAAACAATGGCCATTGACAGAAGAAAAAATAAAAGCATTAGTAGAAATTTGTACAGAGGAAAAGGAAGGAAAAATTTCAAAAATTGGGCCTGAAAATCCATACAATACTCCAATATTtgCcatAAagAAAAGTTGGAGAAAAGTAGATTTCAGAGAACTTAATAAGAGAACTCAAGACTTCTGGGAAGTGCAATTAGGAATACCACATCCCGCAGGGAAGAAGTCAACAGTGCTGGATGTGGGTGATGCATTTTCAGTACCATTAGATAAAGAGTTCAGGAAGTATACAGCATTCACCATACCTAGCATAAACAATACACCAGGGGTTAGATATCAGTACAATGTGCTTCCAGGATGGAAAGGATCACCAGCAATATTCCAAAGCAGCATGACAAAAATCTTAGAACCTTTTAGAAAACAAAATCCAGAAATRGWGATCCAATATGATGATTTGRTATCTGACCTAGAAACAGGGCAGCATAGAGCAAAAATAGAGGAACTGAGACAGCATCTGAGGTGGGGATTTACACCAGACAAACATCAGAAAGAACCTCCATTTCTTTGGGGTTATGAACTCCATCCCGAT
>2011.GU.GU.HE.G0168
CCTCAAATCACTCTTTGGCAACGACCCCTtGTTcCAGTAAAGGTAgGGGRGCAACTAAAGGAAGCTCTATTAGATACAGGAGCAGATACATTAGAAGAAATaAgTTtgCcaGGAAGATGGAAGCCAAAAGGAGGAGGTTTTAAAGTAAGACAATATGAGCAAGTACCCATAGAAATCTGTGGgtatAAagCTATAGGTACAGTAGTAGGACctacaCctAATATTGGAAGACTGACTCAGATAGGTTGCACTTTAAATTTTCCCATTAGTCCTATTGAAACTGTACCAGTAAAATTAAAGCCAGGAATGGATGGCCCAAAAGTTAAACAATGGCCATTGACAGAAGAAAAAATAAAAGCATTAGTAGAAATATGTACAGAAGAAAAGGAAGGGAAAATTTCAAAAATTGGGCCTGAAAATCCATATAATactCcAatATTTGCAATAAAGAAGAGTTGGAGAAAAGTAGATTTCAGAGAACTTAATAAGAGGACTCAGRAMTTCTGGGAAGTTCAATTAGGAATACCACATCCCGCAGGGAAGAAATCAACAGTGCTGGATGTGGGTGATGCATTTTCARTTCCCTTAGATAAAGAATTTAGGAAGTATACTGCATTTACCATACCTAGTAAAAACAATACACCAGGGATTAGATATCAGTACAATGTGCTTCCAGGATGGAAGGGATCACCAGCAATATTCCAAAGCAGCATGATAAAAATCTTAGAGCCTTTTAGAAAACGAAACCCAGAACTAGTTATCCAATACGATGATCTGGTATCTGACTTAGAAATAGAGCAGCATAGAACAAAAATAGAGGAACTGAGACAACATCTGAAGTGGGGGCTAACACCAGACAAACATCAGAAAGAACCTCCATTCCTTTGGGGTTATGAACTCCATCCTGAC
>2011.GU.ES.HE.G0169
CCTCAAATCACTCTTTGGCAACGACCCCTCGTCACAATAAAGATAGGGGGGCAGTTAAAGGAAGCTCTATTAGACACAGGAGCAGATACATTAGAAGAAATGAGTTTGCCAGGAAGATGGAAACCAAAAGGAGGAGGTTTTAAAGTAAGACAGTacGATCAGATACTCATAGAAATCTGTGGACATAAAGCTATAGGTACAGTAGTAGGACCCACGCCTAACATTGGAAGGTTGACTCAGATTGGTTGTACTTTAAATTTTCCTATTAGTCCTATTGAAACTGTACCAGTAAAATTAAAGCCAGGAATGGATGGCCCAAAAGTTAAACAATGGCCaTtgaCagaAGAAAAAATAAAAGCATTAGTAGAAATTTGTACAGAAGAAAAGGAAGGAAAAATTTCAAGAATTGGGCCTGAAAATCCATACAACACTCCAGTATTTGCCATAAAgAAAAGcTGGAgAAAAGTAGATTTCAGAGAACTTAATAAGAGAACTCAAGATTTCTGGGAAGTCCAATTAGGAATACCACATCCTGCAGGGAAGAAATCAACAGTATTGGATGTGGGTGATGCATTTTCAGTTCCATTAGATAAAGACTTTAGAAAATATACTGCATTTACCATACCTAGTATAAACAATACACCAGGGATTAGATATCAGTACAATGTACTTCCAGGATGGAAAGGATCACCAGCAATATTCCARAGTAGCATGACAAGAATCTTAGAGCCTTTTAGAAAACAAAATCCAGAAATAGTTATTCAATACGATGACTTGGTATCTGACTTAGAAATAGGACAGCATAGAACAAAAATAGAGGAACTgAGACAACATCTGAGGTGGGGATTTACACCAGACAAACATCAGAAAGAACCTCCATTTCTTTGGGGTTATGAACTCCATCCCGAT
>2011.GU.ES.HE.G0170
CCTCAAATCACTCTTTGGCAACGACCAATAGTCACAGTAAAGATAGGGGGGCAACTAAAGGAAGCTCTATTAGATACAGGAGCAGATACATTAGAAGAAATgAATTTGCCAGGAAGATGGAAACCAAAAGGAGGAGGTTTTAAAGTAAGACAGTATGATCAGGTAACCATGGAAATTTGTGGGTATACAGTTACGGGTACAGTAGTAGGACCTACACCTAACATTGGAAGACTGACTCAGCTTGGTTGCACTTTAAATTTTCCcATTAGTCCTATTGAAACTGTACCAGTAAAATTAAAGCCAGGAATGGATGGCCCAAAAGTTAAACAATGGCCATTGACAGAAGAAAAAATAAAAGCATTAATAGAAATATGTACAGAAGAGaAGGAAGGAAAAATTTCAAAGATTGGGCCTGAAAATCCATACAATACTCCAGTATTTGCCATAAAGAAAAGTTGGAGAAAAGTAGACTTCAGAGAACTTAATAAAAGAACTCAAGACTTCTGGGARGTTCAATTAGGAATACCACATCCTGCAGGGAAGAAATCAACAGTACTgGATGTGGGTGATGCATTTTCAGTTCCCTTAGATAAAGACTTYAGGAAGTATACTGCATTCACCATACCTAGTATAAACAATTCACCAGGaaTTAGATATCAGTATAATGTGCTTCCAGGATGGAAAGGATCACCAGCAATATTCCAATGTAGCATGACAAAAATCTTGGAGCCTTTTAGAGAACAAAATCCAGAAATAACTATCCAGTACGATGATTTGGTATCAGACTTAGAAATAGGGCAACATAGAAGAAAAATAGAGGAACTGAGAGAMCATCTAAAGTGGGGATTTACACCAGACAAACATCAGAAAGAACCTCCATTTCTTTGGGGTTATGAACTCCATCCCGAT
>2011.GU.GU.HE.G0171
CCTCAGATCACTCTTTGGCAGCGACCCCTAGTcAACATAAGGATAGGGGGGCAACTAAAGGAAGCTCTATTAGATACAGGAGCAGATACACTAGAAGAAATGTATTTGCCAGGAAAATGGAAACCAAAAGGAGGAGGTTTTAAAGTAAAACAGTaTGATGAGATACCCATAGACATCgGTGGGCATAAAGCTATAGGTACAGTAGTAGGGCCTACACCTAACATTGGAAGACTGACTCAAATTGGTTGCACTTTAAATTTTCCCATtAGTCCTATTGAAACTGTACCAGTAAAATTAAAGCCAGGAATGGATGGCCCAAAAGTTAAACAATGGCCATTGACAGAAGAAAAAATAAAAGCATTAATAGAAATTTGTACAGAAGAAAAGGAAGGAAAAATTTCAAAAATTGGGCCTGAAAATCCATACAATACTCCAGTATTTGCCATAAAGAAAGGTTGGAGAAAAGTaGATTTCAGAGAACTCAACAaGAGAACTCAAGAtTTCTGGGAAGTTCAATTAGGAATACCACATCCCGCAGGGAAGAAATCAACAGTACTGGATGTGGGTGATGCATTTTCAGTGCCCTTACATGAAGACTTCAGGAAGTATACTGCATTCACCATACCTAGTACAAACAATACGCCAGGGATTAGGTATCAGTATAATGTGCTTCCAGGATGGAAAGGATCACCAGCAATATTTCAAAGTAGCATGACAAAAATCTTAGAGCCTTTTAGAAAACAAAATCCAGACATGGTTATCCAATACGATGACTTGGTATCTGACTTAGAAATAGGGCAGCATAgARCAAAAATAGAGGAACTAAGGCAACATCTGAGGTGGGGATTTACACCAGACAAACATCARAAAGaACCTCCATTTCTTTGGGGTTATGAGCTCCATCCTGAT
>2011.GU.TO.HE.G0172
CCTCAGATCACTCTTTGGCAACGACCCCTCGTCACAGTAAAGGTAGGGGGGCAACTAAAAGARGCTCTATTAGATACAGGAGCAGATACATTAGAAGAAATGAATTTGCCAGGGAGATGGAAGCCAAAAGGAGGAGGTTTTAAAGTAAAACAGTATGACCAGATACCCATAGAAATCTGTGGGCATAAAGCTATAGGTACAGTAGTAGGACCTACACCTAACATTGGAAGACTGACTCAGATTGGTTGTACTTTAAATTTTCCCATTAGTCCTATTGACACTGTACCAGTAAAATTAAAGCCAGGAATGGATGGACCAAAAGTTAAACAATGGCCATTGACAGAGGAAAAAATAAAAGCATTAGTAGAGATTTGTACAGAAGAAAAGGAAGGGAAAATTTCAAAAATTGGGCCTGAAAATCCATACAATactCCAGTATTTGCCATAAAGAAAAGTTGGAGAAAAGTAGATTTCAGAGAACTTAATAAGAGaACTCAAGACTTcTGGGAAGTTCAATTAGGAATACCACATCCCGCAGGGAAGAAATCAACAGTACTGGATGTGGGTGATGCATTTTCAGTTCCCTTAGATCCAGACTTCAGGAAGTATACAGCATTTACCATACCTAGTATGAATAATACACCAGGGATTAGATACCAGTaCAATGTGCTTCCAGGATGGAAAGGATCACCAGCAATATTCCAAAGCAGCATGACAAAAATTTTAGAGCCTTTTAGAAAACAAAACCCAGAAATAGTTATACAATAYGATGATTTGGTATCTGACTTAGAAATAGGGCAGCATAGAACAAAAATAGAGGAACTGAGACAACATCTGAGGTGGGGATTTACACCAGACAAACATCAGAARGAACCTCCATTCCTTTGGGGTTATGAACTCCATCCTGAT
>2011.GU.GU.HE.G0173
CCTCAGATCACTCTTTGGCAACGACCCCTCGTCACAATAAAGATAGGGGGGCAAACAAAGGAAGCTCTATTGGATACAGGAGCAgATACATTAGAAGACATGCAGTTGCCAgGAAAATGGAAACCAAAAGGAGGAGGTTtTAAAGTAAGACAGtATGATCAGATACTCATAGAGATCTGTGGACATAAAACTATaGGTACAGTaGtAGGACCCACACCTAACATTGGAAGACTGACTCAGATTGGtTGtACTTTAAATTTTCCCATCAGtCCTATTGAAACTGTACCAGTAAAATTAAAGCCAGGAATGGATGGCCCAAAAGTTAAACAATGGCCATTGACAGAAGAAAAAATAAAAGCATTAGTAgAAATTTGTACAGAGGAAAAGGAAGGAAAAATTTCAAAAATTGGGCCTGAAAaTCCATACAATACTCCAATATTtGCCATAAAGAAAAGTtGGAGAAAAgTAGAcTTCAGAGAACTTAATAAGAGAACTCAAGAATTCTGGGAAGTGCAaTTAGGAATACCACATCCCGCAGGGAAGAAGTCAACAGTGCTGGATGTGGGTGATGCATTTTCAGTACCATTAGATAAAGAGTTCAGGAAGTATACAGCATTCACCATACCTAGCATAAaCAATACACCAGGGGTAAGATATCAGTACAATGTGCTTCCaGGATGGAAAGGATCACCAGCAATATTCCAAAGCAGCATGACAAaAATCTTAGAACCTTTTAGAaAACAAAATCCAGAAATGGTGATCCAATATGATgATTTGATATCTGACCTAGAARCAGGGCAGCATAGAGCAAAAATAGAGgAACTgAGACAGCATCTGAGGTGGGGATTTACACCAGaCAAACATCAGAAAGAACCTcCATTTCTTTGGGGTTATGAACTCCATCCCGAT
>2011.GU.SA.HE.G0174
CCTCAGATCACtCTTTGGCAACGACCCCTTGTCACAATAAAGATAGGGGGGCAACTAAAGGAAGCtCTGTTAGATACAGGAGCAGATACATTAGAAGAAATAAATTTGCCAGGGAAATGGAAACCAAAAGGAGGAGGTTTTAAAGtAAGACAATATGAGGAGGTACCCATAGAAATCTGTGGACATAGAGCCATAGGTACAGTAGTAGGACCTACACCTAACATTGGAAGACTGACTCAGCTTGGTTGCACTTTAAATTTTCCCATTAGTCCTATTGATACTGTACCAGTAAAATTAAAGCCAGGAATGGATGGCCCAAAAGTCAAGCAATGGCCATTGACAGAAGAAAAGATAAAAGCATTAGTAGAAATTTGTACAGAAGAAAAGGAAGGGAAAATTTCAAAAATTGGGCCTGAAAATCCATACAATACTCCAGTATTTGCTATAAAGAAAAGTTGGAGAAAAGTAGATTTCAGAGAGCTTAATAAGAGAACTCAAGACTTCTGGGAAGTCCAATTAGGAATACCACATCCTGCAGGAAAGAAATCAACAGTACTgGATGTGGGTGATGCATTTTCAGTtCCCTTGGATAAGGAGTTCAGGAAGTATACTGCATTTACCATACCTAGTATAAACAATACACCAGGGAYTAGATaTCAGTACAATGTGCTTCCAGGATGGAAAGGATCACCAGCAATCTTCCAAAGTAGCATGACAAAAATCTTAGAGCCTTTtAGAAAACAAAATCCAGAGATAGTGATCCAATACGATGATTTGGTGTCKGACTTAGAGataGGgcagcataGgacAAAAatagaGgAATTAAGACAACATcTGAGGTGGGGACTTACACCAGACAAACATCAGAAAGAACCCCCATTTCTTTGGGGTTATGAACTCCAYCCCGAT
>2011.GU.SU.HE.G0175
CCTCAGATCACTCTTTGGCAGCGACCCCTAGTCACCATAAAGATAGGGGGGCAACTAAAGGAAGCTCTATTAGATACAGGAGCAGATACAATAGAaGAAATGCATTtGCCAGGAAAATGGAAACCAAAAGGAGGAGGTTTTAAAGTAAAACAGTATGATCAGATATCCATAGACATCTGTGGACATAAAGTTATAGGTACAGTAATAGGACCTACACCTAACATTGGAAGACTGACTCAaCTTGGTTGCACTTTAAATTTTCCCATTAGTCCTATTGAAACTGTACCAGTAAAATTAAAGCCAGGAATGGATGGCCCaAaaGTTAAACAATGGCCACTGACAGaAgAAAAGATAAAAGCATTaACAGAAATTTGTACAGAAGAAAAGGAAGGAAAAATTTCAAAAATTGGGCCTGAAAATCCATACAATACTCCAATATTTGCCATAAAGAAaGgttGgagAAAagtagaTTtcAGAGAaCTCAACAAGAGAACTCAAGAGTTCTGGGAAATTCAATTAGGAATACCACATCCCGCGGGGAAGAAATCAACAGtATTGGATGTGGGTGATGCATTTTCAGTGCCCCTAGATAAAGACTTCAGGAAGTATACTGCATTCACCATACCTAGCATAAACAATACACCAGGGATTAGGTATCAGTATAAtGtGCTTCCAGGATGGAAAGGATCACCAGCAATATTTCAAAGTAGCATGACAAAAATCTTAGAACCTTTTAGAAAACgACATCCAGACATAGTTATCCAATACGATGATTTGGTATCTGACTTAGAAATAGGGCAGCATAGAGCAAAARTAGAGGAACTAAGGCAACATCTGAGATGGGGATTTACACCAGACAAACATCAgAARGAACCTCCATTTCTTTGGGGTTATGAGCTCCATCCcGAT
>2011.GU.GU.HE.G0176
CCTCAAATCACTCTTTGGCAACGACCAGTAGTCATAATAAAGATAGGGGGGCAACTAAAGGAAGCTCTATTAGATACAGGAGCAGATACATTAGAAGAAATGAATTTGCCAGGAAAATGGAAGCCAAAAGGAGGAGGTTTYAAAGTAAGAGAGTATGATCAGATACCCATAGAAATCTGTGGACATAAAGCTATAGGTACAGTAATAGGACCTACKCCTAACATTGGAAGACTRACTCARATTGGTTGCACTTTAAATTTTCCCATTAGTCCTATTGAAacTGTACCAGTAAAATTAAARCCAGGAATGGATGGCCCAAGAGTTAAACAATGGCCATTGACAGAAGAAAAAATAAAAGCATTAGTAGAAATTTGTGCAGARGAAAAAGAAGGGAAAATTTCAARAATTGGGCCTGAAAATCCATACAATACTCCAGTATTTGCCATAAAGAAAAGTTGGAGAAAAGTAGATTTCAGAGAACTTAATAAGAGAACTCAAGAATTCTGGGAAGTTCAATTAGGAATACCACAYCCCGCAGGRAAGAGRTCAACAGTACTGGATGTGGGTGATGCATTTTCAATTCCCTTAGATGAAGATTTCAGAAAGTATACTGCATTTACCATACCTAGTACAAACAATACACCAGGGATGAGATATCAGTACAATGTGCTCCCAGGGTGGAAAGGATCACCAGCAATATTCCAAAGTAGCATGACAAAAATCTTAGATCCTTTTAGAAAAAGAAATCCAGAAGTAGTCATCCAATACGATGATTTGGTATCTGACCTAGAAATAGGGGAGCATAGAGCAAAAATAGAGGAACTGAGACAGCATCTGAAGTGGGGATTAACCCCAGACAAACATCAGAAAGAACCTCCATTCCTWTGGGGTTATGAACTCCATCCTGAT
>2011.GU.QC.HE.G0177
CCTCAAATcaCTCTTTGGCAGCGACCCCTAGTCACAATAAAGATAGGGGGACAGCTAAAGGAAGCTCTATTAGATACAGGAGCAGATACATTAGAAGAAATGAATTTGTCAGGAAAATGGAAACCAAAAGGAGGAGGTTTTAAAGTAAAACAGTATGATCAGATATCCCTAGAAATCTGTGGACAYAGGGTYATAGGTACAGTAATAGGACCTACACCTAACATTGGAAGACTAACTCAGCTTGGTTGCACTTTAAATTTTCCCATTAGTCCTATTGAAACTGTACCAGTRAAATTAAAACCAGGAATGGATGGTCCAAARGTTAAACAaTGGCCATTGACAGAaGAGAAAATAAAAGCATTAATAgAaATttGTaCAGAgGAAAAgGAAgGAAAGATtTcAAaaATTGgAcCTGAAAATcCATACaATACTccAgtATttGCcaTAAAGAAAAATTGGAGAAAAGTAGATTTCAGAGAACTTAATAAAAGAACTCAAGACTTCTGGGAGGTCCAATTAGGAATACCACATCCTGCAGGGAAGAAATCAACAGTACTGGATGTAGGTGATGCATTTTCAGTTCCCTTAGATAAAGACTTCAGAAAGTATACTGCATTTACCATACCTAGTATAAACAATACACCAGGGATTAGATAtCAGTACAATGTACTTCCAGGATGGAAAGGATCACCAGCAATATTCCAAGCTAGCATGACAAAAATCTTAGAMCCTTTTAGAAAACAAAACCCAGACATRGTTATCCAATACGATGATCTGGTATCTGACTTAGAAATAGGACAGCATAGAGCAAAAATAGAGGAACTGAGAGAGCATCTGAAGTGGGGATTaACACCAGACAAGCATCAGAAACAACCTCCATTCCTTTGGGGTTATGAACTCCATCCTGAT
>2011.GU.GU.HE.G0178
CCTCAAATCACTCTTTGGCAACGACCCCTCGTCAAAGTAAAGATAGGGGGGCAACTAAAgGAAGCTCTATTAGATACAGGAGCAGATACAYTAGAAGAAATRAATTTGCCAGGAAAATGGAAACCAAAAGGAGGAGGTTTTAAGGTAAAACAGTAtGATCAARTACCTATAGAAATTTGTGGACATAAAGCTATAGGTACAGTAGTAGGACCTACACCTAACATTGGAAGACTGACTCAGATTGGCTGTACTTTAAATTTCCCTATTAGTCCTATTGAAACTGTACCAGTAAAATTAAAGCCAGGAATGGATGGCCCAAAAGTTAAACAATGGCCATTGACAGAAGAAAAAATAAAAGCATTAAGAGAAATTTGTGCAGAAGAAAAGGARGGAAAAATTTCAAAAATTGGGCCTGAAAATCCATATAATACTCCAGTATTTGCCATYAAGAAAAGTTGGAGAAAAGTAGATTTCAGAGARCTTAATAAGAGAACcCAAGACTTCTGGGAAGTTCAATTAGGAATACCACATCCCGCAGGGAAGAAATCAACAGTACTGGATGTGGGTGATGCATTTTCAGTTCCTTTAGATAAAGAATTCAGAAAGTATACTGCATTTACCATACCTAGTATGAATAATACACCAGGGATTAGATATCAGTACAATGTGCTTCCAGGATGGAAAGGATCACCAGCAATATTCCAATACAGCATGACAAAAATCTTAGAGCCTTTTAGAAAACAAAATCCAGAAGTAGTTATCCAATACGATGAyTtggtatcAGATTTGGAAATAGGGCAGCATAGAGCAAAAATAGAGGAACTAAGACAACATCTGAAGTGGGGATTTACCCCAGACAAGCATCAGAAAGAACCTCCATTCCTTTGGGGCTATGAACTCCATCCTGAT
>2011.GU.GU.HE.G0179
CCTCAAATCACTCTTTGGCAACGACCAATAGTCATAATAAAGATAGGAGGGCAAGTGAAGGAAGCTCTATTAGATACAGGAGCAGATACATTAGAAGAAATGAGTTTGCCAGGAAGATGGAAACCAAAAGGAGGAGGTTTTAAAGTAAGACAGTAYGATCAAATACTCATAGAAATTGATGGGAAAAAAGCTATAGGTACAGTAATAGGACCTACACCTAACATTGGAAGACTGACTCaGatTGGTTGCACTTTAAATTTCCCCATTAGTCCTATTGAAACTGTACCAGTAAAATTAAAGCCAGGAATGGATGGCCCAAAAGTTAAACAATGGCCATTGACAGAAGAAAAAATAAAAGCATTAGTAGAAATCTGTACAGAAGAAAAGGAAGGAAAAATTTCAAAAATTGGACCTGAAAATCCATATAATACTCCAATATTTGCCATAAAGAAAAGTTGGAGAAAAGTAGATTTTAGAGAACTCAATAAGAGAACTCAAGATTTCTGGGAAGTTCAATTAGGTATACCACATCCTGCAGGGAAGAAATCAACAGTATTGGATGTGGGTGATGCATTTTCAGTTCCTTTAGATAAAGAATTCAGGAAGTATACTGCATTTACCATACCTAGTRTAAACAATACACCAGGAACTAGGTATCAGTATAATGtGCTTCCAGGATGGAAAGGATCACCAGCAATATTCCAATGCAGCATGACAAAAATCTTAGAGCCTTTTAGAAAACAAAATCCAGAAATAGTGATCCAATACGATGATTTGGTATCTGACTTAGAAATAGGGCAGCATAGAACAAAAATAGAGGAACTgAgACAACATCTGARGTGGGGGTTTACACCAGACAAACATCAGAAAGAACCTCCATTCCTATGGGGTTATGAACTCCATCCTGAT
>2011.GU.ES.HE.G0180
CCTCAAATCACTCTTTGGCAACGACCCCTAGTTACAATAAAGATAGGGGGGCAACTAAAGGAAGCTCTATTAGACACAGGAGCAGATACATTAGAAGAAATGAATTTGTCAGGAAAATGGAAACCAAAAGGAGGAGgGTTTAAAGTAAGACAGTAtGATCAGGTACCCATAGAAATTTGTGGACATAGAGCTATAGGTACAGTAATAGGACCCACACCTAACATTGGAAGACTGACTCAGATTGGTTGCACTTTAAATTTTCCCATTAGTCCTATTGAAACTGTACCAGTAAAACTAAAGCCAGGAATGGATGGCCCAAAAGTTAAACAATGGCCATTGACAGAAGAAAAAATAAAAGCATTAGTAGAAATTTGTACAGAAGAAAAGGAAGGAAAAATTTCAAAGaTtGGGCCTGAAAATCCATACAATACTCCAGTATTTGCCATAAAGAAAAGtTGGAGAAAAGTAGATTTCAGAGAACTTAATAAAAGAACTCAAGACTTCTGGGAAGTTCAATTAGGAATACCACATCCCTCAGGGCAGAAGTCAACAGTACTGGATGTAGGTGATGCATTTTCAGTTCCCTTAGATAAAGACTTCAGGAAGTATACAGCATTCACCATACCTAGCATAAACAATACACCAGGGATTAGATATCAATATAATGTACTTCCAGGATGGAAAGGATCACCAGCAATATTCCAAAGTAGCATGACAAAAATTTTAGAGCCTTTTAGAAAAGCAaATCCAGACATAATTATCCAATACGATGATTTGGTATCTGACTTAGAGATAGGGCAACATAGAACAAAAATAGAGGAACTGAGACAGCATCTAAAATGGGGATTTACACCAGATAAACATCAGAAAGAACCCCCATTTCTTTGGGGTTATGAACTCCATCCTGAT
>2011.GU.ES.HE.G0181
CCTCAAATCACTCTTTGGCAACGACCCCTCGTCACAATAAAGATAGGGGGGCAGACAAAGGAAGCTCTATTGGATACAGGAGCAGATACATTAGAAGARATGCAGTTGCCAGGAAAATGGAAACCAAAAGGAGGAGGTTTTAAAGTAAGACAGTAtGATCAGATAGTCATAGAGATCTGtGGACATAAAGCTATAGGTACAGTAGTAGGACCCACACCTAACATtgGAAGACTGAcTCAGaTTGgTtGcaCTCTAAatTTTcccAtWAgTCCTaTtgaAactgTaCcagTGaaAttaAAgcCAggAAtGGATGGcCcAaaAgTtAaACaATgGSCATtGAcAGAAgAAAAAAtAAAagCaTTagTagaAATTtgtaCAGaGGaAAAGGAAGGAAAaATTTCaAAAATTGGGCCTGAAAATCCaTACAATACTCCAATATTTGCCATAAAGAAAAGTTGGAGAAAAGTAGATTTCAGAGAACTTAATAAGAGAACTCAAGAATTCTGGGAAATTCAATTAGGAATACCACACCCYGCAGGGAAGAAATCAACAGTGCTGGATGTGGGTGATGCATTTTCAGTACCATTAGATAAAGAGTTCAGGAAGTATACTGCATTCACCATACCTAGCATAAACAATACACCAGGGGTTAGATATCAGTACAATGTGCTTCCAGGATGGAAAGGATCACCAGCAATATTCCAAAGTAGCATGACAAAGATCTTAGAACCTTTTAGAAAACAAAATCCAGAAATgGTGATCCAATACGATGATTTGGTATCTGACCTAGAAATAGGGCAGCATAGARCAAAGRTAGAGGAAYTGAGACAACATYTGAGGTGGGGATTTACACCaGACAAACATCAGAAAGAACCTCCATTTCTTTGGGGTTATGAACTCCATCCcGAT
>2011.GU.GU.HE.G0182
CCTCAAATCACTCTTTGGCARCGACCMATAGTTACAATAARGRTAGGGGGGCAAGTAAAGGAAGCTCTATTAGATACAGGAGCAGATACATTAGAAGAAATGAATTTGCCAGGAAGATGGAAACCAAAAGGAGGAGGTTTTAAAGTAAGACAGTATGATCAAATACTCATAGAAATTGATGGGAAAAAAGCTaTAGGTACAGTARTAGGACCTACACCTAACATTGGAAGAcTGACTCAGATTGGTTGCACTTTAAATTTCCCCATTAGTCCTATTGAAACTGTACCAGTAAAATTAAAGCCAGGrATGGATGGCCCAAGAGTTAAACAATGGCCATTGACAGAagAaAAAATAAAAGCATTAGTAGAAATCTGTACAGAAGAAAAGGAAGGAAAAATTTCAAAAATTGGGCCTGAAAATCCATATAATACTCCAATATTTGCCATAAAGAAAAGTTGGAGAAAAGTAGATTTTAGAGAACTcAATAAGAGAACTCAAGAYTTCTGGGAAGTTCAATTAGGTATACCACATCCTGCAGGGAAGAAATCAACAGTATTGGATGTGGGTGATGCATTTTCAGTTCCTTTAGATaAAGAATTCAGGAAGTATACTGCaTTTACCATACCTAGTATAAACAATACACCAGGAATTAGGTATCAGTACAATGTGCTTCCAGGATGGAAAGGATCACCAGCAATATTCCAATRCAGCATGACAAAAATCTTAGAKCCTTTTAGAAAACAAAATCCAGAAATAGTGATcCAATACGATGATTTGGTATCTGACTTrGAAATAGRGCAGCATAGAACAAAAATAGAGGAACTGAGACAACATCTGAGGTGGGGATTYACMCCAGACAAACATCAGAAAGAACCTCCATTCCTATGGGGTTATGAACTCCATCCTGAT
>2011.GU.GU.HE.G0183
CCTCAAATCACTCTTTGGCAACGACCAGTAGTCACAGTAAAGATAGGGGGGCAAcTAAAGGAAGCTCTATTAGATACAGGAGCAGATACACTAGAAGAAATGAATTTACCAGGAAGATGGAAACCAAAAGGAGGAGGTTTTAAAGTAAAACAGTAtGATCAGATACCTGTAGAAATCTGtGGATATAAAGCTATAGGTACAGTAGTAGGACCTACACCTAACATTGGAAGACTGACTcAAATTGGGTGCACTTTAAATTTTCCCATAaGTCCTATTGAAACTGTACCAGTAAAATTAAAGCCAGGAATGGATGGCCCAAAAGTTAAACAATGGCCATTGACAGAAGAAAAAATAAAAGCATTAATAGAAATTTGTACAGAAGAAAAGGAAGGAAAAATTTCAAAAATTGGGCCTGAAAATCCATACAATACTCCAGTATTTGCCATAAAGAAAAGTTGGAGAAAAGTAGATTTTAGAGAGCTTAACAAGAGAaCTcAAGATTTCTGGgAAGTCCAGTTAGGAATACCACATCCTGCAGGAAAGAAATCAACAGTaCTAGATGTAGGTGATGCATTCTCAGTTCCATTAGATGAAGACTTCAGRAAGTATACTGCATTCACCATACCTAGCACCAACAATACACCAGGGAtTAGATATCAGTATAATGTGCTTCCAGGATGGAAAGGATCACCAGCAATATTCCAAAGTAGCATGACAAAAATATTAGAGCCTTTTAGAAAACAAAATCCAGACATGGTTATCCAATACGATGACTTGGTATCTGACTTAGAAATAGGGCARCATAGAGCAAAAGTAGAGGAACTGAGGCAACATCTGAGGTGGGGATTTACACCAGACAAGCATCAGAAAGAACCCCCATTTCTTTGGGGTTATGAACTCCATCCTGAT
>2011.GU.AV.HE.G0185
CCTCAAATCACTCTTTGGCAACGACCCCTTGTCACAGTAAAGATAGGGGGGCAAcTAAAAGAAGCTcTATTAGATACAGGAGCAGATaCATTAGAAGAAATRAATTTGCCAGGAAAATGGAARCCAAGAGGAGGAGGKTTTAAAGTGAGaCAGTAtGATCAGATAGCCATAGAAATTTGtGGACATAAAGCTATAGGTaCAGTRGTAGGACCTACTCCTAACATtgGAAGACTGACTCAgATTGGTTGTaCTTTAAATTTCCCCATTAgTcCTATTGAAACTGTACCAGTAAAATTAAAGCCAGGAaTGGATGGcCCAAAAGTTAAACAATGgCCATTGACAGAAgAgAAAATAAAAgCATTAACAGAAATTTGTTTAGAGGAAAAGGAAGGAAAAATTTCAAAAATTGGgCCTGAAAATCCATATAATACTcCAGTRTTTGCCATAAAGAAGAGTTGGAGAAAAGTAGATTTCAGAGAACTTAATAAGAGAACTCAAAACTTCTGGGAAGTTCARTTAGGAATACCACATCCYGCAGGGAAGAAATCAACAGTACTGGATGTGGGTGATGCATTCTCAGTTCCCTTAGATAAAGAATTCAGAAAGTATACTGCATTYACCATACCTAGTATAAATAATACACCAGGGATTAGATATCAGTACAATGTGCTGCCAGGATGGAAAGGATCACCAGCAATATTCCAAAGTAGCATGACAAAAATCTTAGAGCCTTTTAGAAAGCAAAATCCAGACATAGTGATCCAATACGATGACTTGGTATCAGATYTAGAAATAGGGCAGCATAGAACAAAAATAGAGGAACTGAGASAACATCTGAAGTGGGGGTTTACCCCAGACAAGCATCAGAAAGAACCTCCATTCCTTTGGGGTTATGAACTCCATCCTGAY
>2011.GU.GU.HE.G0187
CCTCAAATCACTCTTTGGCAACGACCCATAGTTACAATAAAGATAGGGGGGCAACAAAAGGAAGCCCTATTAGATACAGGAGCAGATACACTAGAAGAGATAAATTTGCCAGGAAAATGGAAACCAAAAGGAGGAGGTTTTAAAGTAAGACAGTATGATCAGGTAGCCATAGACATCTGCGGATATAGAGCTGTAGGTACAGTAGTAGGACCTACACCTAACATTGGAAGACTGACTCAACTTGGTTGCACTTTAAATTTTCCCATCAGTCCTATTGAAACTGTACCAGTAAAATTAaAGCCAGGAATGGATGGCCCAAAAGTGaAACAATGGCCATTGACAGAAGaAAAAATAAAAGCATTAGTAGAAATTTGTACAGAAGAAAAGGAAGGAAAAATTTCAAAAATTGGGCCTGAAAATCCATACAATACTCCAGTATTTGCCATAAAGAAAAGTTGGAGAAAAGTAGATTTTAGAGAACTTAATAAGAGAACTCAAGATTTCTGGGAAGTTCAATTAGGAATACCACATCCCGCAGGGAAGAAATCAACAGTACTGGATGTGGGTGATGCATTTTCAGTTCCCTTAGATAAAGACTTCAGAAAGTATACTGCATTCACCATACCTAGTATAAACAATACACCAGGGATTAGATATCAGTACAATGTACTCCCAGGATGGAAAGGATCACCAGCAATATTCCAAAGCAGCATGACAAAAATCTTAGAGCCTTTTAGAAAACAAAATCCAGAAATAGTTATCCAATACGATGACTTAGTATCTGACTTAGAAACAGGACAGCATAGAGCAAAAGTAGAGGAACTGAGAAAACATCTGGGATGGGGACTCACACCAGACAAACATCAGAAAGAACCTCCGTTTCTTTGGGGGTATGAGCTCCATCCCGAT
>2011.GU.GU.HE.G0188
CCTCAAATCACTCTTTGGCAACGACCCCTCGTCACAATAAAGATAGGGGGGCARCTGAAGGAAGCTCTATTAGACACAGGAGCAGATTCATTAGAAGAAATAAGTTTGCCAGGAAAATGGAAACCAAAAGGAGGAGGTTTTAAAGTAAGACAGTATGATCAGGTATCTATAGAAATCTGTGGGCATAAAGTTACAGGTaCAGTAGTAGGACCCACACCTAACATTGGAAGACTGACTCAGCTTGGTTGCACTTTAAATTTTCCCATTAGTCCTATTGAGACTGTACCAGTAAAACTAAAGCCAGGAATGGATGGCCCAAAAGTTAAACAATGGCCATTGACAGAAGAAAAAATAAAAGCATTARTAGAAATTTGTACAGAAGARAAGGAAGGAAAAATTTCAAAAATTGGGCCTGAAAATCCATACAATACTCCAGTATTTGCCATAAAGAAAAGTTGGAGAAAAGTAGATTTCAGAGAACTTAATAAAAGAACTCAAGAATTCTGGGAGGTTCAATTAGGAATACCACATCCCGCAGGGAAGAAATCAACAGTACTGGATGTGGGTGATGCATTCTCAGTTCCCTTAGACAAAGAATTCAGAAAGTATACTGCATTCACCATACCTAGTATAAACAATACACCAGGAATTAGATATCAGTACAATGTGCTTCCAGGATGGAAAGGATCACCAGCAATATTCCAAAGTAGCATGACAAAAATCTTAGAGCCCTTCAGAAAACAWAATCCAGAAATRGTTATCCAATACGATGATTTGGTATCTGACTTAGAAATAGAGCAGCATAGAACAAAAATAGAGGAACTGAGACAGCATCTGAGGTGGGGATTTACACCAGACAAACATCAGAAAGAACCTCCATTTCTTTGGGGTTATGAACTCCATCCYGAT
>2011.GU.CM.HE.G0189
CCTCAGATCACTCTTTGGCAACGACCCCTYGTCACAATAAAGGTAGGGGGGCAACTAAAGGAAGCTCTATTAGACACAGGAGCAGATACATTAGAAGAAATGAATTTGCCAGGAAGATGGAAACCAAAAGGAGGAGGTTTTAAAGTAAGACAGTATGAGCAGATACCTGTAGARATYTGtGGACATAAGGCTATAGGTACAGTAGTAGGACCCACACCTAACATTGGAAGACTGACtcaGcTtGgTtgCACTtTAAAttttcCcATTAgTcCTAttgagACTGTaCcagtaAaacTAAAgCcaggAaTGGatGGcCCAaaaGtTAAACAATGgcCATTGacaGAAGAAAAAAtaAaAgcaTtaGTagAaaTttgtaCAgAgGAaAAAGAAgGAAAAAtTtCAAAAATTGGGCCTGAAAATccaTAYAATACCCCAGTATTTGCCaTAAGGAAAAGTTGGAGAAAAGTAGATTTCAGAGAACTTAATAAGAGAACTCAAGAcTTYTGGGAAGTTCAATTAGGAATACCACATCCCGCAGGGAAGAAATCAACAGTACTGGATGTGGGTGATGCATTTTCAGTTCCMTTAGATAAAGACTTCAGGAAGTATACTGCATTCACCATACCTAGTGTAAACAATACACCAGGGATTAGATATCAGTACAATGTGCTWCCAGGATGGAAAGGATCACCAGCAATATTCCAAAGTAGCATGACAAAAATCCTAGAGCCTTTTAGAAAAgAAAatCcagaCaTAGTYATCCAATACGATGATTTArtatctgaCTTAGAAATAGGGCAGCATAGAACAAAAATAGAGGAAYTAAGACAACATCTGAGATGGGGATTTACACCAGACAAACATCAGAAAGAACCTCCATTTCTTTGGGGKTATGAGCTCCATCCCGAT
>2011.GU.GU.HE.G0190
CCTCAGATCaCTCTTTGGCAACGACCCCTcGTCACAATAAAGGTAGGGGGGCAGCTAAAGGAAGCTCTATTAGACACAGGAGCAGATACATTAGAAGAAATGACTTTGCCAGGAAGATGGAAACCAAAAGGAGGAGGTTATAAAGTAAGACAGTATGATCAGGTACCCATAGAAATCTGTGGGCAAAAAGCTCAGGGTACAATAATAGGACCTACACCTAACATTGGAAGACTGACTCAGAttGGTTGCACTTTAAACTTTCCCATTAGTCCTATTGAaACTGTACCAGTAAAACTAAAGCCAGGAATGGATGGCCCAaGAGttAaACAATGGCCATTGACAGAAGAAAAAATAAAAGCATTAGTAGATATTTGTACAGAAGAAAAAGAAGGAAAAATTTCAAAAATTGGGCCTGAAAATCCATACAATACTCCAGTGTTTGCTATAAAGAAAAGTTGGAGAAAAGTAGATTTTAGAGAACTTAATAAGAGAACTCAAGAATTTTGTGAAGTTCAATTAGGAATACCAcATCCCGCAGGGAAGAAATCAACAGTATTGGATGTGGGGGATGCATTTTCAATTCCATTAGATAAGGACTTCAGGAAGTATACTGCATTCACCATACCTAGTATAAACAATACACCAGGAATTAGATATCAATACAATGTGCTTCCAGGGTGGAAAGGATCACCAGCAATATTCCAAAGTAGCATGACAAAAATCTTAGAGCCTTTTAGAAAGCGAAatCcagacatagTtatccAatacgatgaTTtggtATCTGACTTAGAACTAGGGCAGCACAGAACAAAAGTAGAGGAACTGAGACAACATCTGGGGTGGGGATTAACACCAGACAAACATCAGAAAGAACCTCCATTTCTTTGGGGTTATGAGCTCCATCCAGAT
>2011.GU.GU.HE.G0191
CCTCAAATCACTCTTTGGCAACGACCCCTAGTCACAATAAAGATAGGGGGGCAACTAAAGGAAGCCCTATTAGACACAGGAGCAGATACATTAGAAGAAATGARTTTGCCAGGAARATGGAAACCAAAAGGAGGAGGATTTAAAGTAAGACAGTATGATCAGATACAGATAGAAATTTGTGGACATAAAGCTATGGGTACAGTAGTAGGACCCACACCTAACATTGGAAGACTGACTCAAATTGGTTGCACCTTAAATTTTCCCATTAGTCCGATTGACACTATACCAGTAAAATTAAAGCCAGGAATGGATGGCCCAAAAGTTAAACAATGGCCATTGACAGAAGAAAAGATAAAAGCATTAGTAGAAATTTGTACAGAGGAGAAGGAAGGAAAAATCTCAAAGATTGGGCCTGAAAACCCATACAATACTCCAGTATTTGCCATAAAGAAAAGTTGGAGAAAAGTAGATTTCAGAGAACTTAATAAGAGAACTCAAGACTTCTGGGAAGTTCAACTAGGAATACCACATCCCGCGGGGAAGAAATCAACAGTATTGGATGTGGGTGATGCATTTTCAGTTCCTTTAGATAAAGAATTCAGGAAGTATACTGCATTCACCATACCTAGTATAAACAATACACCAGGGGTTAGATATCAGTACAATGtGCTCCCAGGATGGAAAGGATCACCAGCAATATTCCAAAGTAGCATGACAAAAATCTTAGATCCTTTTAGAAAACAAAATCCAGAAATAGATATACAATACGATGATtTGGTATCTGATTTAGAAACAGGGAAGCATAGAACAAAAGTAGAGGAACTGAGACAACATCTGAGGTGGGGATTAACACCAGATAAACATCAGAAAGAACCTCCATTTCTTTGGGGTTATGAACTCCATCCTGAT
>2011.GU.GU.HE.G0192
CCTCAAATCACTCTTTGGCAACGACCCYTAGTCACAATAAAGATAGGGGGGCAACTAAAGGAAGCCCTATTAGACACAGGAGCAGATACATTAGAAGAAATGAATTTGCCAGGAAGATGGAAACCAAAAGGAGGAGGATTTAAAGTAAGACAGTAtGATCAGATACAGATAGAAATTTGTGGACATAAAGCTATGGGTACAGTAGTAGGACCcacaCcTAacATTGGAAGACTGACTcAaATTGGTTGCACCTTAAATTTTCCCATTAGTTCGATTGACACTaTACCAGTAAAATTAAAGCCAGGAATGGATGGCCCAAAAGTTAAACAATGGCCATTGACAGARGAAAAGATAAAAGCATTAGTAGAAATTTGTACAGAGGAaAAGGAAGGAAAAATTTCAAAGATTGGGCCTGAAAACCCATACAATACTCCAGTATTTGCCATAAAGAAAAGTTGGAGAAAAGTAGATTTCAGAGAACTTAATAAGAGAACTCAAGACTTCTGGGAAGTTCAACTAGGAATACCACATCCCGCGGGGAAGAAATCAACAGTATTAGATGTGGGTGATGCATTTTCAGTTCCTTTAGATAAAGACTTCAGGAAGTATACTGCATTCACCATACCTAGTATAAACAATACACCAGGGGTTAGATATCAGTACAATGTGCTCCCAGGATGGAAAGGATCACCAGCAATATTCCAAAGTAGCATGACAAAAATCTTAGATCCTTTTAGRAAACAAAATCCAGAAATAGATATACAATACGATGATTTGGTATCTGATTTAGAAAYAGGGAAGCATAGAACAAAAGTAGAGGAACTGAGACAACATCTGARGTGGGGATTAACACCAGATAAACATCAGAAAGAACCTCCATTTCTTTGGGGTTATGAACTCCATCCTGAT
>2011.GU.BV.HE.G0193
CCTCAGATCACTCTTTGGCAACGACCCCTAGTcaCAATAAAGGTAGGGGGGCAACTAAaGGAGGCTCTATTAGATACAGGAGCAGATACATTAGAAGAAATGAATTTGCCAGGrAGATGGAAACCAAAAGGAGGAGGTTTTAAAGTAAAACAGTAtGATCAGRTATCCATAGARATCTGTGRRCAAMAAGTtRTGGGTACAGTRATAGGACCTACACCTAACATTGGAAGACTGACTCAGCTTGGTTGCACtTTAAATTTTCCYATTAGTCCTATTGAAACTGTACCAGTAAAATTAAAGCCAGGAATGGATGGTCCAAAAGTTAAACAATGGCCATTGACAGAAGAAAAAATAAAAGCATTAGTAGAAATCTGTACAGAAGArAaGgAaGGAAAAATTTCAAAAATTGGGCCTGAAAATCCATACAATACTCCAGTATTTGCCATAAAGAAAAGTTGGAGAAAAGTAGATTTTAGAGAGCTTAATAARAGAACTCAAGAGTTCTGGGARGTkCAATTAGGAATACCACATCCCGCAGGGAAGAAATCAACAGTATTGGATGTGGGTGATGCATTTTCAGTTCCCTTAGATAAAGACTTCAGGAAGTATACTGCATTCACCATACCTAGTATAAATAATACRCCAGGGATTAGATATCAGTACAATGTGCTTCCAGGRTGGAAAGGATCACCAGCAATATTYCAAAGTAGCATGACAAAAATCCTAGAGCCTTTTAGAAAACARAATCCAGAGATAGTTATCCAATACGATGATTTGGTATCTGACCTAGAAACAGGGCARCATAGAACAAAAATAGAAGAACTGAGAGAGCATCTKAGGTGGGGATTTACACCAGATAAACATCAGAAAGAACCCCCATTTCTTTGGGGYTATGAACTCCATCCTGAT
>2011.GU.GU.HO.G0194
CCTCAAATCACTCTTTGGCAGCGACCCCTAGTCACAATAAAGATAGGGGGGCAACTAAAGGAAGCTCTATTAGATACAGGAGCAGATACACTAGAAGAAATRAATTTGCCAGGAAAATGGAAACCAAAAGGAGGGGGTTTTAAAGTAAGGCAGTATGATCAGATATCCATAGAGATCTGtGGACATAAAGCTATAGGTACAGTAGTAGGACCTACACCtAACATTGGAAGACTGACTCAAATTGGTTGCACTTTAAAYTTCCCCATTAGTCCTATTGAAACTGTACCAGTaAAAtTAAAGCCAGGAATGGATGGCCCAAAAGTTAAACAATGGCCATTAACAGAAGAAAAAATAAAAGCATTAGTAGAAATTTGTACAGAAGAAAAGGAAGGAAAAATTTCAAGAATTGGGCCTGAAAATCCATACAATACTCCAGTATTTGCCATAAAGAAAAGTTGGAGAAAAGTAGATTTCAGAGAACTTAATAAGAGAACTCAAGAATTCTGGGAAGTTCAATTAGGAATACCACATCCCGCAGGAAAGAAATCAACAGTACtGGATGTGGGtGATGCATtTTCAGTTCCCTTAgATAAAGAcTTCAGGAAGTATACTGCATTCACCATACCTAGTATAAATAATACACCAGGGATTAGATATCAGTACAATGTGCTTCCAGGATGGAAAGGATCACCAGCAATATTCCAAGCTAGCATGACAAAAATCTTAGAGCCTTTTAGAAAGAAAAACCCAGACATAATTATCCAATATGATGATTTGATATCTGACTTAGAAATAGGGCAGCATAGAACAAAAATAGAGGAACTGAGACAACATCTGAGGTGGGGRTTTACACCAGATAAGCATCAGAAAGAACCTCCCTTCCTTTGGGGTTATGAACTCCATCCTGAT
>2011.GU.GU.HE.G0195
CCTCARATCACTCTTTGGCAACGACCCTTAGTCACAATAAAGRTAGGGGGGCAACTAAAGGAAGCTCTATTAGACACAGGAGCAGATACATTAGAAGAMATGASTTTGCCAGGAAAATGGAAACCAAAAGGAGGAGGTTTTAAAGTAAGACAGTAtGATCAGATACAGATAGAAATYTGYGGACATAAAGCTGTGGGTACAGTAGTAGGACCCACACCTAACATTgGaAGAcTGACTCAAATTGGTTGCACTTTAAATTTTCCcATTAGTCCAATTGAAACTGTACCAGTaaAATTaAAGCCAGgAATGGATGGcCCAAAAGTtaAaCAATGGCCATTGACAGAAGAAAAAATAAAAGCATTAGTAgAAATTTGTaCAgAGgArAAgGAAGGAAAaATTTcaaAAATaGGGCCTGAAAATCCATACAATACtCCAGTATTTgCsATAAAGAAAAGTTGGAGAAAAGTAGATTTCAGAGAACTTAATAAAAGAACTCAAGAcTTcTGGGAAGTTCAATTAGGAATACCACATCCCGCRGGGCAGAAATCAACAGTATTRGATGTGGGTGATGCATTTTCAGTTCCTTTAGATGAAGACTTCAGGAAGTATACTGCATTCACCATACCTAGTATAAACAATACACCAGGGATTAGATATCAGTAYAATGTGCTTCCAGGATGGAAAGGATCACCAGCAATATTCCAAAGTAGCATGACAAAAATCTTAGAGCCTTTTAGAAAACAAAATCCAGAAATAtMTATCCAATACGATGATTTGGTATCTGATTTAGAAATAGGGCAgCATAGAaCAAAAGTAGAgGAACTgAGACAACATcTGAGgTgGGGATTAACACCAGATAAACATCagAAAGAACcTCCATTTcTTtGGGGTTATGAAaTCCATCCTgAT
>2011.GU.SM.HE.G0196
CCTCAGATCACTCTTTGGCAACGACCCCTCGTCACMATAAAGATAGRGGGGAAAcTAAAGGAAGCTCTATTAGATACAGGAGCAGATACATTAGAAGAAATGAATTTGCCAGGAAAATGGAGACCAAAAGGAGGAGGTTTTAAAGTAAGACAGTATGATCAAATACTTGTAGAAATCTGTGGACAAAAGGCTATAGGTACAGTAGTAGGACCTACACCTAACATTGGAAGACTGACTCAGATTGGTTGCACTTTAAATTTTCCCATTAGTCCTATTGAAACTGTACCAGTAAAATTAAARCCAGGAATGGATGGCCCAAAAGTTAAACAATGGCCATTAACARAAGAARaAataatAGcAtTgRtAGAAAtttGtaCAGaagAARAggaAGGAaAaatttcAAAAATTGGgCCTGAAAATcCATACAATACTCCAGtaTTTGCCATAAaGAaaAGtTGGAGAAAGGTAGATTTCAGAGAACTTAATAAGAAAACTCAaGACTTCTGGGAAGTCCAATTAGGAATACCACATCCTGCAGGAAAGAAATCAACAGtACTGGATGTGGGTGATGCATTcTCAGTTCCCTTAGATAAAGACTTCAGGAAGTATACTGCCTTTACCATCCCCAGtATAAACAATACACCAGGGATTAGATATCAGTACAATGTGCTTCCAGGATGGAAAGGATCACCATCAATATTCCAAAGTAGTATGATAAAAATCTTAGAGCCTTTTAGAAAACAAAATCCAGAAATAATTATCCAATACGATGATTTGGTATCTGACTTAGAAATAGAGCAGCATAGAACAAAAATAGAGGAACTGAGACAACATCTGAGGTGGGGGTTTACACCAGACAAACATCAGAAAGAACCTCCATTTCTTTGGGGTTATGAACTTCATCCTGAT
>2011.GU.GU.HO.G0197
CCTCAAATCACTCTTTGGCAACGACCCCTCGTCACAATAAAGATAGGGGGGCAACTAAAGGAAGCTCTATTAGATACAGGAGCAGATACATTAGAAGAAATGAATTTGCCAGGGAGATGGAAACCAAAAGGAGGAGGTTTTAAAGTAAAACAGTATGATCAGRTACCCaTAGAAATCTGTGGGCATAAAGCTGTAGGTACAGTAATAGGACCTACACCTAACATTGGAAGACTGACTCAGCTTGGTTGCACTTTAAATTTTCCCATTAGTCCTATTGAGACTGTACCAGTAAAATTAAAGCCAGGAATGGATGGCCCAAAAGTCAAACAATGGCCATTAACAGAAGAAAAAATAAAAGCATTAGTAGAAATTTGTACAGAAGAAAAGGAAGGAAAAATTTCAAAAATTGGGCCTGAAAATCCATACAATACTCCAGTATTTGCCATAAAGAAGAGTTGGAGAAAAGTAGATTTCAGAGAACTTAATAAGAGAACTCAAGACTTCTGGGAAGTTCAATTAGGAATACCACATCCCGCAGGGAAGAAATCAACAGTATTGGATGTGGGTGATGCATTTTCAGTTCCCTTAGATAAGGACTTCAGAAAGTATACTGCATTTACCATACCTAGTATAAACAATACACCGGGGATTAGGTATCAGTACAATGTACTTCCAGGATGGAAAGGATCACCAGCAATATTCCAAAGTAGCATGACAAAAATCTTAGAGCCTTTTAGAAGACAGAATCCAGATATGGTGATTCAATACGATGATTTGGTATCTGACCTAGAAATAGGACAGCATAGAACAAAGATAGAGGAACTGAGACAACATCTGAAGTGGGGATTTACACCAGACAAACATCAGAAAGAACCTCCATTTCTTTGGGGCTATGAACTCCATCCTGAC
>2011.GU.ES.HE.G0198
CCTCAAATCACTCTTTGGCAACGACCCCTCGTCACAATAAAGATAGGGGGGCAACTAAAGGAAGCTCTRTTAGACACRGGAGCAGATACATTAGAAGAAATGAATTTGCCAGGAAAATGGAAACCAAAAgGAGGAGGTTTTAAAGTAAGACAGTATGATCARATATGCATAGAAATYTGTGGAYATAAAGCTATAGGTACAGTAGTAGGACCCACACCTAACATTGGAAGACTGACTCAGATTGGTTGCACTTTAAATTTTCCCATTAGTCCTATTGAAACTGTACCAGTGAAGCTAAAGCCAGGAATGGATGGCCCAAAAGTTAAACAATGGCCaTTGACAGAAGAAAAAATAAAAGCATTAGTAGAAATTTGTACAGAAGAAAAGGAAGGAAAAATTTCAAARATTGGCCCTGAAAATCCATAYAATACTCCAGTATTTGCYATAAAGAAAAGTTGGAGAAAAGTAGATTTCAGGGAACTTAATAARAGAACTCAAGACTTCTGGGAAGTTCARTTAGGAATACCACATCCCTCAGGGAAGAAATCAACAGTRCTAGATGTGGGTGATGCATTTTCAGTTCCCTTAGATAAAGACTTCAGGAAGTATACTGCATTCACCATACCTAGtATAAACAATACACCAGGGATTAGATATCAGTACAATGTGCTGCCAGGATGGAAAGGATCACCAGCAATATTCCAAAGTAGCATGACAAAAATCTTAGAGCCTTTTAGGAAAGCAAatCCAGACATAGTTATCCAATACGATGATTTGGTATCTGACTTAGAAAAAGGGCAGCATAGAACAAAAATAGAAGAACTGAGACAACATCTGAGGTGGGGATTTACACCAGATAAACACCAGAAAGAACCTCCATTTCTYTGGGGTTATGAACTCCATCCTGAT
>2011.GU.GU.HE.G0199
CCTCAGATCACTCTTTGGCAACGACCCCTAGTCACAGTAAAGATAGGGGgGCAAMTAAAGGAAGCTCTATTAGATACAGGAGCAGATACATTAGAAGAAATGAATTTACCAGGAAAATGGAAACCAAAAGGAGGAGGTTTTAAAGTAAGACAGTATGATCAGATACCCATAGAGATTTGtGGACATAGAGCTATAGGGACAGTARTAGGACCTaCACCTAACATtGGAAGACTGACTcAGATtGGTTGCACTtTAaATtTtcccATTAgtcCTATtGAAACTGTACCAGTAAAATTAAAGCCAGGAATGGATGGCCCAAAGGTTAAACAATGGCCATTGACAGAAGAAMAAATAMAAGSAttAGtAgAAAtttgtaCaGAAGABAAGGAagGAAAaATttcAaAaATTGGGcCTGAaAATCCATACAaTACTcCaATATTTGCCATAAAgAAAAGtTGGAGAAAAGTAGATTTCAGAGARCTTAAYAAGAGAACTCAAGACTTCTGGGAAGTTCAATTAGGAATACCACATCCCGCAGGGAAGAAATCAACAGTACTGGATGTGGGTGATGCATTTTCAGTTCCATTAGATAAAGAATTCAGGAAGTACACTGCATTCACCATACCTAGTGTAAACAATACACCAGGGATTAGATATCAGTACAATGTGCTTCCAGGATGGAAAGGATCCCCAGCAATATTCCAAAGTAGCATGACAAARATYTTAGARCCTTTTAGAAAACAAAACCCAGAGATAGTTATCCAATATGATGATTTAGTATCTGACTTAGAAATAGGGCAGCATAGAACAAAAATAGAAGAACTRAGACAACATCTGAAGTGGGGATTTACACCAGATAAACATCAAAAAGAACCCCCATTTCTTTGGGGTTATGAACTCCATCCTGAT
>2011.GU.BV.HO.G0202
CCTCAAATCACTCTTTGGCAACGACCCCTCGTCAcAATAAAGGTAGGGGGGCAAATAaAGGAAGCTCTATTAGATACAGGAGCAGATACATTAGAAGAAATGAGTTTGCCAGGAAGATGGAAACCAAAAGGAGGAGGTTTTAAAGTAAGACAGTATGATCAGATAGCCATAGAAATCTGTGGGCAAACAGCTATAGGTACAGTAATAGGACCTACACCAAACATTGGAAGACTGACTCAGATTGGTTGCACTTTAAATTTTCCCATTAGTCCTATTGAAACTGTACCAGTAAAATTAAAGCCAggaatggatgGwccaaaAKttAaAcaaTGGCCATTGACAGAAGAAAAAATAAaAGCATTArTAGAAATcTGtACAGAAgAMAaAgAAggaAaAatttcAaaAATTGGGCCTGAAAATcCATACAATACTCCAGTATTTGCTATAAAGAAGAGTTGGAGAAAAGTAGACTTCAGAGAACTTAATAAGAGAACTCAAGAATTCTGGGAAGTTCAGTTAGGAATACCACATCCYGCAGGAAAGAAATCAACAGTATTGGATGTGGGTGATGCATTTTCAGTTCCCTTAGATAAAGACTTCAGGAAATATACTGCATTTACCATACCTAGTATAAACAATACACCAGGGATTAGATATCAGTACAATGTGCTTCCAGGATGGAAAGGATCACCAGCAATATTCCAAAGCAGTATGACAAAAATCTTAGAGCCTTTTAGAAAACAAAATCCAGAAATAGTTATCCAATACGATGACTTGGTATCTGACCTAGAAATAGGGCAGCATAGAATAAAAATAGAAGAACTGAGACAACATTTGAGGTGGGGATTTACACCAGACAAACATCAGAAAGAACCKCCATTCCTTTGGGGTTATGAACTCCATCCTGAC
>2011.GU.SU.HE.G0203
CCTCAGATCACTCTTTGGCAACGACCACTAGTCACAATAAAGGTAGGGGGGCAACTAAAGGAAGCCCTATTAGATACAGGAGCAGATACATTAGAAGAAATGAATTTGCCAGGAAAATGGAAACCAAAAGGAGGAGGTTTTAAAGTAAAACAGTATGAKCAARTACCTATAGAGATCAGCGGATATAGAGCTGTGGGWACAGTAATAGGACCTACACCTAACATTGGAAGACTGACTCAAATTGGRTGTACTTTGAATTTTCCTATTAGTCCTATTGAGACTGTACCAGTAAAATTAAAGCCAGGAATGGATGGCCCAAAAGTTAAACAGTGGCCATTGACAGAAGAAAAAATAAAAGCATTARTAGAAATTTGtACAGAAGAAAAGGAAGGAAAAATTTCAAAAATTGGGCCTGAAAATCCATACAATACTCCAGTATTTGCCATAAAGAARAGTTGGAGAAAAGTAGATTTCAGAGACCTTAATAAGAGAACTCAAGACTTCTGGGARGTCCAATTAGGAATACCCCATCCTGCAGGGAAGAAATCAACAGTGCTGGATGTGGGTGATGCATTTTCAGTTCCCTTAGATAAAGACTTCAGGAAGTATACTGCATTTACCATACCTAGTTTAAACAATACACCAGGGATTAGATATCAATACAATGTGCTGCCAGGATGGAAAGGATCACCAGCWATATTcCARYATAGCATGACAAAAATCTTAGAGCCTTTTAGARAACAAAATCCAGACATAGTTATCCAATACGAtGATTTAGTATCTGAYCTTGAGATAGGGCAGCATAGAGCAAAAATAGAGGAACTGAGACAACATCTGAGGTGGGGATTTACACCAGACAAACATCAGAAAGAACCTCCATTCCTTTGGGGTTATGAACTCCATCCTGAT
>2011.GU.GU.HO.G0204
CCTCAGATCACTCTTTGGCAGCGACCCCTCGTCACAATAAAGGTAGGGGGGCAAGTAAAGGAAGCTCTATTAGATACAGGAGCAGATACACTAGAAGAAATAGATTTGCCAGGAAGATGGAAACCAAAAGGAGGAGGTTTTAAAGTAAGACAGTAtGATCAGATACTAATAGAAATCTGtGGACATAAAGCTATAGGTACAGTAGTAGGACCTACACCTAACATTGGAAGACTGACTCAGCTTGGTTGTACTTTAAATTTCCCCATTAGTCCTATTGAAACTGTACCAGTAAAATTAAAGCCAGGAATGGATGGCCCAAAAGTTAAGCAATGGCCATTGACAGAGGAAAAAATAAAAGCACTAGTAGAAATTTGTACAGAAGAAAAAGAAGGGAAAATTTCTAAAATCGGGCCTGAGAATCCATATAATACTCCAATATTTGCCATAAAGAAAAGTTGGAGAAAAGTAGATTTCAGAGAACTTAATAAAAGAACTCAAGAATTTTGGGAAGTTCAATTAGGAATACCACATCCCGCAGGAAAGAAATCAACAGTACtGGATGTGGGTGATGCATTTTCAGTTCCCTTAGATGAAAGCTTCAGGAAGTATACTGCATTCACCATACCCAGTACAaACAATaCaCCAGGGATTAGATACCARTACAATGTGCTTCCAGGAtgGAAgGGATCaCCAGCAAtATTCCAaAGTAGcATGACAaARATcTtAGAGCCTTtTAGAAaaCAaAaTCCAGACATAGTTATACaAtACGaTGATTtGGtATcTgACCTAGAAATAgGGCAGCATAgAaCaAaAATAGAGgAACTGAGAGAACATCTGAGGTGGGGGCTTACACCAGACAAACATCAGAAAGAACCTCCATTTCTTTGGGGTTATGAACTCCATCCTGAT
>2011.GU.GU.HO.G0205
CCCCAAATCACTCTTTGGCAACGACCCCTHGTCACAATAAAAATAGGRGGGCAACTAAAGGAAGCTCTATTAGATACAGGAGCAGATACATTAGAAGAAATGWSTTTGCCAGGAAGATGGAAACCAAAAGGAGGAGGTTTTAAAGTAAGACAGTATGATCAGGTAGCCATAGACATYTGTGGACATAAAGCTATAGGTACAGTAATAGGACCTACACCTAACATTGGAAGGCTGACTCAgCTTGGTTGYACTCTAAATTTTCCCATTAGTCCTATTGAAACTGTACCAGTAAAATTAAAGCCAGGAATGGATGGCCCAAgGGTTAAACAATGGMCATtgacAgaagAaaAgataaaAGCATTAGTAGAAATTTGTACAGAAGAAAaGgAaGgRAAAATTTCAAAAATTGGGCCTGAAAATCCATACAACACTCCAGTATTTGCTATAAAGAAAAGTTGGAGAAAAGTAGATTTCAGAGAACTTAATAAgAGRACYCAAGACTTYTGGGAAGTTCAATTAGGAATACCACAYCCTGCAGGGAAGAAATCAACAGTACTAGATGTRGGTGATGCATTCTCAGTTCCCTTAGATAAAGAATTCAGGAAGTATACTGCATTTACCATACCTAGTATAAAYAATACACCAGGgATTAGATATCAGTACAATGTGCTCCCAGGGTGGAAAGGATCACCAGCAATATTTCAAAGTAGCATGACAAAAATCTTAGAGCCTTTTAGAAAASAAAATCCAGAAATAGTTATCCAATACGATGAYTTGGTATCTGACCTAGAAATAGGGCAGCATAGAACAAAAATAGAGGAACTGAGACARCATCTGAgGTGGGGATTAACACCAGACAAGCATCAGAAAGAACCCCCATTYCTTTGGGGTTATGAACTCCATCCTGAT
>2011.GU.GU.HE.G0206
CCTCAAATCACTCTTTGGCAACGACCACTAGTCAAAGTAAAgATAGGGGGGCAAATAAAAGAAGCTCTATTAGATACAGGAGCaGATACATTAGAAGAAATRAATTTGCCAGGAAAATGGAAACCAAAAGGAGGAGGTTTTAAAGTWAGACAGTATGATCAGATACCCATGGAAATTtGTGGACATAAAgCTATAGgtaCAGtaGTAGGACCTACACCTAACATTGGAaGAcTGACtcAgATTGGTTGcaCTtTAAATTTcCCCATTAgTcCTATtgAAACTGTACCAgtaAAATTaAAGcCAGGAATGGATGGsCCAaAGGtTAAaCaATGGCCATTGACAGAASAAAAAATAAaAGCaTTAGTaGAAATtTGTaCAGAAGAAaAGGAAGGAAAAATtTCAAAAATTGGGCCTGAaaATCCaTATaaTACTCCAATATttGCYATAAAgAAAAGYTGGAGAAaAGTAgATTTCAGAGAACTTAATAaGAGRACTCAAGACTTCTGGGAAGTTCAATTAGGAATACCACATCCCGCAGGACAGAAATCAACAGTACTGGAYGTGGGTGATGCATTTTCAGTGCCCTTAGAYAAAGAATTCAGAAAGTATACTGCATTTACCATACCTAGTATAAATAATACACCAGGGGTTAGATATCAGTACAATGTGCTGCCAGGATGGAAAGGATCACCAGCAATATTCCAAGCTAGCATGACAAAAATCTTAGAGCCTTTTAGAAAACAAAATCCAGAAATAGTTATCCAGTACGATGACTTGGTATCAgATTTAGAAATAGAGCAGCATAGAGCAAAAATAGAGGAACTGAGACAACATTTGAGGTGGGGGCTTACCCCAGACAAACATCAGAAAGAACCTCCATTCCTKTGGGGYTATGAACTCCATCCTGAT
>2011.GU.ES.HE.G0207
CCTCAAATCACTCTTTGGCAACGACCCTTAGTAATGATAAGGGTAGAGGGGCAACAAAAAGAAGCCCTGTTAGATACAGGAGCAGATACACTAGAAGAAATGAATTTGCCAGGAAGATGGAAACCAAAAGGAGGAGGTTTTAAAGTAAAACAGTATGATCAGATAGCCATAGAGATCTGTGGACATAAAGCTGTGGGTACAGTAGTAGGACCTACACCTAACATTGGAAGACTGACTCAAATTGGCTGCACTTTAAATTTTCCCATTAGTCCTATTGAAACTGTACCAGTAAAATTAAAGCCAGGAATGGATGGCCCAAAAGTTAAACAATGGCCATTGACAGAAGAAAAAATAAAAGCATTAGTAGAAATTTGTACAGAAGAGAAGGAAGGAAAAATTTCAARAATTGGGCCTGAAAATCCATACAATACTCCAGTATTTGCTATAAAGAAAAGTTGGAGAAAAGTAGATTTCAGAGAACTTAACAAGAGAACTCAAAATTTCTGGGAAATTCAGTTAGGAATACCACATCCTGCAGGGAAGAGATCAACAGTATTGGATGTGGGTGATGCATTTTCAGTTCCCTTAGATAAAGACTTCAGAAAGTATACTGCATTCACCATACCTAGTGTAAATAATACACCAGGCATTAGATATCAGTACAATGTGCTTCCAGGATGGAAAGGATCACCAGCAATATTCCAAAGTAGTATGACAAAAATCTTAGAGCCTTTTAGAAAACAAAATCCAGACATGGTTATCCAATACGATGACTTGGTATCTGATTTAGAAATAGGGCAACATAGAACAAAAATAGAGGAACTGAGACAACATCTGAGGTGGGGATTTACACCAGACAAaCATCAGAAAGAACCTCCATTTCTTTGGGGTTATGAACTCCATCCTGAT
>2011.GU.GU.HE.G0208
CCTCAGATCACTCTTTGGCAACGACCCCTAGTCAAAATAAAGATAGGGGGGCAAATAAAGGAAGCCCTATTAGATACAGGAGCAGATACATTAGAAGATATGGATTTGCCAGGAAAATGGAAACCaAAAGGAGGAGGTTTTAAAGTAAGACAGTATGATCATATACTCATAGAGATCAGTGGACATAAAGCTATAGGTACAGTAGTAGGACCCACACCTAACATTGGAAGACTGACTCAGATTGGTTGCACTTTAAATTTTCCCATTAGTCCTATTGAAACTGTACCTGTAAAATTAAAGCCAGGAATGGATGGCCCAAAAGTTAAACAATGGCCATTGACAGAAGAAAAAATAAAAGCATTAATAGAAATTTGTACAGAAGAAAAGGAAGGAAAAATTTCAAAAATCGGGCCTGAAAATCCATACAATACTCCAGTATTTGCCATAAAGAAAAGTTGGAGAAAGGTAGATTTCAGAGAACTTAATAAGAGAACTCAAGACTTCTGGGAAGTTCAATTAGGAATACCACATCCCGCAGGGAAGAAATCAACAGTACTGGATGTGGGTGATGCATTTTCAGTACCATTGGATCAAGATTTCAGGAAGTATACTGCATTCACCATACCTAGCATGAACAATACACCAGGGATTAGATATCAGTACAATGTGCTTCCGGGATGGAAAGGATCACCAGCAATATTCCAAAGTAGCATGACAAAAATCTTGGAACCTTTTAGAAAACAAAATCCAGAAATGGTGATCCAATACGATGATtTGGTATCTGACCTAGAAACAGGGCAGCACAGAACAAAAATAGAGGAATTAAGACAACATCTGAGGTGGGGATTTACACCAGACAAACATCAAAAAGAACCTCCATTTCTTTGGGGTTATGAACTCCATCCCGAT
>2011.GU.SA.HE.G0209
CCTCAGATCACTCTTTGGCAACGACCCCTCGTCACAGTAAAGATAGGGGGGCAAATAAAGGAAGCTCTATTAGATACAGGAGCAGATACATTAGAAGAAATGAATTTGCCAGGAAGGTGGAAACCAAAAGGAGGAGGTTTTAAAGTAAGACAGTATGATCAGATACCCATAGAAATMTGTGGACATAAAGCTATAGGTACAGTAGTAGGACCTACACCTAACATTGGAAGACTGACCCAAATTGGCTGCACTTTAAATTTTCCCATTAGTCCTATTGAAACTGTACCAGTAAAACTAAAGCCAGGAATGGATGGCCCAAAAGTTAAACAATGGCCATTGACAGAAGAAAAAATAAAAGCATTAGTAGAAATTTGTACAGAGGAAAAGGAAGGAAAAATTTCAAAAATTGGGCCTGAAAATCCATACAATACTCCAGTATTTGCCATAAAGAAAAGTTGGAGAAAAGTAGATTTCAGAGAACTTAATAARAGAACTCAAGAYTTCTGGGAAGTTCAATTAGGAATACCACATCCTGCAGGGAAGARATCAACAGTGCTGGATGTGGGTGATGCATTCTCAGTTCCCTTAGATAAAGAATTCAGGAAGTATACTGCATTyaCCATACCTAGTGTAAACAATACACCAGGGATTAGATATCAATACAATGTGCTYCCAGGATGGAAGGGATCACCAGCAATATTCCAATGTAGCATGACAAAAATCTTAGAGCCCTTTAGAAAACAAAATCCAGAAATAGTTATCCAATACGATGATTTGGTATCTGACCTTGAAATAGGGCAGCACAGAATAAAAATAGAGGAACTGAGACAACATCTGARGTGGGGATTTACACCAGACAAACATCAGAAAGAACCTCCATTCCTCTGGGGTTAYGAACTCCATCCTGAT
>2011.GU.SA.HE.G0210
CCTCAGATCACTCTTTGGCAACGACCCCTTGTCACAATAAAGATAGGGGGACAAATAAAGGAAGCTCTATTAGACACAGGAGCAGATACATTAGAAGAAATGAATTTACCAGGAAAATGGAAACCAAAAGGAGGAGGTTTTAAAGTAAGACAGTATGATCAGATATCTGTGGACATCTGTGGACACAGAGCTGTGGGTACAGTAATAGGACCTACACCTAACATTGGAAGACTGACTCAGATTGGTTGCACTTTAAATTTTCCCATTAGTCCTATTGACACTGTACCAGTAAAACTAAAGCCAGGAATGGATGGCCCAAAAGTTAAACAATGGCCATTGACAGAAGAAAAAATAAAAGCATTAGTAGAAATTTGTACAGAAGAAAAGGAAGGAAAAATTTCGAAAATTGGGCCTGAAAATCCATACAATACTCCAGTATTTGCCATAAAGAAAAGTTGGAGAAAAGTAGATTTTAGAGAACTCAATAAAAGAACTCAAGACTTTTGGGAAGTTCAATTAGGGATACCACATCCCGCAGGGAAGAAATCAACAGTACTAGATGTGGGTGATGCATTTTCAGTTCCCTTAGATRARACTTTCAGGAAGTATACTGCATTCACCATACCTAGTATAAACAATACACCAGGGGTTAGATATCAGTACAATGTGCTTCCAGGGTGGAAAGGATCACCAGCTATATTTCAAAGTAGCATGACAAAAATCTTAGAGCCTTTTAGAAAAGAAAATCCAGACATAGTTATCCAATACGATGATTTGGTATCTGACTTAGAAATAGGGCAGCACAgAACAAAAATAGAGAAATTGAGACAACATCTGAGGTGGGGATTTACACCAGACAAACATCAGAAAGAGCCTCCATTTCTTTGGGGGTATGAACTCCATCCCGAT
>2011.GU.GU.HE.G0211
CCTCAGATCACTCTTTGGCAGCGACCCTTAGTCAACATAAAGATAGGGGGGCAAATAAAAGAAGCTCTATTAGATACAGGAGCAGATACACTAGAAGAAATGAATTTACCAGGAAAATGGAAACCAAAAGGAGGAGGGTTTAAAGTAAGGCAGTATGATCAGATACCCATAGATATCTGTGGACAAAAAGCTATAGGTACAGTAGTAGGACCCACACCTAACATTGGCAGACTGACTCAAATTGGTTGCACTTTAAATTTTCCCATTAGTCCTATTGAAACTGTACCAGTAAAATTAAAGCCAGGAATGGATGGCCCAAAAGTTAAACAATGGCCATTGACAGAAGAAAAAATAAAAGCACTAGTAGAAATTTGTACAGAAGAAAAGGAAGGAAAAATTTCAAAAATTGGGCCTGAAAATCCATACAATACTCCAGTATTTGCTATAAAGAAGAGTTGGAGAAAAGTAGATTTcAGAGAACTTAATAAAAGAaCTCAAGATTTCTGGGAAGTTCAATTAGGAATACCACATCCTGCAGGAAAGAAATCAACAGTACTGGATGTGGGTGATGCATTTTCAGTTCCCTTGGACAAAGAATTCAGGAAGTATACTGCATTCACCATACCTAGTATAAATAATACGCCAGGGATTAGATATCAGTACAATGTGCTTCCAGGATGGAAAGGATCACCAGCAATATTCCAAGCTAGTATGACAAAAATCTTAGAACCTTTTAGAAAACAAAATYCAGAMATRGTGATCCAATACGATGATTTGGTGTCTGACTTAGAAATAGGGCAACATAGAACAAAAATAGAGGAACTGAGACAACATTTGAGGTGGGGATTTACACCAGACAAACATCAGAAAGAACCTCCATTTCTTTGGGGTTATGAACTTCATCCTGAT
>2011.GU.ES.HE.G0212
CCTCAAATCACTCTTTGGCAACGACCCCTCGTCACAATAAAGATAGGGGGGCAGCTAAAGGAAGCTCTATTAGACACAGGAGCAGATACACTAGAAGAAATGAATTTGCCAGGAAAATGGAAACCAAAAGGAGGAGGTTTTAAAGTAAGACAGTATGATCAGATATGCATAGAAATTTGTGGACATAAAGCTATAGGTACAGTAGTAGGACCCACACCTAACATTGGAAGACTGACTCAGATTGGTTGCACTCTAAATTTTCCCATTAGTCCTATTGAAACTGTACCAGTGAAGCTAAAGCCAGGAATGGATGGCCCAAAAGTTAAACAATGGCCATTGACAGAAGAAAAAATAAAAGCATTAGTAGAAATTTGTACAGAAGAAAAGGAAGGAAAAATTTCAAAGATTGGCCCTGAAAATCCATACAATACTCCAGTATTTGCCATAAAGAAAAGTTGGAGAAAAGTAGATTTCAGGGAACTTAATAAAAGAACTCAAGACTTCTGGGAAGTYCAGTTAGGAATACCACATCCCTCAGGRAAGAAATCAACAGTACTAGATGTGGGTGATGCATTTTCAGTTCCCTTAGATAAAGACTTCAGGAAGTATACTGCATTCACCATACCTAGCATAAACAATACACCAGGGATTAGATATCAGTACAATGTGCTGCCAGGATGGAAAGGATCACCAGCAATATTCCAGAGTAGCATGACAAAAATCTTAGAGCCTTTTAGGAAAGCAAATCCAGACATAGTTATCCAATACGATGATTTGGTATCTGACTTAGAAAAAGGGCAGCATAGAACAAAAATAGAAGAACTGAGACAACATcTGAGGTGGGGATTTACACCAGATAAACACCAGAAAGAACCTCCATTTCTTTGGGGTTATGAACTCCATCCTGAT
>2011.GU.GU.HE.G0213
CCTCAAATCACTCTTTGGCAACGACCCCTAGTCACAATAAAGATAGGGGGGCAACTAAAGGAAGCCCTATTAGATACAGGAGCAGATACATTAGAAGAAATGAATTTGCCAGGGAGATGGAAACCAAAAGGAGGAGGATTTAAAGTAAGACAGTATGATCAGGTACCCTTAGAGATYTGtGGACATAAAGCTATAGGTACAGTAGTAGGACCTACACCTAAcATtGGAAGACTGACTCAGCTTGGTTGCACTTTAAATTTTCCCATCAGTCCTATTGAAACTGTACCAGTAAAATTAAAGCCAGGAATGGATGGaCCAAAAGTTARACAATGGCCATTGACAGAAGAAAAAATAAAAGCATTAGTAGAAATTTGTACAGAAGAGAAAGAAGGRAAAATTTCRAAAATTGGGCCTGAAAATCCATACAATACTCCAGTATTTGCYATAAAGAAAAGTTGGAGAAAAGTAGATTTCAGAGAGCTTAATAAGAGAACTCAAGACTTCTGGGaAGTYCAATTAGGAATAcCACATCCTGCAGGGAAGAAATCAACAGTATTGGATGTRGGTGATGCATTTTCASTTCCCTTACATGAAGACTTCAgGAAGTATACTGCATTCACCATACCTAGTATAAACAATACACCAGGGATTAGATATCAGTATAATGTRCTTCCAGGATGGAAAGGATCACCAGCAATATTCCAAAGTAGYATGACAAAaATTTtAGAGCCTTTTAGAAAACAAAATCCAGAGWTAGTTATCCAATACGAtGATTTAGTATCTGACTTAGAAATAGrACAGCATAGAACAAAAATAGAAGAACTGAGACAACATCTGAAGTGGGGATTGACMCCAGACAAACATCAGAAAGAACCCCCATTTCTTTGGGGKTATGAACTCCATCCTGAT
>2011.GU.GU.HE.G0214
CCTCAGATCACTCTTTGGCAACGACCCCTCGTCACAATAAAGATAGGGGGGCAGCTAAAGGAAGCTCTGTTAGATACAGGAGCAGATACATTAGAAGAAATGACTTTGCCAGGAAAATGGAAACCAAAAGGAGGAGGTTTTAAAGTAAGACAATATGATCAGATACTCATAGAAATCTGTGGACATAAAGCTATAGGTACAGTGGTAGGACCTACACCTAACATTGGAAGATTGACTCAGATTGGTTGCACTTTAAATTTTCCCATTAGTCCTATTGAAACTATACCAGTAAAATTAAAGCCCGGAATGGATGGCCCAAAAGTTAAACAATGGCCATTGACAGAAGAAAAAATAAAAGCATTAGTAGAAATCTGTACAGAAGAGAAGGAAGGGAAAATTTCAAAAATTGGGCCTGAAAATCCATATAATACCCCAGTATTTGCCATAAAGAAAAGTTGGAGAAAAGTAGATTTCAGAGAACTTAATAAGAGAACCCAGGACTTCTGGGAAGTTCAATTAGGAATACCACATCCCGCAGGGAAGAACTCAACAGTACTGGATGTAGGTGATGCATTTTCAGTTCCCTTAGATAAAGAATTCAGGAAGTACACTGCATTCACCATACCCAGTASAAACAATACACCAGGGATTAGATATCAATACAATGTGCTGCCAGGATGGAAGGGATCACCAGCAATATTTCAAAGTAGCATGACAAAAATCTTAGAGCCTTTTAGAAAACAAAATCCAGACATAGTTATCCAATACGATGATTTGGTATCTGACTTAGAAATAGGGCAGCATAGAATAAAAATAGAGGAACTAAGACAGCATCTGAAGTGGGGATTGACACCAGACAAACATCAGAAGGAACCGCCATTCCTTTGGGGTTATGAACTCCATCCTGAT
>2011.GU.GU.HE.G0215
CCTCAAATCACTCTTTGGCAACGGCCCCTTGTCACAGTAAAGATAGGGGGGCAAATAAAGGAAGCTCTATTAGATACAGGAGCAGATACATTAGAAGACATGAGTTTGCCAGGAAGGTGGAAACCAAAAGGAGGAGGTTTTAAAGTAAGACAGTATGATCAGATACCCATAGAAATCTGtGGACATAAAGCTATAGGTACAGTAGTAGGACCTACACCTAACATTGGAAGATTGACCCAAATTGGCTGCACTTTAAATTTTCCCATTAGTCCTATTGAAACTGTACCAGTAAAACTAAAGCCAGGAATGGATGGCCCAAAAGTTAAACAATGGCCATTGACAGAAGAAAAAATAAAAGCATTAATAGAAATTTGTACAGAAGAAAAGGAAGGAAAAATTTCAAAAATTGGGCCTGAAAATCCATACAATACTCCAGTATTTGCCATAAAGAAAAGTTGGAGAAAAGTAGATTTCAGAGAACTTAATAAGAGAACTCAAGATTTCTGGGAAGTTCAATTAGGAATACCACATCCTGCAGGGAAGAAATCAACAGTACTGGATGTGGGTGATGCATTCTCAGTTCCCTTAGATAAAAACTTCAGGAAGTATACTGCATTTACCATACCTAGTRTAAACAATACACCAGGGATTAGATATCAATACAATGTGCTTCCAGGATGGAAGGGATCACCAGCAATATTCCAATGTAGCATGACAAAAATCTTAGAGCCCTTTAGAAAACAAAATCCAGAAATAGTTATCCAATACGATGATTTGATATCCGACCTTGAAATAGGGCAGCATAGARRAAAAATAGAGGAACTGAGACAACATCTAAAGTGGGGATTTACACCAGACAAACATCAGAAAGAACCTCCATTCCTTTGGGGTTATGAACTCCATCCTGAT
>2011.GU.SA.HO.G0216
CCTCAGATCACTCTTTGGCAACGACCCCTCGTCACAATAAAGATAGGGGGGCAAATAAAGGAAGCTcTATTAGACACAGGAGCAGATACATTAGAAGACATGAGTTTGCCAGGAAAATGGAAACCAAAAGGAGGAGGTTTTAAAGTAAGACAATATGATCAGATACCTATAGAAATCTGTGGGCATAAARCTATGGGTACAGTGGTAGGACCCACACCTAACATTGGAAGACTGACTCAGATTGGTTGCACTTTAAACTTTCCCATTAGTCCTATTGACACTGTACCAGTAAAACTAAAGCCAGGAATGGATGGCCCAAGAGTTAAGCAATGGCCATTAACAGAAGAAAAAATAAAAGCATTAGTAGAAATTTGTACAGAAGAAAAGGAAGGAAAAATCTCAAAAATTGGGCCTGAAAATCCATACAATACTCCAGTATTTGCCATAAAGAAAAGTTGGAGAAAAGTAGATTTYAGAGAACTTAATAARAGAACTCAAGACTTCTGGGAAGTTCAATTAGGAATACCACAYCCCGCAGGGAAGAAATCAACAGTACTGGATGTGGGTGATGCATTTTCRGTTCCCCTAGATAAAGAATTCAGGAAGTATACTGCATTCACCATACCTAGTACAAACAACACACCAGGGATTAGATATCAGTACAATGTGCTTCCAGGGTGGAAAGGATCACCAGCAATATTCCAAAGTAGCATGACAAAAATCTTAGAGCCTTACAGAGAACAAAATCCGGAAATAGTCRTCCAATACGATGATTTGGTATCTGACTTAGAAATAGGACAGCATAGRACAAAAGTAGAGGAACTAAGACAACATCTGAGGTGGGGATTAACACCAGACAAACATCAGAAGGAACCGCCATTTCTTTGGGGATATGAACTCCATCCTGAT
>2011.GU.GU.HE.G0217
CCTCAAATCACTCTTTGGCAACGACCCCTCGTCCCAATAAAGATAGGGGGRCAAATAAAGGAAGCTCTATTAGACACAGGAGCAGATACATTAGAAGAAATGAATTTGMCAGGAAGATGGAAACCAAAAGGAGGAGGTTTTAAAGTAAGACAGTAtGATCAGaTACCCATAGAAATCTGtGGACATAAAgtTTTgGGtacaGTAATAGGACCTACACCTAACATTGGAAGACTGACTCAGCTTGGTTGCACTTTAAACTTTCCCATTAGTCCTATTGAAACTGTACCAGTAAAACTAAAGCCAGGAATGGATGGCCCAAGAGTTAAACAATGGCCATTGACAGAAGAAAAAATAAAAGCATTAGTAGAAATCTGTACAGAAGAAAAGGAAGGAAAAaTTtcAAAAATTGGGCCTGAAAATCCATACAATACTCCAGTGTTTGCTATAAAGAMAAgttGgASaaARaTgGagTgYAcagaacttaATaAAAaaACTaAAgAtttctGggAcgttCAattgGGRAtaccACATGScgAaAggATGAGATCAACAGTACTGGATGTGGGGGATGCATTCTCAGTTCCCTTAGATAAAGACTTCAGGAAGTATACTGCATTCACCATACCTAGTACAAACAATACACCAgGAATtAGATATcAATACAatGtGCTTYCAGGGTGGAAaGGATCACCAgCAATAtTTcAAAGTAGCATGACMAAAATCTTAGAGCCTTTTAGAaAAAAGAATCCAGACATAgTTATCCAATACGATGATTTGGTATCTGACTTAGAAATAGGGCAGCACAGAACAAAAGTAGAGGAACTGAGACAACATCTGGGGTGGGGACTAACACCAGACAAACATCAGAAAGAACCTCCATTTCTTTGGGGTTATGAACTCCATCCAGAT
>2011.GU.SA.HE.G0218
CCTCAAAAcACTCTTTGGCAACGACccCTCGTCACAGTAAAGATAGGGGGGCAATTAAAGGAAGCTCTATTAGATACAGGAGCAGATACATTAGAAGAAATGAATTTGCCAGGAAGGTGGAAACCAAAAGGAGGAGGTTTTAAAGTAAGaCAGTATGATCAGATACCCATAGAAATCTGTGGACATAAAGCTATAGGTACAGTAGTAGGACCTACACCTAACATTGGAAGAcTGACCCAAATTGGCTGcaCTTTAAATTTTCCCATTAGTCCTATTGAAACTGTACCAGTAAAACTRAAGCCAGGGATGGATGGCCCAAAAGTTAAACAATGGCCATTGACAGAAGAAAAAATAAAAGCATTAGTAGAAATTTGTACAGAGGAAAAGGAAGGAAAAATTTCAAAAATTGGGCCTGAAAATCCATACAATACTCCAGTATTTGCCATAAAGAAAAGTTGGAGRAARGTAGATTTYAGAGAACTTAATAAAAGAACTCAAGAATTCTGGGAAGTTCAATTAGGAATACCACATCCTGCAGGGAAGAGATCAACAGTGCTGGATGTAGGTGATGCATTCTCAGTTCCCTTAGATAAAGAATTCAGGAAGTATACTGCATTTACCATACCTAGTGTAAACAATACACCAGGRATTAGATATCAATACAATGTGCTTCCAGGATGGAAGGGATCaCCAGCAATATTCCAATGTAGCATGACAAAAATCTTAGAGCCCTTTAGAAAACAAAATCCAGACATAGTTATCCAATACGATGATTTGGTATCTGACCTTGAAATAGGGCAGCATAGAATAAAAATAGAGGAACTGAGACAACATTTGAGGTGGGGATTTACACCAGACAAACATCAGAAAGAACCTCCATTCCTCTGGGGTTACGAACTCCATCCTGAT
>2011.GU.GU.HE.G0219
CCTCAAATCACTCTTTGGCAACGACCCCTCGTCACAGTAAAGATAGGGGGGCAATTAAAGGAAGCTCTATTAGATACAGGAGCAGATACATTAGAAGAAATGAATTTGCCAGGAAGGTGGAAACCAAAAGGAGGAGGTTTTAAAGTAAGACAGTATGATCAGATACCCATAGAAATCTGTGGACATAAAGCTATAGGTACAGTAGTAGGACCTACACCTAACATTGGAAGACTGACYCAAATTGGCTGCACTTTAAATTTTCCCATTAGTCCTATTGAAACTGTACCAGTAAAACTAAAGCCAGGGATGGATGGCCCAAAAGTTAAACAATGGCCATTGACAGAAGAAAAAATAAAAGCATTAGTAGAAATTTGTACAGAGGAAAAGGAAGGAAAAATTTCAAAAATTGGGCCTGAAAATCCATACAATACTCCAGTATTTGCMATAAAGAAAAGTTGGAGAAAAGTAGATTTCAGAGAACTTAATAAAAGAACTCAAGAATTCTGGGAAGTTCAATTAGGAATACCACATCCTGCAGGGAAGAGATCAACAGTGCTGGATGTAGGTGATGCATTCTCAGTTCCCTTAGATAAAGAATTCAGGAAGTATACTGCATTTACCATACCTAGTGTAAACAATACACCAGGGATTAGATATCAATACAATGTGCTTCCAGGATGGAAGGGATCACCAGCAATATTCCAATGTAGCATGACAAAAATCTTAGAGCCCTTTAGAAAACAAAATCCAGACATAGTTATCCAATACGATGATTTGGTVTCTGACCTTGAAATAGGGCAGCATAGAATAAAAATAGAGGAACTGAGACAACAYTTGAGGTGGGGATTTACACCAGACAAACATCAGAAAGAACCTCCATTCCTCTGGGGTTACGAACTCCATCCTGAT
>2011.GU.TO.HO.G0220
CCTCAGATCACTCTTTGGCAACGACCCcTTGTCAAAGTAAAGATAGGAGgacagATAAAGGAAGCTCTATTAGATACAGGAGCAGATACATTAGAAGAAATGGATTTGCCAGGAAGATGGAAGCCAAAAGGAGGAGGTTTTAAAGTAAgACAGtATGATCAgATaCCCATGGAAATCtGTGGGCATAAAGCTATagGTACAGTGATAGGACcTACaCCgAACATTGGAAGACTGACtcAgATTGGCtGTaCtTTAAAtTTcCcCATAAgTCCTATTGAAACTGTACCAGTaAAATTAAAGCCAGGAATGGACGGGCCAAAAGTTAAACAATGGcCATTGACAgAAGAAAAAATAAAAGCATTAATAGAAATTtGTACaGAAGAAAAGGAAGGAAAAATTTCAAAAATTGgGCCTGAAAATCCATACAATACTCCAgTATTTGCCATAAAGAAAAGTTGGAGAAAAGTAGATTTCAGAGAACTTAATAAAAGAACTCAGGAGTTCTGGGAAGTTCAATTAGGAATaCCaCATCCCGCAGGGAAGAAAGCAACAGTACTAGATGTGGGTGATGCATTTTCAGTTCCCTTAGATAAAGAATTCAGAAAGTATACTGCATTTACCATACCTAGTAYAAATAATACACCAGGGATTAGATATCAGTACAATGTGCTTCCAGGATGGAAAGGATCACCAGCAATATTCCAAAGTAGCATGACAAAAATCTTAGAGCCTTTTAGAAAACAGAATCCAGAAATRGtTATCCAATACGATGACTTGGTATCAGATTTAGAAATAGAGAAGCACAGAACAAAARTAGAGGAACTRAGACAACATCTGAGGTGGGGATTTACCCCAGACAAGCATCAGAAAGAACCTCCATTTCTTTGGGGTTATGAACTCCATCCTGAT
>2011.GU.GU.HE.G0222
CCTCAAATCACTCTTTGGCAACGACCCCTCGTCACAATAARGATAGGGGGGCAAcTAAAGGAAGCTCTATTAGATACAGGAGCAGATACATTAGAAGACATGAATTTGCCAGGAAGATGGAAGCCAAAAGGAGGAGGTTTTAAAGTAAAACAGTAtGATCAGATACTTATAGAAATCTGTGGRCATAAAGCTATAGGTACAGTAGTAGGACCTACACCTAACATTGGAAGATTGACTCAGATTGGTTGCACTTTAAATTTTCCCATTAGTCCTATTGAAACTGTACCAGTAAAATTAAAGCCAGGAATGGATGGCCCAAGAGTTAAACAATGGCCATTGTCAGAAGAAAAAATAAAAGCATTAGTAGAAATCTGTACAGAAGAAAAGGAAGGAAAAATTTCAAAAATTGGGCCTGAAAATCCATACAATACTCCAATATTTGCCATAAAGAAGAGTTGGAGAAAAGTAGATTTCAGAGAACTTAATAAAAGAACTCAAGAATTTTGGGAAGTTCAATTAGGGATACCACATCCCGCAGGGAAGAAATCAACAGTACTAGATGTGGGTGATGCATTCTCAGTTCCCTTAGATCCAGACTTCAGAAAATATACTGCATTTACCATACCTAGTACAAACAATACACCAGGAACTAGATATCAGTACAATGTGCTTCCAGGATGGAAAGGATCACCAGCAATATTCCAAAGCAGCATGACAAAAATCTTAGAGCCTTTTAGAAAGCAAAATCCAGACATAGTCATCCAATACGATGATTTGGTATCTGACTTAGAAATAGGCCaGCATAGAACAAAAATAGARGAACTCAGACAACATCTGAGGTGGGGATTTACACCAGACAAACATCAGAAAGAACCTCCATTCCTTTGGGGTTATGAACTCCATCCTGAT
>2011.GU.GU.HO.G0223
CCTCAGATCACTCTTTGGCAACGACCCCTTGTTACAATAAAGATAGGGGGGCAACTAAAGGAAGCTCTATTAGACACAGGAGCAGATACATTAGAAGAAATGAATTTGCCAGGAAGATGGAAACCAAAAGGAGGAGGTTTTAAAGTAAGACAGTATGATCAAATACCCATAGAAATCTGTGGACACAAAGCTCTGGGTACAGTAATAGGACCCACCCCTAACATTGGAAGACTGACTCAGATTGGTTGCACCTTAAATTTTCCCATTAGTCCTATTGAAacTGTACCAGTAAAACTAAAGCCAGGAATGGATGGCCCAAAAGTTAAACAATGGCCATTGACAGAAGAAAAAATAAGAGCATTAATGGAAATTTGTACAGAAGAAAAGGAAGGAAAGATTTCAAAAATTGGGCCTGAAAATCCATACAATACTCCAGTATTTGCTATAAGGAAAAGCTGGAGAAAAGTAGATTTCAGAGAACTTAATAAAAGAACTCAAGAYTTTTGGGAAGTTCAATTAGGAATACCACATCCTGCAGGGMAGAAATCAACAGTATTGGATGTGGGGGATGCATTTTCAGTGCCCTTAGATAAAGAGTTCAGGAAGTATACTGCATTTACCATaCCTAGTATAAACAATACACCAGGAATTAGATATCARTACAATGTGCTTCCAGGGTGGAAAGGATCACCAGCAATATTcCAAaGTAGCATGACAAaAATCTTAGAACCTTTTAGAAAACAAAATCCAGAAATAGTTATCCAATACGATGATTTGGTATcTGACTTAGAAATAGGGCAGCATAGAACAAAAATAGAAGAAcTGAGACAACATCTTAGGTGGGGGTTTACACCAGACAAACATCAGAAAGAACCTCCATTTCTTTGGGGGTATGAACTTCATCCCGAT
>2011.GU.ES.HE.G0224
CCTCAAATCACTCTTTGGCAACGACCAGTAGTCACAATAAAGGTAGGGGGGCAAATAAAGGAAGCTCTATTAGATACAGGAGCAGATACATTAGAAGAAATGWGTTTGCCAGGAAGATGGAAACCAAAAGGAGGAGGTTTTAAAGTAAGACAGTAtGATCAGATACTCATAGAAATCTGtGGACATAAAGCAATAGGTACAGTAATAGGRCCTACACCTAACATTGGAAGACTGACTCARCTTGGCTGCACTTTAAATTTTCCCATTAGTCCTATTGAAacTGTACCAGTAAAATTAAAGCCAGGRATGGATGGCCCAAGAGTTAAACAATGGCCATTGACAGAAGAAAAAATAAAAGCRTTAATAGAAATTTGTACAGAAGAAAAGGAAGGAAARATTTCAAAAATTGGGCCTGAAAATCCATACAACACTCCAGTATTTGCCATAAAGAAGAGTTGGAGAAAAGTAGATTTCAGAGAACTTAACAAGAGAACTCAAGACTTCTGGGAAGTTCAATTAGGAATACCACATCCcGCAGGGAAGAAATCAACAGTACTAGATGTGGGTGATGCATTTTCAGTTCCCTTAGATAAAGARTTCAGGAAGTATACTGCATTTACCATACCTAGTACAAATAATACACCAGGGGTTAGATACCAGTACAATGTGCTTCCAGGATGGAAAGGATCACCAGCAATATTCCAAAGTAGCATGACAAAAATCTTAGAGCCTTTTAGAAAACAAAATCCAGAGATGGTTATCCAGTACGATGATTTGGTATCTGACTTAGAAATAGGGCAGCATAGAACAAAAATAGAGSAACTGAGACAACATCTAAaGTGGGGATTTACACCAGACAAACATCAGAAAGAACCTCCATTCCTTTGGGGTTATGAGCTCCATCCTGAT
>2011.GU.GU.HE.G0225
CCTCAGATCACTCTTTGGCAACGACCCATAGTCATAATAAARATAGGRGGGCAAGTAAAGGAAGCTCTATTAGATACAGGAGCAGATACATTAGAAGAAATGGATTTGCCAGGAAGATGGAARCCAAAAGGAGGAGGtTTTAAAGTAAGACAGTAtGATCAAATACCCATAGAAATTGAtGGgAaAAAGGCTATAGGTACAGtAGTAGGACCTACACCTAACATTGGAAGACTGACTCAGATTGgTTGCACTTTAAATTTcCCCATTAGTCCTATTGAAACTGTACCAgTAAAATTAAAGCCAGGAATGGATGGgCCAAAAGTTAAACAATGGCCATTGACAgAAGAAAAAATAAAAGCATTAGTAgAAATCTGTACAGAAGAAAAGGAAGGAAAAATTTCAAAAaTTGgGCCTGAAAATCCATATAATACTCCaATATtTGCCATAAGGAAAAGTTGGAGAAAAGTAGATTTTAGAGAACTcAATAAGAGAACTCAAGACTTTTGGGAAGTTCAATTAGGTATACCACATCCTGCAGGGAAGAAATCAACAGTATTGGATGTGGGTGATGCATTTTCAGTTCCTTTAGATAAAGAATTCAGGAAGTATACTGCATTTACCATACCTAGTATAAACAATACACCAGGAATTAGGTATCAGTACAATGTGCTTCCAGGATGGAAAGGATCACCAGCAATATTCCAAAGCAGCATGACAAAAATCTTAGagCCTTTTAGAAAACaAaATCcaGAAaTGgTGATCCaATACGATGaTTTGGTATCTGACTTAGAAATAGGGCAGCATAGAACAAAAATAGAGGAACTGAGACAACATCTGAGGTGGGGATTTACACCAGACAAACATCAGAAAGAACCTCCATTCCTATGGGGBTATGAACTCCATCCTGAT
>2011.GU.BV.HE.G0226
CCTCAAATCACTCTTTGGCAACGACCCCTCGTCTCAATAAAGATAGGGGGGCAAATAAAGGAAGCTCTATTAGATACAGGAGCAGATACATTAGAAGAAATGAATTTGCCAGGAAGATGGAAGCCAAAAGGAGGAGGTTTTAAAGTAAGACAGTATGATCAGATATGYgTAGAAATCTGtGGACATAAAGCTATAGGTACAGTAGTAGGACCTACACCTAACATTGGAAGATTGACTCAgATTGGTTGcACTTTAAATTTTCCCATTAGtCCTATTGAGACTGTACCAGTAAAATTAAAGCCAGGAATGGATGGCCCAAAAGTTAAACAATGGCCATTGTCAGAAGAAAAAATAAAAGCATTAGTAGAAATATGTACAGAAGAAAAGGAAGGAAAAATTTCAaAAATTGGGCCTGAAAATCCATACAaTACTCCAATATTTGCCATAAAGAAGAGTTGGAGAAAAGTAGATTTCAGAGAACTTAATAAGAAAACTCAAGAYTTTTGGGAAGTTCAATTAGGAATACCACATCCcGCAGGGAAGAAATCAACAGTACTAGATGTGGGKGATGCATTCTCAGTTCCCTTAGATCCAGACTTCAGGAAGTATACTGCATTTACCATACCTAGTATAAACAATACACCAGGAATTAGATATCAGTACAATGTGCTTCCAGGATGGAAAGGATCACCAGCAATATTCCAAAGCAGcATGACAAAAATCTTAGAGCCTTTTAGAAAGCAAAATCCAGAAATAGTTATCCAAtACGATGATTTGGTATCTGACTTAGAAATARGCCAGCATAGAaCAAAAATAGAAGAACTGAGACAgCATcTGAGGTGGGGgTTTACACCAGaCAAACATCAGAAAGAACCTCCATTCCTTTGGGGTTATGAACTCCATCCtGAT
>2011.GU.GU.HE.G0227
CCTCAAATCACTCTTTGGCAACGACCCCTCGTCACAGTAAAGATAGGGGGTCAACTAAAGGAAGCTCTGTTAGATACAGGAGCAGATACATTAGAAGAAATGAATTTGCCAGGAAAATGGAAACCAAAAGGAGGAGGTTTTAAAGTGAGACAGTATGATCAGATACCCTTAGAAATCTGtGGACATAAAGCTATAGGTACAGTGGTAGGACCTACACCTAACATTGGAAGACTGACTCAGATTGGTTGCACTCTAAATTTTCCCATTAGTCCTATTGACACTGTACCAGTAAAATTAAAGCCAGGAATGGATGGGCCAAAAGTTAAACAATGGCCATTAACAGAAGAAAAAATAAAAGCATTAGTAGAGATATGTACAGAAGAAAAGGAAGGGAAAATTTCAAAAATTGGGCCTGAAAATCCATATAATACTCCAGTATTTGCCATAAAGAAGAGTTGGAGAAAAGTAGATTTCAGGGAACTAAATAAGAGAACTCAAGAMTTMTGGGAARTTCAATTAGGAATACCACATCCTGCAGGGAAGAAATCAACAGTATTGGATGTGGGTGATGCATTTTCAGTTCCCTTACATGAGGACTTCCGGAAGTATACTGCATTTACCATACCTAGTATAAACAATACACCAGGGATTAGATATCAATACAACGTGCTTCCAGGCTGGAAAGGATCACCAGCAATATTTCAAAGTAGCATGACAAAGATATTAGAGCCTTTTAGAAAACAAAACCCAGAAATGGTCATCCAATATGATGATTTGGTATCTGACTTAGAAATAGAACAGCATAGAACAAAAATAGAGCAACTGAGACAACATCTAAGGTGGGGGTTTACACCAGACAAACATCAGAAAGAACCTCCATTCCTTTGGGGTTATGAACTCCATCCTGAT
>2011.GU.GU.HE.G0228
CCTCAGATCACTCTTTGGCAACGACCCCTCGTCACAGTAAAGATAGGGGGGCAATTAAAAGAAGCTCTATTGGATACAGGAGCAGATACATTAGAAGAAATGAGTTTGCCAGGAAAATGGAAACCAAAAGGAGGAGGTTTTAAAGTAAGACAATAtGATCAGATACAAGTAGATATTTGtGGACATAAAGCAATAGGTACAGTAATAGGACCTACACCTAACATTGGAAGACTGACTCAGCTTGGTTGCACTTTAAATTTTCCCATTAGTCCTATTGAAACTGTACCAGTAAAATTAAAGCCAGGAATGGATGGCCCAAAAGTTAAACAATGGCCTTTGACAGAAGAAAAAATAAAAGCATTAATAGAAATTTGTACAGAAGAAAAGGAAGGGAAAATTACAAAAATTGGGCCTGAAAATCCATACAATACTCCAGTATTTGCTATAAAGAAAAGTTGGAGAAAAGTAGACTTTAGAGARCTTAATAAGAGAACTCAAGATTTTTGGGAAGTTCAACTAGGAATACCACATCCCGCAGGRAAGAAATCAACAGTACTGGATGTGGGTGATGCATTTTCAGTTCCCTTAGATAAAGAATTTAGGAAATATACTGCATTTACCATACCTAGTATAAACAATACACCAGGGATTAGATATCAGTACAATGTGCTTCCAGGATGGAAAGGATCACCAGCAATATTTCAAAGTAGCATGACAAAAATCTTAGAGCCTTTTAGAAAACAAAATCCAGAGATGGTTATCCAATACGATGACTTGGTATCTGACTTAGAAATAGGACAGCATAGAACAAAAATAGAGGAACTGAGACAAYATCTGAGGTGGGGATTTACACCAGATAAACATCAGAAGGAACCCCCATTCCTTTGGGGTTATGAACTCCACCCTGAT
>2011.GU.GU.HO.G0229
CCTCARATCACTCTTTGGCAGCGACCCCTCGTCACAATAAAGGTAGGGGGGCAAGTAAAGGAAGCTCTATTAGATACAGGAGCAGATACACTAGAAGAAATAGATTTGCCAGGAAGATGGAAACCAAAAGGAGGAGGTTTTAAAGTAAGACAGTATGATCAGATACWARTAGAAATCTGTGGACATAAAGCTATAGGTACAGTAGTAGGACCTACACCTAACATTGGAAGACTGACTCAGCTTGGTTGTACTTTAAATTTCCCCATTAGTCCTATTGAAACTGTACCAGTAAAATTAAAGCCAGGAATGGATGGcCCAAAAGTTAAGCAATGGCCATTGACAGAGGAAAAAATAAAAGCACTAGTAGAAATTTGTACAGAAGAAAAAGAAGGGAAAATTTCTAAAATCGGGCCTGAGAATCCATATAATACTCCAATATTTGCCATAAAGAAAAGTTGGAGAAAAGTaGATTTCAGAGAACTTAATAAAAGAACTcAAGAMTTTTGGGAAGTTCAATTAGGAATACCACATcCCGCAGGAAAGAAATCAACAGTACTGGATGTGGGTGATGCATTTTCAGTTCCCTTAGATRAAAMCTTYAGGAAGTATACTGCATTCACCATACCCAGTACAAACAATACACCAGGGATTAGATACCAGTACAATGTGCTTCCAGGATGGAAGGGATCACCAGCAATATTCCAAAGTAGCATGACAAAGATCTTAGAGCCTTTTAGAAAACAAAATCCAGACATAGTTATACAATACGATGATTTGGTATCTGACCTAGAAATAGGGCAGCATAGAACAAAAATAGAGGAACTGAGAGAACATCTGAGGTGGGGGCTTACACCAGACAAACATCAGAAAGAACCTCCATTTCTTTGGGGTTATGAACTCCATCCTGAT
>2011.GU.GU.HE.G0230
CCTCAAATCACTCTTTGGCAACGACCCCTAGTCACAATAAAGATAGGGGGGCAACTAAAGGAAGCTCTATTAGATACAGGAGCAGATACATTAGAAGAAATRAATTTGCCAGGAAAATGGAAACCAAAAGGAGGAGGTTTTAAAGTAAGACAGTATGATCAGATACACATAGAAATCTGTGGACATAAAGCTATAGGTACAGTAGTAGGACCTACACCTAACATTGGAAGACTGACTCAGATTGGTTGTACTTTAAATTTCCCCATTAGCTCTATTGAAACTGTACCAGTAAAATTAAAGCCAGGAATGGATGGMCCAAAAGTTAAGCAATGGCCATTGACAGAAGAAAAGATAAAAGCATTAGTAGAAATTTGTACAGAAGAAAAGGAAGGAAAAATTTCAAAAATTGGGCCTGAAAATCCATATAATACTCCAGTATTTGCCATAAAGAAAAGTTGGAGAAAAGTAGATTTCAGAGAACTTAATAAGAGRACTCAAGACTTCTGGGAAGTTCAATTAGGAATACCACATCCGGCAGGGAAGAAATCAACAGTACTGGATGTGGGTGATGCATTTTCAGTTCCCTTAGATAAAGACTTCAGGAAGTACACTGCATTTACCATACCTAGTATAAATAATACACCAGGGATTAGATATCAGTACAATGTGCTTCCAGGATGGAAAGGGTCACCAGCAATATTCCAAAGTAGCATGACAAAAATTTTAGAGCCTTTTAGAAAACAAAATCCAGAAATAGTTATCCAATACGATGACTTAGTATCTGATTTAGAAATAGGGCAGCATAGAACAAAAATAGAGGAACTGAGACAGCATCTAAAGTGGGGATTGACACCAGACAAACATCAGAAAGAACCTCCATTCCTTTGGGGTTATGAACTCCATCCTGAT
>2011.GU.ES.HE.G0231
CCTCAAATcaCTCTTTGGCAACGACCCCTTGTCACAATAAAGGTAGGGGGGCAATTAAAGGAAGCTCTATTAGATACAGGAGCAGATACATTAGAAGAAATGGATTTGCCAGGAAAATGGAAACCAAAAGGAGGAGGCTTTAAAGTAAGACAGTAtGATCAAATAGTCATDGAAATTTGtGGATATAAAGCTGTAGGTACAGTAATAGGACCTACACCTAACATTGGAAGACTGACTCAGATTGGTTGCACTTTAAATTTTCCCATTAGTCCTATTGAAACTGTACCAGTAAAATTAAAGCCAGGAATGGATGGCCCAAAAGTTAAACAATGGCCACTGACAGAAGAAAAAATAAAAGCATTAGTAGAAATTTGTACAGAAGAAAAGGAAGGAAAAATTTCAAAAATTGGGCCTGAAAATCCATATAATACTCCAGTCTTTGCCATAAAGAAAAGTTGGAGAAAAGTAGATTTCAGAGAACTTAATAAGAGAACTCAAGAATTCTGGGAAGTTCAATTAGGAATACCACATCCCGCAGGGAAGAAATCAACAGTACTGGATGTGGGTGATGCATTTTCAATTCCATTAGATAAAGAATTCAGAAAGTATACTGCATTTACTATACCTAGTATAAACAATACACCAGGGATTAGATHTCAGTACAATGTGCTTCCAGGATGGAAAGGATCGCCAGCAATCTTCCAAAGTAGCATGACAAAAATCTTGGAACCTTTTAGAAAACAAAATCCAGACATAGATATCCAGTACGATGATTTGGTATCTGACTTAGAAATAGGGCAACATAGAGAAAAAATAGAGGAACTGAGACAACACCTGAAATGGGGACTCACACCAGACAAACATCAGAAAGAACCCCCATTCCTTTGGGGTTATGAACTCCATCCTGAT
>2011.GU.BV.HE.G0232
CCTCAAATCACTCTTTGGCAGCGACCACTAGTCACAATAAAGATAGGGGGGCAACWAAAGGAAGCTCTATTAGATACAGGAGCAGATACAYTAGAAGAAATGAATTTGCCAGGAARATGGAAACCAAAAGGAGGAGGTTTTAAAGTAAGACAGTATGATCAGATAACHGTAGACATCTGTGGATATAAAGCTGTGGGTACAGTAGTAGGACCTACACCTAACATTGGAAGACTGACTCAAATTGGTTGCACTTTAAATTTTCCCATTAGTCCTATTGAAaCTGTACCAGTAAAATTAAAGCCAGGAATGGATGGCCCAAAAGTGAAACAATGGCCATTGACAGAAGAAAAAATAAAAGCATTAGTAGAAATTTGTACAGAAGAAAAGGAAGGAAAAATTTCAAAAATTGGGCCTGAAAATCCATACAATACTCCAGTATTTGCCATAAAGAARAGTTGGAGAAAAGTAGATTTTAGAGARCTTAATAAGAGAACTCAAGAMTTTTGGGAAGTTCAATTAGGAATACCACATCCYGCAGGGMAGAAATCAACAGTACTGGATGTGGGTGATGCATTTTCAGTTCCTTTAGATAAAGACTTCAGGAAGTATACTGCATTCACCATACCTAGCATAAAYAATACACCAGGGATTAGATATCAGTACAATGTGCTTCCAGGGTGGAAAGGATCACCAGCAATATTCCAAGCTAGCATGACAAAAATCTTAGAACCTTTTAGAAARCAAAATCCAGACATAGTTATCCAATACGATGACTTGGTATCTGACTTAGAAATAGGGGAGCATAGAACAAAGGTRGAGGAACTGAGAGAACATCTGAGGtGGGGATTTACACCAGAYAAACATCAGAAAGAACCTCCATTTCTTTGGGGTTATGAACTCCATCCYGAC
>2011.GU.GU.IH.G0233
CCTCAAATCACTCTTTGGCAACGACCCCTCGTCACAATAAAGGTAGGGGGACAAcTGAAGGAAGCTCTATTAGACACAGGAGCAGATACACTAGAGGACATGAATTTGCCAGGAAAATGGAAACCAAAAGGAGGAGGTTTTAAAGTAAGACAGTAtGATCAGATACTCATAGAAATCTGCGGACATAAAGCTATAGGTACAGTAGTAGGACCCACACCTAATATTGGAAGACTAACACAGATTGGTTGTACTTTAAATTTTCCCATTAGTCCTATTGAAACTGTACCCGTAAAACTAAAGCCAGGGATGGATGGCCCAAAAGTTAAGCAATGGCCATTGACAGAAGAAAAAATAAAAGCATTAGTAGAGATTTGTACAGAAGAAAAGGAAGGAAAAATTTCAAAAATTGGGCCTGAAAATCCCTACAATACTCCRGTATTTGCCATAAAGAAAAGTTGGAGGAAAGTAGATTTCAGAGAACTAAATAAGAGAACCCAAGACTTCTGGGAAGTTCAATTAGGAATACCACATCCTGCAGGGAAGAAATCAACAGTACTGGATGTGGGTGATGCATTTTCAGTTCCCTTAGATGAAGATTTTAGGAAGTATACTGCATTCACCATACCTAGTATAAACAATACACCAGGGGTTAGATATCAGTACAATGTGCTTCCAGGATGGAAAGGATCACCAGCAATATTCCAAAGTAGCATGACAAAAATCTTAGAGCCTTTTAGAAAACAAAATCCAGACATAGCTATCCAATACGATGATTTGGTGTCTGATTTAGAAATAGGGCAGCATAGAACAAAAGTAGAGGAACTGAGACAACATCTGAGGTGGGGATTTACACCAGACAAACATCAGAAGGAACCTCCATTTCTTTGGGGTTATGAGCTCCATCCCGAT
>2011.GU.GU.HE.G0234
CCTCAAATCACTCTTTGGCAACGACCCATTGTCACAGTAAAGATAGAGGGGCAACTAAAAGAAGCTCTATTAGACACAGGAGCAGATACATTAGAAGAAATGAGTCTgCCAGGAAAATGGAAACCAAAAGGAGGAGGTTTTAAAGTAAGAGAATATGAGGATATAACCATAGAAATCTGTGGACATAAAGCTAGAGGTACAGTAGTAGGATCCACACCGAACATtGGAAGACTGACTCAaATtGgCTGCACTcTAAATTTTcCCATCAGtCCTATTGAAActgTaCCAgTaAAAcTAAagCCaGGaATGGATGGTCCAaAAGTTAAACaATGGCCATTGACAGAAGAAAAAATaAaAGCATTAtTAgAAATTTGtACAGAaGAAAAGGAAGGAAAAATTTCaAAAATAGGACCTGAAAATCCATACAATACTCCAGTATTTGCCATAAAGAAAAGTTGGAGAAAAGTAGATTTCAGAgAACTCAaTAAGAGAACTCAaGACTTCTGGGAAGTCCAaTTAGGAATACCACATCCCGCAGGGAAGAAATCAACAGTACTGGATGTGGGAGATGCATTTTCAGTTCCCTTAGATAAAGAATTCAGGAAGTATACTGCATTCACCATACCTAGTATAAACAATACACCAGGGATTAGATATCAGTACAATGTGCTACCAGGATGGAAAGGATCACCAGCAATATTCCAGAGTAGCATGACAAAAATtTTAGAGCCTTTTAGAAAAGAGAATCCAGACATAGTTATCCAGTACGATGACTTGGTATCTGACCTAGAAATAGGGCAGCATAGAACAAAAATAGAGGAACTGAGACAACATCTGAGGTGGGGACTTACACCWGACAAACATCAGAAAGAACCTCCATTTCTTTGGGGTTATGAACTCCATCCgGAT
>2011.GU.GU.HO.G0235
CCTCAGATCACTCTTTGGCAGCGACCCCTCGTCACAATAAAGGTAGGGGGGCAAGTAAAGGAAGCTCTATTAGATACAGGAGCAGATACACTAGAAGAAATAGATTTGCCAGGAARATGGAAACCAAAAGGAGGAGGTTTTAAAGTAAGACAGTATGATCAGATACTAATAGAAATCTGTGGACATAAAGCTATAGGTACAGTAGTAGGACCTACACCTAACATTGGAAGACTGACTCAGCTTGGTTGTACTTTAAATTTCCCCATTAGTCCTATTGAAACTGTACCAGTAAAATTAAAGCCAGGAATGGATGGCCCAAAAGTTAAGCAATGGCCATTGACAGAGGAAAAAATAAAAGCACTARTAGAAATTTGTACAGAAGAAAAAGAAGGGAAAATTTCTAAAATCGGGCCTGAGAATCCATATAATACTCCAATATTTGCCATAAAGAAAAGTTGGAGAAAAGTAGATTTCAGAGAACTTAATAAAAGAACTCAAGAATTTTGGGAAGTTCAATTAGGAATACCACATCCCGCAGGAAAGAAATCAACAGTACTGGATGTGGGTGATGCATTTTCAGTTCCCTTAGATGAAAGCTTCAGGAAGTATACTGCATTCACCATACCCAGTACAAACAATACACCAGGGATTAGATACCAGTACAATGTGCTTCCAGGATGGAAGGGATCACCAGCAATATTCCAAAGTAGCATGACAAAGATCTTAGAGCCTTTTAGAAAACAAAATCCAGACATAGTTATACAATACGATGATTTGGTATCTGACCTAGAAATAGGGCAGCATAGAACAAAAATAGAGGAACTGAGAGAACATCTGAGGTGGGGGCTTACACCAGACAAACATCAGAAAGAACCTCCATTTCTTTGGGGTTATGAACTCCATCCTGAT
>2011.GU.GU.HE.G0236
CCTCAAATCACTCTTTGGCAACGACCCCTCGTCACAATAAAGATAGGGGGGCAAcCAAAGGAAGCTCTATTGGATACaGGAGCAGATACATTAGAAGAGATGCATTTGCCAGGAAAATGGAAACCAAAAGGAGGAGGTTTTAAAGTAAGAGAGTATGATCAGATATGCATAGAGATCTGTGGACATAAAGCCATAGGTACAGTAGTAGGACCCACACCTAATATTGGAAGACTGACTCAGATTGGTTGCACTTTAAATTTTCCCATTAGTCCTATTGAACcTGTACCAGTAAAATTAAAGCCAGGAATGGATGGCCCAAGAGTTAAACAATGGCCATTGACAGAAGAAAAAATAAAAGCATTAATAGAAATTTGTACAGAGGAAAAGGAAGGAAAAATTTCAAAAATTGGGCCTGAAAATCCATACAATACWCCAATATTTGCCaTAAAGAAAAGTTGGAGAAAAGTAGATTTCAGAGAACTTAATAArAGAACTCAAGACTTTTGGGAAGTTCAATTAGGAATACCACATCCYGCAGGGAAGAAATCAACAGTGCTGGATGTRGGTGATGCATTTTCAGTACCATTAGATAAAGAGTTCAGGAAGTACACTGCATTCACCATACCTAGTCTAAACAATACACCAGGGATTAGATATCAGTACAATGTGCTTCCAGGATGGAAAGGATCaCCAGCAATATTTCAAAGTAGCATGACAAGAATCTTAGAACCTTTTAgAGAAMGAAATCCAGACATAGTAATCCAATACGATGATTTGGTATCTGACCTAGaAATAGGGCAGCATAGAACAAAAATAGAGGAACTGAGACAACATCTGAGGTGGGGATTCACACCAGaCAAACATCAAAAAGAACCYCCRTTTCTTTGGGGTTATGAACTCCATCCCGAT
>2011.GU.GU.HO.G0238
CCTCAGATCACTCTTTGGCAACGACCCCTCGTCACAGTAAAGATAGGRGGGCAGCTAAAGGAAGCTCTATTAGATACAGGAGCAGATACATTAGAAGAAATGAGTTTACCAGGAAAATGGAAACCAAaAGGAGGAGGTTTTAAAGTAAGACAATAtGATCAGATAGCCATAGAAATATGtGGACATAAAGCTATAGGTACAGTAATAGGACCCACACCTAACATTGGAAGACTGACTCAGCTTGGTTGCACTTTAAATTTTCCCATTAGTCCTATTGAAACTGTACCAGTGCAATTAAAGCCAGGAATGGATGGCCCAAAAGTTAAACAATGGCCATTGACAGAAGAAAAAATAAAAGCATTAGTAGAAATCTGTACAGAAGAAAAGGAAGGAAAAATTTCAAAAATTGGGCCTGAAAATCCATACAATACTCCAGTATTTGCAATAAGGAAAAGTTGGAGAAAAGTAGATTTCAGAGAACTTAATAAGAGAACTCAAGACTTCTGGGAAGTTCAATTAGGAATACCACATCCYGCAGGGAAGAAATCAACAGTACTGGATGTGGGTGATGCATTTTCAGTTCCCTTAGATAAAAGTTTCAGGAAGTATACTGCATTCACCATACCTAGTATAAACAATACACCAGGGATTAGATATCAATACAATGTGCTYCCAGGATGGAAAGGATCACCAGCAATATTCCAAAGTAGCATGACGAAAATCTTAGAGCCTTTTAGAAAGAAAAATCCAGACATAGTTATCCAATACGACGATCTGGTATCTGATTTAGAAATAGGGCAGCATAGAGAAAAAATAGAGGAACTGAGAGAGCATCTGAAGTGGGGATTTACACCAGACAAACATCAGAAAGAACCTCCATTCCTTTGGGGGTATGAACTCCATCCTGAT
>2011.GU.ES.HE.G0239
CCTCAAATCACTCTTTGGCARCGACCCTTAGTCACAATAAAAATAGGGGGRCAGTTAAAGGAAGCTTTATTAGATACAGGAGCAGATACATTAGAAGAAATAAATTTACCAGGAAAATGGAAACCAAAAGGAGGAGGTTTTAAAGTAAGACAATATGATCAGGTAYCCATGGAGATCTGTGGATATAAAGCAGTGGGTACAGTAGTGGGACCTACACCTAACATTGGAAGACTGACTCAAATTGGTTGCACTTTAAATTTTCCCATTAGTCCTATTGAAACTGTACCAGTAAAATTAAAGCCAGGAATGGATGGCCCAAAAGTTAAACAATGGCCATTGACAGAAGAAAAAATAAAAGCATTAGTAGAAATYTGTACAGAAGAAAAGGARGGAAARATTTCAAAAATTGGGCCTGAAAACCCATACAATACTCCAGTATTTGCCATAAAGAAGGGTTGGAGAAAAGTAGATTTCAGAGAACTTAATAAGAGAACTCAAGAATTTTGGGAAATTCAATTAGGGATACCACATCCCGCAGGGAAGAGATCAACAGTACTGGATGTGGGTGATGCATTTTCAGTTCCCTTAGATAAGGACTTCAGGAAGTATACTGCATTCACTATACCTAGTACAAATAATACACCAGGGATTAGATATCAATACAATGTGCTTCCAGGATGGAAAGGATCACCAGCAATATTCCAATGTAGCATGACAAAAATCTTAGAGCCTTTTAGGAAAAACAATCCAGACATGGTTATCCAATACGATGACTTGGTATCTGACTTAGAAATAGGGCAGCATAGAACAAAAATAGAGGAGTTGAGACAACATCTGAAGTGGGGATTTACACCAGACAAACATCAGAAAGAACCCCCATTCCTTTGGGGTTATGAACTCCATCCTGAT
>2011.GU.ES.HE.G0240
CCTCAAATCACTCTTTGGCAACGACCCTTAGTCaCAATAAAAATAGGGGGGCARTTAAAGGAAGCTTTATTAGATACAGGAGCaGATACATTAGAAGAAATAAATTTACCAGGAAAATGGAAACCAAAAGGAGGAGGTTTTAAAGTAAGACAATATGATCAGgTACCCATGGAGATCTGTGGATATAAAGCAGTGGGTACAGTAGTGGGACCTACACCTAACATTGGAAGACTGACTCAAATTGGTTGCaCTTTAAATTTTCCCATTAGTCCTATTGAAACTGTACCAGTAAAATTAAAGCCAGGAATGGATGGCCCAAAAGTTAAACAATGGCCATTGACagAAGAAAAAATAAAAGCATTAgTAGAAATTTgTaCAGAAGAAAAGGAAGGAAAAATTTCAAAAATTGgGCCTGAAAAYCCATACAATACTCCAGTATTTGCcaTAAAGAAGGGTTGGAGAAAAGTAGATTTCAGAGAACTTAATAAGAGAACTCAAGAATTTTGGGAAATTCAATTAGGRATACCACATCCHGCAGGGAAGARATCAACAGTACTGGATGTGGGTGATGCATTTTCAGTTCCCTTAGATAAGGACTTCAGGAAGTATACTGCATTCACTATACCTAGTACAAATAATACACCAGGGATTAGATATCAATACAATGTGCTTCCAGGATGGAAAGGATCACCAGCAATATTCCAATGTAGCATGACAAAAATcTTAGARCCTTTTAGGAAAAACAAYCCAGACATAGTTATCCAATACGATGACTTGGTATCTGACTTAGAAaTAGGGCAGCATAGAACAAAAATAGAGGAGTTGAGACAACATCTGAAGTGGGGATTTACACCAGACAAACATCAGAAAGAACCCCCATTCCTtTGgGGTTATGAACTCcaTCCTGAT
>2011.GU.ES.HE.G0241
CCTCAGATCACTCTTTGGCAACGACCCCTAGTCACAATACGKATAGGGGGACARCTAAAGGAAGCTCTATTAGATACAGGAGCAGATACATTAGAAGAAATGAATTTGCCAGGAAGATGGAAACCAAAAGGAGGGGGTTTTAAAGTAAAACAGTATGATCAGATACCTGTAGAAATCTGYGGACATAAAGCWRTGGGTACAGTAGTAGGACCTACACCTAACATTGGAAGACTGACTCAGATTGGTTGCACTTTAAATTTTCCCATTAGTCCTATTGAAACTGTaCCAGTAAAATTAAAGCCAGGGATGGATGGCCCAAAAGTTAAGCAATGGCCATTGACAGAAGAAAAARTAAAAGCATTAGTAGAAATTTGTACAGAAGAGAAGGAAGGAAAAATTTCAAAAATCGGGCCTGAAAATCCATATAATACTCCAGTATTTGCTATAAGGAAAAGTTGGAGAAAAGTAGATTTYAGAGAGCTTAATAAgAGAACTCAAGATTTCTGGGARGTTCAACTAGGAATACCACATCCTGCAGGGAAGAAATCAACGGTACTGGATGTGGGTGATGCATTCTCAGTTCCCTTAGATAAAGAATTCAGGAAGTATACTGCATTCACCATACCTAGTGTRAACAATACACCAGGGATTAGATATCAGTACAATGTGCTTCCAGGATGGAAAGGATCACCAGCAATATTCCAAAGTAGCATGACaAAAATATTAGAGCCTTTTAGAAAACAAAATCCAGAGATAGTCATCCAATACGATGATTTAGTATCTGACCTagAAACAGGGCAGCATAGAACAAAARTAGAAGAACTGAGGCAACATCTGAAGTGGGGATTTACACCAGACAAACATCAGAAAGAACCTCCATTTCTTTGGGGTTATGAACTCCATCCYGAT
>2011.GU.GU.HE.G0242
CCTCAAATCACTCTTTGGCAACGACCCCTTGTTACAGTAAAGGTAGGGGGGCAACTAAAGGAAGCTCTATTAGATACAGGAGCAGATACATTAGAAGAAATAGATTTGCCAGGAAGATGGAAGCCAAAAGGAGGAGGTTTTAAAGTAAGACAGTATGAGCAAGTACMCATRGAAATCTGTGGRAARAAAGCTATAGGTACAGTAGTAGGACCTACACCTAATATTGGAAGACTGACTCAGATAGGTTGCACTTTAAATTTTCCCATTAGTCCTATTGAAACTGTACCAGTAAAATTAAAGCCAGGAATGGATGGCCCAAAAGTTAAACAATGGCCATTGACAGAAGAAAAAATAAAAGCATTAGTAGAAATATGTACAGAAGAAAAGGAAGGGAAAATTTCAAAAATTGGGCCTGAAAATCCATATAATACTCCAATATTTGCAATAAAGAAGAGTTGGAGAAAAGTAGATTTCAGAGAACTTAATAAGAGGACTCAGGACTTCTGGGAAGTTCAATTAGGAATACCACATCCYGCAGGGAAGAAATCAACAGTGCTGGATGTGGGTGATGCATTTTCAGTTCCCTTAGATAAAGAATTTAGGAAGTATACTGCATTTACCATACCTAGTARAAACAATACACCAGGGATTAGATATCAgTACAATGTGCTTCCAGGATGGAAGGGATCACCAGCAATATTCCAAAGCAGCATGATAAAAATCTTAGAGCCTTTTAGAAAACGAAACCCAGAAYTAGTTATCCAATACGATGATCTGGTATCTGACTTAGAAATAGAGCAGCATAGAACAAAAATAGAGGAACTGAGACAACATCTGARGTGGGgACTAACACCAGACAAACATCAGAAAGAACCTCCATTCCTTTGGGGTTATGAACTCCATCCTGAC
>2011.GU.GU.HE.G0243
CCTCAGATCACTCTTTGGCAACGACCAGTAGTCTCAATAAAGRTAGGGGGGCAGCTAAAGGAAGCTCTATTAGATACAGGAGCAGATACATTAGAAGAAATGCATTTGCCAGGAAAATGGAAACCAAAAGGAGGAGGTTTTAAAGTAAGACAATATGATCAGGTACTCATAGARATCTGtGGACATAAAGCTATAGGTACAGTAGTAGGACCTACACCTAACATTGGAAGACTGACTCAAATTGGTTGCACTTTRAATTTTCCCATTAGTCCTATTGAAACTGTRCCASTaAAATTAAAGCCaGGAATGGATGGACCAAAAGTTAAACAATGGCCATTGACAGAASAGAAAATAAARGCATTRaTAGAAATTTGTACAGAAGAAAAgGAAGGAAAAATTtCAAAAATTGGTCCTGAAAATCCGTACAATACTCCArTATTTGCCATAAAGAAAAGTTGGAGAAAAgTagATTTCAGAgAACTTAACAAGAGAACTCAAGATTTCTGGGAAGTCCAATTAGGAATACCACATCCTGCAGGAAAGAAATCAACAGTACTGGATGTGGGTGATGCATTTTCAGTTCCTTTAGATAAAGAATTCAGGAAGTATACTGCATTCACCATACCTAGTACAAACAATACACCAGGGATTAGATATCAGTACAATGTGCTTCCAGGATGGAAAGGATCACCAGCAATATTCCAAAGTAGCATGACAAAAATcTTGGAGCCTTTTAGAAAACAAAATCCAGAgatAGTAATCCAATACGATGACTTGGTATCTGACTTAGAAATAGGGCAGCATAGAACAAAAATAGAGGAACTGAGAGAACATCTGAGGTGGGGATTTACACCAGACAAACATCAGAAAGAACCCCCATTTCTTTGGGGTTATGAACTCCATCCCGAC
>2011.GU.GU.HE.G0244
CCTCAAATCACTCTTTGGCAACGACCCCTCGTCAAAGTAAAAATAGGGGGACAAATAAAGGAAGCTCTATTAGATACAGGAGCAGATACATTAGAAGAAATGAATTTGCCAGGAAAATGGAAACCTAAAGGAGGAGGTTTTAAAGTAAGACAGTATRATCAGATACCCATAGAAATCTGTGGGCATAAAGCTATAGGTACAGTAGTAGGACCTACACCTAACATTGGAAGACTGACTCAGATTGGTTGTACTTTAAACTTCCCCATTAGTCCTATTGAAACTGTACCAGTAAAATTAAAGCCAGGAATGGATGGCCCAAAAGTCAAACAATGGCCATTGACAGAAGAAAAAATAAAAGCATTAGTAGAAATTTGTACAGAAGAAAAGGAAGGAAAAATTTCAAAAATTGGGCCTGAAAATCCATATAATACTCCAGTATTTGCTATAAAGAAAAGTTGGAGAAAAGTAGATTTCAGAGAACTTAATAAAAGAACTCAAGAATTCTGGGAAGTTCAATTAGGGATACCACATCCCGCAGGGAAGAAATCAACAGTACTAGATGTGGGTGATGCATTCTCAGTTCCCTTAGATAAAGAATTCAGAAAGTACACTGCATTTACCATACCTAGTATAAATAATACACCAGGAATTAGATATCAGTACAATGTGCTTCCAGGATGGAAAGGATCACCCGCAATATTCCAAAGTAGCATGACAAAAATCTTAGAACCTTTTAGAAAACAAAATCCAGAAATAGTTATCCAATACGATGACTTGGTATCAGATTTTGAAATAGAGAAGCATAGAATAAAAATAGAGGAACTGAGACAACATCTGAGGTGGGGATTTACCCCAGACAAGCATCAGAAAGAACCTCCATTTCTTTGGGGTTATGAACTCCATCCTGAT
>2011.GU.GU.HO.G0245
CCTCAGATCACTCTTTGGCAACGACCCCTCGTCACAATAAAGATAGGGGGGCAGCTAAAGGAAGCTCTATTAGACACAGGAGCAGATACATTAGAAGAAATGAGTTTGCCAGGAAAATGGAAACCAAAAGGAGGAGGTTTTAAAGTAAGACAGTAtGATCAGATACCCATAGAAATATGtGGACACARAACTATAGGTACAGTAATAGGACCTACACCTAACATTGGAAGACTGACTCAGCTTGGTTGCACTCTAAATTTTCCCATTAGTCCTATTGATACGGTACCAGTAAAATTAAAGCCAGGAATGGATGGCCCAAGAGTTAAACAATGGCCATTAACAGAAGAAAAAATAAAAGCATTAATAGAAATTTGTACAGAAGAAAAGGAAGGAAAaATTTCAAAAATTGGGCCTGAAAATCCATACAATACTCCAGTATTTGCCATAAAGAAAAGTTGGAGAAAAGTAGACTTCAGAGAACTTAACAAGAGAACTCAAGATTTCTGGGAAGTTCAATTAGGAATACCGCATCCCGCAGGGAAGAAATCAACAGTACTGGATGTGGGTGATGCATTTTCAGTTCCCTTAGATAAAGACTTCAGGAAGTACACTGCATTTACCATACCTAGTTTAAATAATACACCAGGGATTAGATATCAGTACAATGTGCTTCCAGGATGGAAAGGATCACCAGCGATATTCCAGTGTAGCATGACAAAAATCTTAGAGCCTTTTAGAAAACAAAATCCAGACATRGTGATCCAATACGATGATTTAGTATCTGACTTAGAAATAGGGCAGCATAGAACAAAAATAGAGGAACTGAGACAACATCTGAAGTGGGGRTTTACACCAGACAAGCATCAGAAAGAACCTCCATTCCTTTGGGGTTATGAACTCCATCCTGAT
>2011.GU.JU.HE.G0246
CCTCAaATCACTCTTTGGCAACGACCCCTCGTCACAATAAAGATAGGGGGGCAAcCAAAGGAAGCTCTATTGGATACAGGAGCAGATACATTAGAAGAGATGTCTTTGCCAGGAAAATGGAAACCAAAAGGAGGAGGTTTTAAAGTAAGACAGTATGATCAGATACTCGTAGATATCTGTGGACATAAAGCCATAGGTACAGTAGTAGGACCCACACCTAACATTGGAAGACTGACTCAGCTTGGTTGCACTTTAAATTTTCCCATTAGTCCTATTGAAACTGTACCAGTRAAATTAAAGCCAGGAATGGATGGCCCAAGAGTTAAACAATGGCCATTGACAGAAGAAAAAATAAAAGCATTAGTAGAGATTTGTACAGAGGAAAAGGAAGGAAAAATTACAAAAATTGGGCCTGAGAATCCATACAATACTCCAATATTTGCcaTAAAGAAAAGTTGGAGAAAAGTAGATTTCAGAGAACTAAATAAGAGGACTCAAGACTTCTGGGAAGTTCAATTAGGAATACCACATCCTGCAGGGAAGAAATCAACAGTGCTGGATGTGGGTGATGCGTTCTCAGTACCATTAGATAAAGAGTTCAGGAAGTACACTGCATTCACCATACCTAGTGTAAACAATACACCAGGgATTAGATATCAGTACAATGTGCTTCCAGGATGGAAAGGATCACCAGCAATATTCCAAAGTAGCATGACAAAAATCTTAgAACCTTTTAGAAAGCAAAATCCAGAAATAGTAATCCAATACGATGATTTGGTATCTGACCTAGAAATAGGGCAGCATAGAACAAAAATAGAGGAACTGAGACAACATCTGAAGTGGGGATTTACACCAGACAAACATCAAAAAGAACCTCCATTTCTTTGGGGTTATGAACTCCATCCTGAT
>2011.GU.GU.HE.G0247
CCTCAAATCACTCTTTGGCAACGACCCCTCGTCTCAATAAAGATAGGGGGGCAAAYAAAGGARGCTCTATTAGATACAGGAGCRGATACATTAGARGACATGAATTTGCCAGGAAGATGGAAGCCAAAAGGAGGAGGTTTTAAAGTAAGACAGTAKGATCAGATASTTATAGAAATCTGKGGACATAAAGCTATAGGTACAGTAGTAGGACCTACACCTAACRTTGGAAGATTGACTCAGATTGGTTGCACTYTAAATTTTCCCATTAGTCCTATTGAAaCTGTACCAGTAAAATTAAAGCCAGGAATGGATGGCCCAAAARTTAAACAATGGCCATTGTCAGAAGAAAAAATAAAAGCATTAGTAGAAATATGTACAGAAGAAAAGGAAGGAAAAATTTCAAAAATTGGGCCTGAAAATCCATACAATACTCCAATATTTGCCATAAAGAAAAGTTGGAGAAAAGTAGATTTCAGAGAACTTAATAARAGAACTCAAGAATTTTGGGAAGTTCAATTAGGAATACCACACCCCGCAGGGAAGAAATCAACAGTACTGGATGTGGGTGATGCATTCTCAGTTCCCTTAGATCCAGACTTCAGGAAGTATACTGCATTTACCATACCTAGTACAAACAATACACCAGGAATTAGATATCAGTACAATGTGCTKCCAGGATGGAAAGGATCACCAGCRATATTCCAAAGCAGCATGACAAAAATCTTAGAGCCTTTTAGAAAGCAAAATCCAGAAATRGTTATCCAATACGATGATTTGGTATCTGACTTAGAAATAGGCCMGCATAGAACAAAAATAGAAGAACTGAGACAACATCTGARGTGGGGATTTACACCAGACAAACATCAGAAAGAACCYCCATTCCTTTGGGGKTATGAACTCCATCCYGAT
>2011.GU.GU.HE.G0248
CCTCAGATCaCTCTTTGGCAACGACCCCTTGTCGCAGTAAAGATAGGGGGACAGCTAAGGGAAGCTCTATTAGATACAGGAGCAGATACATTAGAAGAAATAAGTTTGCCAGGAAAATGGAAACCAAAAGGAGGAGGTTTTAAAGTAAGACAATAtGATCAGGTACCCATAGAGATCTGCGGACATAAAGCTATAGGTACAGTGGTAGGACCTACACCCAACATTGGAAGATTGACTCGGATTGGCTGCACTTTAAATTTTCCCATTAGTCCTATTGAAACTGTACCAGTAAAATTAAAGCCAGGAATGGATGGCCCAAAAGTTAAACAATGGCCATTAACAGAAGAGAAAATAAAAGCATTAACAGACATTTGTACAGAAGAAAAGGAAGGAAAAATTTCAAGAATTGGGCCGAAAAACCCATACAATACTCCAATATTTGCCaTAAAGAAGAGTTGGAGAAAAGTAGATTTCAGAGAACTTAATAAGAGAACTCAAGACTTCTGGGAAGTTCAATTAGGAATACCACATCCTGCAGGGAAGAAATCAACAGTACTGGATGTGGGTGATGCATTTTCAGTTCCCTTAGATAAAGAGTTCAGGAAGTATACTGCATTTACCATACCTAGTATGAACAATACACCAGGGATTAGATATCAGTACAATGTGCTTCCAGGATGGAAAGGATCACCAGCAATATTCCAAAGTAGCATGACAAAAATCTTAGAGCCTTTTAGAAAACAAAATCCAGAAATGGTTATCCAATACGATGATTTGGTATCTGACTTAGAAATAGGGCAGCATAGAACAAAAATAGAGGAACTGAGACAACATCTGAGTTGGGGATTTACACCAGACAAACATCAGAAGGAACCTCCCTTCCTTTGGGGTTATGAACTCCATCCTGAT
>2011.GU.ES.HE.G0249
CCTCAAATCACTCTTTGGCAACGACCCCTTGTCACAATAAAGATAGGGGGGCAATTAAARGAAGCTCTATTAGATACAGGAGCAGATACATTAGAAGAAATGRATTTGCCAGGAARATGGAAACCAAAAGGAGGAGGCTTTAAAGTAAGACARTATGATCAAATAGTCATAGAAATTTGTGGAYATAAAGCTGTAGGTACAGTAATAGGACCTACACCTAACATTGGAAGACTGACTCAGATTGGTTGCACTTTAAATTTTCCCATTAGTCCTATTGAAACTGTACCAGTAAAATTAAAGCCAGGAATGGATGGSCCAAAGGTTAAACAATGGCCAYTGACAGAAGAAAAAATAAAAGCATTARTAGAAATTTGTACAGAAGAAAAGGAAGGAAARATTTCAAAAATTGGGCCTGAAAATCCATACAATACTCCAGTCTTTGCYATAAAGAAAAGTTGGAGAAAAGTAGATTTCAGAGAACTTAATAAGAGAACTCAAGAATTCTGGGAAGTTCAATTAGGAATACCACAYCCMGCAGGGAAGAARTCAACAGTACtGGATGTGGGTGATGCATTTTCAATYCCCTTAGATCcARACTTCAGAAAGTATACTGCATTTACYATACCTAGTATAAACAATACACCAGGGATTAGATATCAGTACAATGTGCTTCCAGGATGGAAAGGATCRCCAGCAATATTCCAAAGTAGCATGACAAAAATCTTRGAgCCTTTTAGAAAACAAAATCCAGACATAGAYATCCAATACGATGATYTGGTATCTGAYTTAGAAATAGGGCARCATAGAGAAAAAATAGAGGAACTGAGACAACACCTGAAgTGGGGACTCACACCAGACAARCATCAGAAAGAACCCCCATTCCTTTGGGGTTATGAACTCCATCCTGAT
>2011.GU.GU.HE.G0250
CCTCARATCACTCTTTGGCARCGACCCTTAGTCAACATAAAGATAGGGGGGCAAATAAAAGAAGCTCTATTAGATACAGGAGCAGATACACTAGAAGAAATGAATTTACCAGGAAAATGGAAACCAAAAGGAGGAGGGTTTAAAGTAAGGCAGTATGATCATATACCCATAGAGATCTGtGGACAAAGAGCTATAGGTACAGTAGTAGGACCCACACCTAACATTgGCAGACTGactcAAATTGGttGCacTTTAAATTTTCCCATTAGTCCtATTGAAACTGTACCAGTAAAATTAAAGCCAGGAATGGATGGCCCAAAAGTTAAACAATGGCCATTGACAGAAGAAAAAATAAAAGCAcTAGTAGAAATTTGTACAgAAGAAAAGGAAGGAAAAATTTCAAAAATTGGGCCTGAAAATCCaTACAATACTCCAGTATTTGCTATAAAGAAGAGTTGGAGAAAAGTAGATTTCAGAGAACTTAATAARAGAACTCAAGAYTTCTGGGAAGTTCAATTAGGAATACCACATCCTGCAGGAAAGAAATCAACAGTACTGGATGTGGGTGATGCATTTTCAgTTCCCTTGGACAAAGAaTTCagGAAGTAYACTGCATTCACCATACCTAgTATAAATAATACGCCAGGGATTAGATATCAGTACAATGTGCTTCCAGGAtGGAAAgGaTCACCAGCAATATTCCAAGCTMGTATGACAMAAATCTTAgAgCCTTTTAGgAaACAAAATCCagAAATRGTgaTCcaaTACGaTGATttggTGTcTgACTTAGAAATAGGGCAACATAGAACAAAAATAGAGGAACTGAGACAACATTTGAGGTGGGGATTTACACCAGACAAACATCAGAAAGAACCTCCATTTCTTTGGGGTTATGAACTTCATCCTGAT
>2011.GU.CM.HE.G0251
CCTCAAATCACTCTTTGGCAGCGACCCCTCGTCACAATAAAGGTAGGAGGGCAACTAAAGGAAGCTCTATTAGACACAGGAGCAGATACATTAGAAGAGATGAATTTGCCAGGAAAATGGAAACCAAAAGGAGGAGGTTTTAAAGTAARACAATATGATSAGATATGCRTAGACATMTGTGGGyATAAAGCTGTAGGTACARTAATAGGACCCACACCTAACATTGGAAGACTGACTCAGATTGGTTGCACTCTAAATTTTCCCATTAGTCCTATTGAAACTATACCAGTGAAGCTAAAGCCAGGAATGGATGGCCCAAAAGTTAAACAATGGCCATTGACAGAAGAAAAAATAAAAGCATTAGTAGAAATTTGTACAGAAGARAAGGAAGGAAAAATTTCAAARATTGGCCCTGAAAATCCATACAATACTCCAGTATTTGCCATAAAGAAAAGTTGGAGAAAAGTAGATTTCAGAGACCTTAATAAAAGAACTCAAGACTTCTGGGAAGTTCAATTAGGAATACCACATCCCTCAGGGAAGAAATCAACAGTACTAGATGTGGGTGATGCATTTTCAGTTCCCTTAGACAAAGAKTTCAGGAAGTATACTGCATTCACCATACCTAGCATAAACAATACACCAGGGATTAGATATCAGTACAATGTGCTTCCAGGGTGGAAAGGATCACCAGCAATATTCCAAAGTAGCATGACAAAAATCTTAGAACCTTTTAGGAAAGMAAATCCAGAMMTAGTTATCCAATACGATGATTTGGTATCTGACTTAGAAATAGGGCAGCATAGAACAAAAATAGAARAACTGAGACAACATCTGARGTGGGGAtTTACACCAGATAAACACCAGAAAGAACCTCCATTTCTTTGGGGTTATGAACTCCATCCTGAT
>2011.GU.JU.HE.G0252
CcTCAAATCACTCTTTGGCAACGACCCTTAGTCACAATAAAGGTAGGGGGGCAACTAAAGGAAGCTYTATTAGATACAGGAGCAGATACATTAGAAGAAATGAATTTGCCAGGAAAATGGAAACCAAAAGGAGgAGGttTTAAAGTAAgGCAGTATGATCAGATACtCATAGAAATCTGTGGATatAAAGcTATAGGtACAgtAgTaGGACCTAcaCCTAACATTGGAAGACTGACTCAACTTGGTTGCACTTTAAATTttcCCATTAGTcCTATTGAAACTGtACCAGTAAAATTGAAGCCAGGaATGGATGGCCCAaAAGTTAAACAATGGCCATTGACAGAAGAAAAAATAAAAGCATTGGTAGAAATCTGTACAGAAGAAAAGGAAGGAAAAATTTCAAAAATTGGGCCTGAAAATCCATACAATACTCCAGTATTTGCCATAAAGAAAAGTTGGAGAAAAGTAGATTTCAGAGAACTTAATAAGAGAACTCAAGACTTCTGGGAAGTTCAATTAGGAATACCACATCCTGcAGGGAAGAAATCAACAGTACTGGATGTGGGTGATGCATTTTCAGTTCCCTTAGATCcAGACTTTAGAAAGTATACTGCATTCACTATACCTAGTATAAACAATACACCGGGRATTAGATATCAGTACAATGTACTTCCAGGATGGAAAGGATCACCAGCAATATTCCAAAGTAGCATGACAAAAATCTTAGAGCCTTTTAGAAAACAAAATCCAGACATAGTTATCCARTACGATGATTTGGTATcTGACTTAGAAACAGGACARCATAGAACAAAAATAGAGGAACTgAgACAACATCTGAGGTGGGGATTGACACCAGACAAACATCAGAAAGAACCTCCATTTCTTTGGGGTTATGAGCTCCATCcTGAT
>2011.GU.ES.HE.G0253
CCTCAAATCACTCTTTGGCAACGACCCCTAGTCACAATAAAGATAGGGGGGCAACTAAAGGAAGCCCTATTAGATACAGGRGCAGATACATTAGAAGAAATGAATTTGTcAGGAAGATGGAAACCAAAAGGAGGAGGTTTTAAAGTCAGACAGTATGATCAGGTACCCATAGAAATATGTGGGCATAAAGCTATAGGTACAGTAATAGGACCTACACCTAACATTGGAAGACTGACTCAGCTTGGTTGTACTTTAAATTTTCCCATTAGTCCTATTGAAactGTACCAGTAAAATTAAAGCCAGGAATGGATGGCCCAAAAGTTAAACAATGGCCATTGACAGAAGAAAAAATAAAAGCATTAGTAGAAATTTGTACAGAAGAAAAGGAAGGGAAGATTTCAAAAATTGGACCTGAAAATCCATACAATACTCCAGTATTTGCCATAAAGAAGAGTTGGAGAAAAGTAGATTTCAGGGAACTTAATAAAAGAACTCAAGATTTCTGGGAAGTTCAATTAGGAATACCACATCCTGCAGGTAAGAAATCAACAGTATTGGATGTGGGTGATGCATTTTCAGTTCCCTTAGATGAAGAATTCAGGAAATATACTGCATTCACCATACCTAGTATAAACAATACACCAGGGATTAGATATCAGTACAATGTACTTCCAGGATGGAAAGGATcGCCAGCAATTTTCCAGAGTACCATGATAAAAATCCTAGAGCCTTTTAGAAAACAAAATCCAGACATAGTTGTCCAATACGATGATTTGGTATCAGACTTAGAAATAGGACAGCATAGAACAAAAATAGAGGAAcTGAGACAACATcTGAGGTGGGGGTTTACACCAGACAAACATCAGAAAGAACCTCCATTCCTTTGGGGTTATGAACTCCATCCTGAT
>2011.GU.JU.HE.G0254
CCTCAAATCACTCTTTGGCAACGACCCCTCGTCACAATAAAGATAGGGGGGCAAaCAAAGGAAGCTCTATTGGATACAGGAGCAGATACATTAGAAGAGATGTCTTTGCCAGGAAAATGGAAACCAAAAGGAGGAGGTTTTAAAGTAAGACAGTATGATCAGATACTCGTAGATATCTGtGGACATAAAGCCATAGGTACAGTAGTAGGACCCACACCTAACATTGGAAGACTGACTCAGCTTGGTTGCACTTTAAATTTCCCCATTAGTCCTATTGAAACTGTACCAGTAAAATTAAAGCCAGGAATGGATGGCCCAAGAGTTAAACAATGGCCATTGACAGAAGAAAAAATAAAAGCATTAGTAGAGATTTGTACAGAGGAAAAGGAAGGAAAAATTACAAAAATTGGGCCTGAGAATCCATACAATACTCCAATATTTGCcaTAAAGAAAAGTTGGAGAAAAGTAGATTTCAGAGAACTAAATAAGAGGACTCAAGACTTCTGGGAAGTTCAATTAGGAATACCACATCCTGCAGGGAAGAAATCAACAGTGCTGGATGTGGGTGATGCGTTCTCAGTACCATTAGATAAAGAGTTCAGGAAGTACACTGCATTCACCATACCTAGTGTAAACAATACACCAGGGATTAGATATCAGTACAATGTGCTTCCAGGATGGAAAGGATCACCAGCAATATTCCAAAGTAGCATGACAAAAATCTTAGAACCTTTTAGAAAGCAAAATCCAGAAATAGTAATCCAATACGATGATTTGGTATCTGACCTAGAAATAGGGCAGCATAGAACAAAAATAGAGGAACTGAGACAACATCTGAAGTGGGGATTTACACCAGACAAACATCAAAAAGAACCTCCATTTCTTTGGGGTTATGAACTCCATCCTGAT
>2011.GU.SO.HE.G0255
CCTCAGATCACTCTTTGGCAACGACCCCTTGTCACAGTAAAGGTAGGAGGGCAACTAAAGGAAGCTCTATTAGATACAGGAGCAGATACATTAGAAGAAATGRATTTGCCAGGAAAATGGAAACCAAAAGGAGGRGGTTTTAAAGTAAGACAGTATGAGCAAATACAGGTAGARATTTGtGGACATAAAGCTATRGGTACAGTARTAGGACCCACACCTAACATTGGAAGACTGACTCAGATTGGTTGCACTTTAAATTTCCCcATTAGTCCTATTGAAACTGTACCAGTAAAATTAAAGCCAGGAATGGATGGCCCAAAAGTTAAACAATGGCCATTGACAGAAGAAAAAATAAAAGCaTTAGTAGAAATTTGTACAGAAGARAAGGAAGGAAAAATTTCAAAAATTGGGCCTGAAAATCCATATAATACCCCAGTATTTGCCATAAAGAAAAGTTGGAGAAAAGTAGATTTCAGAGAACTTAATAAAAGAACTCAAGACTTCTGGGAAGTTCAGTTAGGAATACCACATCCYGCAGGGAAGAAATCAACAGTACTAGATGTGGGTGATGCATTTTCAGTTCCCTTAGATGAAGATTTCAGGAAGTATACTGCATTTACCATACCTAGTATAAATAATACACCAGGAATtAGATATCAGTACAATGTGCTTCCAGGATGGAAAGGATCACCAGCAATATTCCAAAGTAGCATGACAAAAATCTTAGAGCCTTTTAGAAAAGAAAATCCAGACTTAATTATTCAGTACGATGATTTRGTATCTGACTTAGAAATAAAGCAGCATAGAGYAAAAGTAGARGAGCTAAGACAACaTcTGAGGTGGGGATTTACACCAGACAAACATCAGAAAGAACCTCCATTTCTTTGGGGTTATGAACTCCATCCYGAT
>2011.GU.GU.HO.G0256
CCTCAGATCACTCTTTGGCAACGACCATTAGTCCAAATAAAGGTAGGGGGGCAAATAAAGGAAGCCCTATTAGATACAGGAGCAGATACATTAGAAGAAATAAATTTGCCAGGAAAATGGAAACCAAAAGGAGGAGGTTTTAAAGTAAGACAGTAtGATCAGATACTCATAGAAATCTGCGGACATAGAGCTATAGGTACAGTAGTAGGACCTACACCTAACATTGGTCGACTGACGCACATTGGTTGCACTTTAAATTTCCCTATTAGTCCTATTGAAACTGTACCAGTAAAGTTAAAGCCAGGAATGGATGGCCCAAAAGTTAAACAATGGCCATTGACAGAAGAAAAAATAAAAGCATTAGTAGAAATTTGTACAGAAGAAAAGGAAGGAAAAATTTCAAAAATTGGGCCTGAAAATCCATATAATACTCCAGTATTTGCCATAAAGAAAAATTGGAGAAAAGTAGATTTCAGAGAGCTTAATAAGAGAACTCAAGACTTCTGGGAAGTGCAATTAGGAATACCACACCCAGCAGGGAAGAAATCAACAGTACTGGATGTGGGTGATGCATTTTCAGTACCCTTACATGAAGACTTCAGGAAGTATACTGCATTTACCATACCTAGTATAAATAATACACCAGGGACTAGATATCAGTACAATGTGCTTCCAGGATGGAAAGGATCaCCAGCAATATTCCAGAGTAGCATGACAAAAATCTTAGAGCCTTTTAGAAAACAAAATCCAGAAATAGTCATCCAATRCGATGACTTGGTAtCTGACTTAGAAATAGGGCAGCATAGAACAAAAATAGAGGAACTAAGACAACATCTGAAGTGGGGATTGACACCAGATAAGCATCAGAAAGAACCTCCATTCCTTTGGGGTTATGAACTCCATCCTGAT
>2011.GU.SR.HE.G0257
CCTCAAATCACTCTTTGGCAACGACCaGTAGTCacAATAAAGGTAGCAGGGCAARTAAAGGAAGCTCTATTAGATACAGGAGCAGATACACTAGAAGAAATGAATTTGCCAGGAAGATGGAAACCAAAAGGAGGAGGTTTTAAAGTAAGACAGTATGATCAGATACTCATAGAAATTTGtGGATATAAAGCTACAGGTACAGTCGTAGGGCCTACACCTAACATTGGAAGACTGACTCAAATTGGTTGCACTTTAAATTTTCCCATTAGCCCTATTGAAaCTGTACCAGTaAAATTaaAGCCAGGAATGGAtGGTcCAAARGTTaAACAATGGCCATtGACRGAAKaAAAAATAAAAGCATTAATAGAaATTtGTaCAgAAgaAAAGgAAGgaaAAATTTcaAAAATTGGGCCTGAAAATCCATACAATACTCCAATATTTGCYATAAAGAAAAGTTGGAGAAAAGTAGATTTCAGAGAACTTAATAAGAGAACTCAAGATTTCTGGGAAGTTCAATTAGGAATACCACATCCCGCAGGAAAGAAATCAACAGTACTGGATGTGGGTGATGCATTTTCAGTTCCTTTAGATAAAGAATTCAGGAAGTATACTGCATTCACCATACCTAGTACAAACAATACACCAGGGATTAGATATCAGTATAATGTGCTGCCAGGATGGAAAGGATCACCAGCAATATTCCAAAGTAGCATGACAAAAATCTTGGAACCTTTTAGAAAACAaAATCCAGACATGGTTATCCAATATGATGACTTGGTATCTGACTTAGAAATAGGGCAGCATAGAACAAAAATaGARGAACTAAGACAACATTTGAGGTGGGGATTTACACCAGACAAACATCAGAAAGAACCCCCATTTCTTTGGGGTTATGAACTCCATCCCGAT
>2011.GU.SR.HE.G0258
CCTCAGATCACTCTTTGGCAGCGACCCCTCGTCRCAGTAAGAATAGGGGGGCARCTAAAGGAAGCTCTATTAGACACAGGAGCAGATACATTAGAAGAAATGAATTTGCCAGGAAGATGGAAACCAAAAGGAGGAGGTTTTAAAGTAAGACAGTATGATCAGATACATGTAGAAATTTGTGGACATAAAGCTGTGGGTACAGTAATAGGACCTACACCTAACATTGGAAGATTGACTCAGATTGGTTGCACTTTAAATTTTCCCATTAGTCCTATTGAAaCTGTACCAGTAAAATTAAAGCCAGGAATGGATGGCCCAAAAGTGAAACAATGGCCATTGACAGAAGAAAAAATAAAAGCATTARTAGAAATTTGTACAGAAGAAAAGGAAGGAAAAATTTCAAAAATTGGGCCTGAAAATCCATACAATACTCCAGTATTTGCCATAAAGAAAAGTTGGAGAAAGGTAGATTTCAGGGAACTTAATAARAGAACTCAAGACTTCTGGGAAGTTCAATTAGGAATACCACACCCCGCAGGGAAGAAATCAACAGTACTAGATGTGGGTGATGCATTCTCAGTTCCATTAGATGAAGAMTTCAGGAAGTATACTGCATTCACCATACCTAGTAAAAACAATACACCAGGGATTAGATATCAGTACAATGTGCTTCCAGGATGGAAAGGATCACCAGCAATATTCCAATGTAGCATGACAAAAATCTTAGAGCCTTTTAGAAARGAAAATCCAGAGATAGTTATCCAATACGATGATTTGGTATCTGATTTAGAAATAGAGCAGCATAGAGCAAAAATAGAGGAACTGAGACAACATCTGGGGTGGGGATTCACACCAGATAAGCATCAGAAAGAACCTCCATTTCTTTGGGGTTATGAACTCCATCCCGAT
>2011.GU.SO.HE.G0259
ccTcAGATCACTCTTtGGCAACGACCCCTAGTCACAATAAAGATAGGGGGGCAAATAAAGGAAGCTCTATTAGATACAGGAGCAGATACACTAGAAGAAATGAATTTGCCAGGAAAATGGAAACCAAAAGGAGGAGGTTTTAAAGTAAGACAGTATGATCAGATAACCATAGAGATTTGTGGACATAAAACTATGGGTACAGTAATAGGACCTACACCTAACATTGGAAGACTGACACAACTTGGTTGCACTTTAAATTTTCCCATTAGTCCTATTGAAACTGTACCAGTAAAATTAAAACCAGGAATGGATGGCCCAAAAGTTAAACAATGGCCATTGACAGAAGAAAAAATAAAAGCATTAGTAGAAATTTGTACAGAGGAAAAGGAAGGAAAAATTTCAAAAATTGGGCCTGAAAATCCATACAATACTCCAGTATTTGCCATAAAGAAGGGTTGGAGAAAAGTAGATTTCAGAGAGCTTAATAAGAGAACTCAAGATTTCTGGGAAGTCCAATTAGGAATACCACACCCCGCAGGGAAGAAATCAACAGTACTGGATGTGGGTGATGCATTTTCAGTTCCCTTAGATGAAGATTTCAGGAAGTATACTGCATTCACCATACCTAGCATAAACAATACACCAGGGATTAGATATCAGTACAATGTGCTTCCGGGATGGAAAGGATCGCCAGCAATATTCCAAAGTAGCATGACAAAAATCTTAGAGCCTTTTAGAAAACAAAATCCAGACATAGTCATTCAATATGATGACTTGGTATCTGRTTTAGAAACAGGGCAGCATAGAACAAAAATAGAGGAACTGAGACAACATCTGAAGTGGGGGTTTACACCAGACAAACATCAGAAAGAACCTCCATTTCTTTGGGGTTATGAACTCCATCCTGAT
>2011.GU.SO.HE.G0260
CCTCAAATCACTCTTTGGCAACGACCCCTAGTCACAATAAAGATAGGGGGGCAACTAAAGGAAGCTCTGTTAGATACAGGAGCAGATACACTAGAGGAAATGAATTTGCCAGGAAAATGGAAACCAAAAGGAGGAGGTTTTAAAGTAAGACAGTAYGATCAGATACCCATAGARATYTGTGGACATAAAGCCATGGGTACAGTAATAGGACCTACACCTAACATTGGAAGATTGACACAACTTGGTTGCACTTTAAATTTTCCCATTAGTCCTATTGAAACTGTACCAGTAAAATTAAAACCAGGAATGGATGGCCCAAAAGTTAAACAATGGCCATTGACAGAAGAAAAAATAAAAGCATTAGTAGAAATTTGTACAGAAGAAAAGGAAGGAAAAATTTCAAAAATTGGGCCTGAAAATCCATACAATACTCCAGTATTTGCYATAAAGAAAAGTTGGAGAAAAGTAGATTTCAGAGAGCTTAATAAGAGAACTCAAGATTTCTGGGAAGTTCAATTAGGAATACCACACCCKGCAGGAAAGAAATCAACAGTACTGGATGTGGGTGATGCATTTTCAGTTCCCTTAGATAAAGACTTCAGGAAGTATACTGCATTCACCATACCTAGTATAAACAATACACCAGGGATTAGATATCAGTACAATGTGCTTCCAGGATGGAAAGGATCACCAGCAATATTCCAAAGTAGCATGACAAAAATYTTAGAGCCTTTTAGAAAACAAAATCCAGACATGGTTATTCAATACGATGAYTTGGTATctGATTTAGAAACAGGGCAGCATAGAGCAAAAATAGAGGAACTGAGRCAACATCTGARGTGGGGRTTTACACCAGACAAACATCARAAAGAACCTCCRTTTCTTTGGGGTTATGAACTCCATCCTGAT
>2011.GU.AV.HE.G0261
CCTCAGATCACTCTTTGGCAACGACCCMTCGTCACAATAAAGATAGGRGGGCARATAAAGGAAGCCCTATTAGATACAGGAGCAGATACATTAGAAGATATGGATTTGCCAGGRAAATGGAAACCAAAAGGAGGAGGTTTTAAAGTAAGACAGTATGATCATATACTYATAGAGATCAGTGGWTATAAAGCTATAGGTACAGTAGTAGGACCCACACCTAACATTGGAAGACTGACTCARCTTGGTTGCACTTTAAATTTTCCCATTAGTCCTATTGAAACTGTACCTGTRAAATTAAAGCCAGGAATGGATGGCCCAAAAGTTAAACAATGGCCATTGACAGAAGAAAAAATAAAAGCATTAATAGAAATTTGTACAGAGGAAAAGGAAGGAAAAATTTCAAAAATYGGGCCTGAAAATCCATACAATACTCCAGTATTTGCCATAAAGAAAAGTTGGAGAAAGGTAGATTTCAGAGAACTTAATAAGAGAACTCAAGACTTCTGGGAAGTTCAATTAGGAATACCACATCCYGCAGGGAAGAAATCAACAGTACTRGATGTGGGTGATGCATTTTCAGTACCATTAGATCCAGACTTCAGGAAGTATACTGCATTCACCATACCTAGCATGAACAATACACCAGGGATTAGATATCAGTACAATGTGCTTCCGGGATGGAAAGGATCACCAGCAATATTCCAAAGTAGCATGACAAAAATCTTGGAACCTTTTAGAAAACAAAATCCAGAAATGGTGATCCAATACGATGATTTGGTATCTGACCTAGAAATAGGRCAGCATAGAACAAAAATAGAGGAACTAAGAMAACATCTGRGGTGGGGATTTACACCAGACAAACATCAAAAAGAACCTCCATTTCTTTGGGGTTATGARCTCCATCCCGAT
>2011.GU.PR.HE.G0262
CCTCAAATCACTCTTTGGCAACGACCCCTCGTCACAATAAAGATAGGGGGGCARCTAAAGGAAGCTCTATTAGACACAGGAGCAGATACATTAGAAGAAATGAATTTGCCAGGAAAATGGAAACCAAAAGGAGGAGGTTTTAAAGTAAGACAATATGATCAGRTACCcRTAGAAATCTGTGGACATAARGCTGAAGGTACAGTAATAGGACCCACACCTAACATTGGAAGACTGACTCAGCTTGGTTGCACTTTAAATTTTCCcATTAGTCCTATTGAAaCTGTaCCAGTGAAGCTAAAGCCAGGAATGGATGGCCCAAAAGTTAAACAATGGCCATTGACAGAAGAAAAAATAAAAGCACTAkTAGAAATTTGTACAGAAGAAAAGGAAGGAAAAATTACAAAGATTGGCCCTGAAAATCCATAYAATACTCCAGTATTTGCMaTAAAGAAAAGTTGGAGAAAAgTAGATTTCAGAGATCTTAATAAgAGAACTCaAGAcTTCTGGGAAGTTCAATTAGGAATACCACATcCCTCAGGGAAGAAATCAACAGTACTAGATGTGGGTGATGCATTTTCAGTTCCCTTAGAtRAAGACTTCAGGAAGTATACTGCATTCACCATACCTAGtATAAACAATACACCAGGGATTAGATATCAGTACAATGTGCTKCCAGGGTGGAAAGGATCACCAGCAATATTCCAAAGTAGCATGACAAAAATMTTAGAGCCTTTTAGGaragcAAaCCcAGACATAGTTATCCAATACGATGATTTGGTATCTGAYTTAGAAATAGGRCAGCATAGAgMAAAAATAGAGGAACTGAGACAACATCTGARGTGGGGATTTACACCAGACAAACACCAGAAAGAACCTCCATTTCTTTGGGGWTATGARCTCCATCCTGAT
>2011.GU.GU.HE.G0263
CCTCAGATCACTCTTTGGCAACGACCCCTCGTCTCAGTAAAGGTAGGGGGGCAAATAAAAGARGCTCTATTGGATACAGGAGCAGATACATTAGAAGAAATGCAGTTGCCAGGGAAATGGAAACCAAAAGGAGGAGGTTTTAAAGTAAgACAGTATGATCAGATCCHYRTAGAGATCTGTGGACATAAAGCTATRGGTACAGTAGTAGGACCCACACCTAACATTGGAAGACTGACTCAGATTGGTTGCACTTTAAATTTTCCCATTAGTCCTATTGAAACTGTACCAGTAAAATTAAAGCCAGGAATGGATGGCCCAAAAGTTAAACAATGGCCATTGACAGAAGAAAAAATAAAAGCATTAGTAGAAATTTGtACAGAGGAAAAGGAAGGAAAAATTTCAAAAATTGGGCCTGAAAATCCATACAATACTCCAATATTTGCYATAAAGAAAAGTTGGAGAAAAGTAGATTTCAGAGAACTTAATAAGAGAACTCAAGACTTCTGGGAAGTTCAATTAGGAATACCACATCCCGCAGGGAAGAAATCAACAGTGCTGGACGTGGGTGATGCATTTTCTGTACCATTAGATAAAGAGTTCAGGAAGTATACTGCATTCACCATACCTAGCACAAACAATACACCAGGGATTAGATATCAGTACAATGTGCTTCCAGGATGGAAAGGATCACCAGCAATATTCCAAAGCAGCATGACAAAAATCTTAGAACCTTWTAGAAAACAAAATCCAGAAATAGWATCYCAATACGATGATTTGGTATCTGACCTAGAAATAGGGCAGCATAGAACAAAGATAGAGGAACTGAGAGAACATCTAAGGTGGGGATTTACACCAGACAAACATCAGAAAGAACCTCCATTTCTTTGGGGTTATGAACTCCATCCCGAT
>2011.GU.GU.HE.G0264
cCTCAGATcaCTCTTTGGCAACGACCCCTTGTCaCAATAAAGATAGGAGGGCAACTAAAGGAAGCTCTATTAGATACAGGAGCAGATACATTAGAAGAAATGAATTTGCCAGGAAGaTGGAAACCAAAAGGAGGAGGTTTTAAAGTAAGACAATATGACCAGATAGATGTAGACATCTGTGGACATAAAGCTACAGGTACAGTAGTAGGACCTACGCCTAACATTGGAAGACTGACTCAGATTGGTTGCACTTTAAATTTTCCCATTAGTCCTATTGAAACTGtACCAGTAaAATTAAAACCAGGAATGGATGGTCCAAAAGTTAAGCAATGGCCATTGACAgAAGAAAAAATAAAAGCATTAGTAGAAATCTGTACAGAAGAGAAGGAAGGAAAAATTTCAAAAATTGGACCTGAAAATCCATACAATACTCCAGTATTTGCCaTAAAGAAGAGTTGGAGAAAAGTAGACTTCAGAGAACTTAATAAGAGAACTCAAGAGTTCTGGGAAGTACAGTTAGGAATACCACATCCCGCAGGGAAGAAATCAACAGTACTGGATGTGGGTGATGCATTTTCAGTTCCCTTAGATAAAGAATTCAGAAAGTATACTGCATTTACCATACCTAGTATAAACAATACACCAGGGATTAGATATCAGTaCAATGTGCTTCCAGGATGGAAAGGATCACCAgCAATATTCCAAAGCTCCATGACAAAAATCTTAGAGCCTTTtAGAAAACATAATCCAGAATTAGTTATCCAATACGATGATTTGGTATCTGACTTAGAAATAGGGCAGCATAGAACAAAAATAGAAGAAcTGAGaCAACATTTGAAaTGGGGTCTTACACCAGACAAGCATCAgAAAGAGCCCCCATTCCTTTGGGGTTATGAACTACACCCTGAC
>2011.GU.GU.HE.G0265
CCTCAAATCACTCTTTGGCAACGACCTCTYGTCGYAGTAAAGATAGGGGGRCAACTAAARGAAGCTCTATTAGATACAGGAGCAGATACAATAGAAGAAATGAATTTGACAGGAAGGTGGAAACCAAAAGGAGGAGGTTTTAAAGTAAGACAGTAtGATCAGATACCCATAGAAATCTGtGGACAYAAAGCTATAGGTACAGTAGTAGGACCTACACCTAACATTGGAAGAATGACTCARATTGGTTGCACTTTAAATTTTCCCATTAGTCCTATTGAACcTGTACCAGTAAAATTAAAGCCAGGAATGGATGGTCCAAAAGTTAAACAATGGCCATTGACAGAAGAAAAAATAAAAGCATTAGTAGAAATCTGTACAGAAGAAAAGGAAGGAAAGATTTCAAAAATTGGGCCTGAAAaYCCATACAATACTCCAGTATTTGCCaTAAAGAAAAGTTGGAGAAAAGTAGATTTCaGAGAACTTAATAAGAGAACTCAAGAATTCTGGGAAGTTCAGTTAGGAATACCACAYCCCGCAGGGAAGAAATCAACAGTACtGGATGTGGGMGATGCATTTTCAGTTCCHTTAgATAAAGAATTCAGGAAGTATACTGCATTTACCATACCTAGTGTAAACAATACACCAGGGATTAGATATCAGTACAATGTGCTTCCAGGATGGAAAGGATCACCAGCAATATTYCAAAGTAGCATGACAAAAATCTTAGAGCCTTTTAGAAAACAAAATCCAGACATRGTTATCCAATACGATGATTTGGTATCTGACTTAGAAATAGARCARCATAGAACAAAAATAGAAGAACTGAGACAACATTTRAAGTGGGGATTTACACCAGATAAACATCAGAAAGAACCTCCATTCCTTTGGGGKTATGAGCTCCATCCTGAC
>2011.GU.GU.HO.G0266
CCTCAGATCACTCTTTGGCAACGACCCCTHGTCACAGTAAGAGTAGGGGGACAACTAAAGGAAGCTCTATTAGATACAGGAGCAGATACATTAGAAGAAATGAATTTGCCAGGGAGATGGAAACCAAAAGGAGGAGGTTTTAAAGTAARACAGTAtGATCAGGTACCCATAGAAATTTGTGGACATAAAGCTATGGGTACAGTAGTAGGACCTACACCAAACATTGGAAGACTGACTCAGATTGGATGCACTTTAAATTTTCCCATTAGTCCTATTGAAaCTGTACCAGTAAAATTAAAGCCAGGTATGGATGGCCCAAAAGTTAAACAATGGCCACTGACAGAAGAGAAAATAAAAGCATTAATGGAGATTTGTACAGAAGAAAAGGAAGGAAAGATTTCAAAAATTGGGCCTGAAAATCCATACAACACTCCAGTATTTGCCATAAAGAAAGGTTGGAGAAAAGTAGATTTCAGAGAACTTAATAAGAGAACTCAAGACTTCTGGGAAATTCAATTAGGAATACCACACCCCGCAGGGAAGAAATCAACAGTGCTGGATGTGGGTGATGCATtTTCAGTTCCCTTAGATAAAGAcTTCAGGAAATATACTGCATTTACCATACCTAGTACAAATAATACACCAGGAATTAGATATCAGTATAATGTGCTTCCAGGATGGAAAGGATCACCAGCAATATTCCAAAGTAGCATGACAAAAATCTTAGAGCCTTTTAGAAAACAAAATCCAGACATAGTTATCCAATACGATGATTTGGTATCTRACTTAGAAATAGGGCTRCATAGAACAAAAATAGAGGAACTGAGACAACATCTGCAGTGGGGATTTACACCAGATAAACATCAGAAAGAGCCTCCATTTCTGTGGGGTTATGAACTCCATCCTGAT
>2011.GU.AV.HE.G0267
CCTCAAATCACTCTTTGGCAACGACCCCTCGTCACAATAAGGATAGGGGGGCAAACAAAGGAAGCTCTATTAGATACAGGAGCAGATACATTAGAAGACATGCATTTGCCAGGAAAATGGAAACCAAAAGGAGGAGGTTTTAAAGTAAGACAGTATGATCAAGTATCCATAGAGATCTGTGGACACAAAGCTATGGGTACAGTAGTAGGACCCACACCTAACATTGGAAGACTGACTCAGATTGGTTGCACTTTAAATTTTCCCATTAGTCCTATTGAAACTGTACCAGTAAAATTAAAGCCAGGAATGGATGGCCCAAAAGTTAAACAATGGCCATTGACAGAAGAAAAAATAAAAGCATTAGTAGAAATTTGTACAGAGGAGAAGGAAGGAAAAATTTCAAAAATTGGGCCTGACAATCCATACAATACTCCAGTATTTGCCATAAAGAAAAGTTGGAGAAAAGTAGATTTCAGAGAACTTAATAAAAGAACTCAaGATTTCTGGGAAGTTCAATTAGGAATACCACATCCTGCAGGGAAGAAATCAACAGTGCTAGATGTGGGTGATGCATTTTCAGTACCATTAGATAAAGAGTTCAGGAAGTATACTGCATTCACCATACCTAGCATAAACAATACACCAGGGATTAGATATCAGtaCAATGTGCTTCCAGGGTGGAAAGGATCACCAGCAATATTCCAAAGTAGCATGACAAAAATcTTAGAACCTTTTAGAAAACAAaATCCAGACATGGTGATCCAAtACGATGACTTGGTATcTGACCTAGAGATAGGGCAACATAGAACAAAAATAGAGGAACTGAGaCAACATCTGAGGKGgGGATTTACACCAGACAAACATCAGAAAGAACCTCCATTTcTGTGGGGGTATGAACTCCaTCcTGAT
>2011.GU.QC.HE.G0268
CCTCAGATCACTcTTTGGCAACGACCCCTCGTCACAATAAAGATAGGGGGGCAAACAAAGGAAGCTCTATTGGATACAGGAGCAGATaCATTAGAAGATATGCAGTTGCCAGGGAAATGGAAACCAAAAGGAGGAGGTTTTAAAGTAAGACAGTATGATCAGATACTTATAGAGATCTGTGGACATAAAGCTATGGGTACAGtAGTAGGACCCACACCTAACATTGGAAGACTGACTCAGATTGGTTGCACTTTAAATTTTCCCATTAGTCCTATTGAAACTGTACCAGTAAAATTAAAGCCAGGAATGGATGGCCCAARAGTYAAACAATGGCCATTGACAGAAGAaAAAATAAAAGCATTAGTAGAAATTTGTACAGAGGAAAAGGAAGGAAAAATTTCaAAAATTGGGCCTGAaAATCCATACAATACTCCAATATTTGCCATAAAGAAAAGTTGGaGAAAAGTAGATTTCAGAGAACTTAATAAGAGAACTCaAGACTTCTGGGAAGTTCAATTGGGAATaCCACATCCCGCAGGGAAGAAATCAACAGTGCTGGACGTGGGTGATGCATTTTCAGTACCATTAGATAAAGAGTTCAGGAAGTATACTGCATTCACCATACCTAGCATAAACAATACACCAGGGGTtAGATATCAGTaCaATGTGCTTCCAGGATGGAAAGGATCACCAGCAATATTCCAAAGCAGCATGACAAAAATCTTAGAACCTTTTAGAAAACAAAATCCAGAAATGGTGATCCAATACGATGAgTTGGTATCTGACCTAGAAATASGGCAGCATAGAACAAAAATAGAGGAACTAAGACAACATCTGAGGTGGGGATTTaCACCAgACAAACATCAGAAAGAACCCCCATTTCTTTGGGGTTATGAACTCCATCCTGAT
>2011.GU.QC.HE.G0269
CCTCAAATCACTCTTTGGCAACGACCCCTCGTATCAATAAAGATAGGGGGGCAAATAAAGGAAGCTCTGTTAGAtACAGGAGCAGATACAGTAGAAGACATGCCTTTACCAGGAAGATGGAAGCCAAAAGGAGGAGGTTTTAAAGTAAGACAGTATGATCAGATACCAATAGAAATTTGTGGACAAAAAGCTATAGGTACAGTAGTAGGACCTACACCTAACATTGGAAGATTGACTCAGATTGGTTGCACTTTAAATTTTCCCATTAGTCCTATTGAAACTATACCAGTAAAATTAAAGCCAGGAATGGATGGACCAAAAGTTAAACAATGGCCATTGTCAGAAGAAAAAATAAAAGCATTAGTAGAAATATGCACAGAAGAAAAGGAAGGAAAAATTTCAAAAATTGGACCTGAAAATCCATACAATACTCCAATATTTGCCATAAAGAAGAGTTGGAGAAAAGTAGATTTCAGAGAACTTAATAAGAAAACTCAAGAATTTTGGGAGATTCAATTAGGAATACCACATCCCTCAGGGAAGAAATCAACAGTACTAGATGTGGGTGATGCATTCTCAGTTCCTTTaGATCCAGACTTCAGGAAGTATACTGCATTTACCATACCTAGTGTAAACAATACACCAGGAATTAGGTATCAGTACAATGTGCTTCCAGGATGGAAAGGATCACCAGCAATATTCCAAAGCAGCATGACAAAAATCTTAGAGCCTTTTAGAAAGCAAAATCCAGAAATAGTTATCCAATACGATGACTTGGTATCTGACTTAGAAATAGGCCAGCATAGAACAAAAATAgAAGAACTAAGAGAACATCTGAAGTGGGGATTCACACCAGACAAGCATCAGAAAGAACCTCCATTCCTCTGGGGTTATGAACTCCATCCAGAT
>2011.GU.QC.HE.G0270
CCTCAAATCACTCTTTGGCAACGACCCCTCGTMTCAATAAAGATAGGGGGGCAAATAAAGGAAGCTCTGTTAGATACAGGAGCAGATACATTAGAAGACATGAGTTTGCCAGGAAGATGGAAGCCAAAAGGAGGGGGTTTTAAAGTAAGACAGTATGATCAGATACCAATAGAAATTTGTGGACAAAAAGCTATAGGTACAGTAGTAGGACCTACACCTAACATTGGAAGATTGACTCAGATTGGTTGCACTTTAAATTTTCCCATTAGTCCTATTGAAACTRTACCAGTAAAATTAAAGCCAGGAATGGATGGVCCAAAAGTTAAACAATGGCCATTRTCAGAAGAAAAAATAAAAGCATTAGTAGAAATATGYACAGAAGAAAAGGAAGGAAAAATTTCAAAAATTGGRCCTGAAAATCCATACAATACTCCAATATTTGCCATAAAgAAGAGTTGGAGAAAAGTAGATTTYAGAGAACTTAATAAGAAAACTCAAGAATTTTGGGAGATTCAATTAGGAATACCACATCCCTCAGGGAAGAAATCAACAGTACTAGATGTGGGTGATGCATTCTCAGTTCCTTTAGATCCAGACTTCAGGAAGTATACTGCATTTACCATACCTAGTGTAAACAATACACCAGGAATTAGRTATCAGTACAATGTGCTTCCAGGATGGAAAGGATCACCAGCAATATTCCAAAGCAGCATGACAAAAATCTTAGAGCCTTTTAGAAAGCAAAATCCAGAAATAGTTATCCAATACGATGAYTTGGTATCTGACTTAGAAATAGGCCAGCATAGAACAAAAATAGAAGAACTRAGAGAACATCTGAAGTGGGGATTCACACCAGACAAGCATCAGAAAGAACCTCCATTCCTCTGGGGTTATGAACTCCATCCAGAT
>2011.GU.GU.HE.G0271
CCTCAAATCACTCTTTGGCAACGACCCCTTGTCACAGTAAAGATAGGGGGGCAAGTAAAGGAAGCTCTATTAGACACAGGAGCAGATACATTAGAAGAAATGTCTTTGCCAGGAAGATGGAAACCAAAAGGAGGAGGTTTTAAAGTAAGACAGTATGATCAGATATCTGTAGAAATTTGTGGGCATAAAGCTGTAGGTACAGTAATAGGACCCACACCTAACATTGGAAGACTGACTCAGATTGGTTGCACTTTaAATTTTCCCATTAGTCCTATTGAAACTGTACCAGTAAAATTAAAGCCAGGAATGGATGGTCCAAAAGTTAAACAATGGCCATTGACAGAAGAAAAAATAAAGGCATTAACAGAAATTTGTACAGaAGAAAAGGAAGGAAAAATTTCAAAAATTGGGCCTGACAATCCATACAATACTCCaGTATTTGCCATAAAGAAGGGTTGGAGAAAAGTAGATTTCAGAGAACTCAATAAGAGAACTCAAGACTTCTGGGAAGTTCAGTTAGGAATACCACATCCCGCAGGGAAGAAATCAACAGTACTAGATGTGGGTGATGCATTTTCAGTTCCCTTAGATAAAGAATTCAGGAAGTATACTGCATTCACCATACCTAGTATAAACAATACACCAGGAATTAGATATCAGTACAATGTGCTCCCTGGATGGAAAGGATCACCAGCAATATTCCAAAGTAGCATGACAAAAATCTTAGAGCCTTTTAGAAAAGAAAATCCAGACATAGTTATCCAATACGATGATTTGGTATCTGACTTAGAAATAGGGCAGCATAGAGCAAAAATAGAGGAACTAAGGCAGCATTTGAAGTGGGGATTTACACCAGACAAGCATCAgAAAGAACCTCCATTTcTTTGGGGTTATGAACTCCATCCTGAT
>2011.GU.GU.HE.G0272
CCTCAGATCACTCTTTGGCAACGACCCCTCGTCACAGTAAAGATAGGGGGGCAACTAAAGGAAGCTCTATTAGATACAGGAGCAGATACATTAGAAGATATAGATTTGCCAGGGAGATGGAAACCAAAAGGAGGAGGATTTAAAGTAAAACAGTATGATCAGATATCCATGGAAATCTGTGGCCATAAAGTCACAGGTACAGTGATAGGACCTACACCCAACATTGGAAGACTGACTCAGCTTGGTTGTACTTTAAATTTTCCTATTAGTCCTATTGAAACTGTACCAGTAAAATTAAAACCAGGAATGGATGGCCCAAAGGTTAAACAATGGCCATTaaCaGAAGAAAAAATAAAAGCATTAATAGAAATTTGTACAGAAGAAAAGGAAGGGAAAATTACAAGAATTGGGCCTGAAAATCCATACAATACTCCAGTATTTGCAATAAAGAAAAGTTGGAGAAAAGTAGATTTCAGAGAACTTAATAAGAGAACTCAAGACTTCTGGGAAGTTCAATTAGGGATACCACATCCCGCAGGGAAgAAATCAACAGTACTGGATGTGGGTGATGCATTCTCAGTTCCCTTAGATAAAGATTTCAgGAAGTATACTGCATTTACCATACCTAGTGTAAATAATACACCAgGGaTTAGATATCAGTACAATGTGCTTCCWGGATGGAAAGGATCACCAGCAATATTCCAAAGTAGCATGACAAAAATCTTAGATCCTTTTAGAAAACAAAACCCAGACATAGTTATCCAATACGATGAYTTGGTATCTGACTTAGAAATAGGGCAGCACAGARCAAAAATAGAGGAAcTRAGASAACATYTGAAGTGGGGATTTACACCAGATAAaCATCAGAAAGAACCTCCATTYCTyTGGGGTTATGAACTCCATCCTGAT
>2011.GU.GU.HO.G0273
CCTCAGATCACTCTTTGGCAACGACCCCTCGTYACAATAAAGATAGGGGGGCAAATAAAGGAAGCTCTATTAGACACAGGAGCAGATACATTAGAAGAAATGAATTTGCCAGGAAGATGGAAACCAAAAGGAGGAGGCTTTAAAGTAAGACAGTaTGATCAGATATCCATAGAAATTTGTGGACATARAGCTACgGGTACAGTRGTAGGACCCACACCTAACATTGGAAGACTGACTCAGATTGGtTGCACTTTAAATTTTCCCATTAGTCCTATTGAAACTGTACCAGTAAAATTAAAGCCAGGAATGGATGGCCCRAAAGTTAARCAATGGCCATTGACAGAAGAAAAAATAAAAGCATTAGTAGAAATTTGTACAGAAGAAAAGGAAGGAAAGATTTCAAAAATTGGGCCTGAGAATCCATACAATACTCCAATATTTGCYATAAAGAAAAGCTGGAGAAAAgTAGATTTCAgAGAGCTTAATAARAGRACTCAAGARTTCTGGGAAGTWCAATTAGGAATACCACATCCTGCAGGGAAGAARTCAACAGTACTGGATGTGGGTGATGCATTTTCAGTTCCCTTAGATAAAGACTTTAGGAAATATACTGCATTCACCATACCTAGTGTAAACAATACACCAGGGACTAGATATCAGTACAATGTGCTTCCAGGATGGAAAGGATCACCAGCAATATTTCAAAGTAGCATGACAAAAATCTTAGAGCCTTTTAGAAGAGAAAATCCAGACATAGTTATCCAATACGATGATTTGGTATCTGACTTAGAAATAGGGCAGCATAGAACAAAAATAGAGGAACTGAGACAACATCTGAGGTGGGGATTTACACCAGACAAACATCAGAAAGAACCTCCATTTCTTTGGGGTTATGAACTCCATCCCGAT
>2011.GU.GU.HE.G0274
CCTCAAATCACTCTTTGGCAACGACCCCTCGTCACAGTAAARGTAGGGGGGCAAATAAAAGAAGCTCTATTAGATACAGGAGCAGATACAYTAGAAGACATGARTTTGCCAGGAAGATGGAAACCAAAAGGAGGAGGTTTTAAAGTAAAACAGTATGATCAGATACTTGTAGACATCTGTGGACATAAAGCTGTGGGTACAGTAGTAGGACCTACACCTAACATTGGAAGACTGACTCAAATTGGTTGCACTTTAAATTTTCCCATYAGTCCTATTGAAACTGTACCAGTAAAATTAAAGCCAGGAATGGATGGCCCAAAAGTTAAACAATGGCCATTGACAGAAGAAAAAATAAAAGCATTRGTAGAAATTTGTACAGAAGAAAAGGAAGGAAAGATTTCAAAAATTGGACCTGAAAATCCATAYAATACTCCAATATTTGCCATAARRAAGAGTTGGAGAAAAGTAGATTTCAGAGAACTTAATAARAGAACTCAAGATTTTTGGGAAGTGCAATTAGGAATMCCACATCCCGCAGGGAAGAAATCAACAGTACTAGATGTRGGTGATGCATTTTCAGTTCCCTTAGATAAAGACTTCAGRAAGTATACTGCATTCACCATACCTAGTACAAATAATACACCAGGGATTAGATATCAGTACAATGTGCTTCCAGGATGGAAAGGATCACCAGCAATATTCCAAAGTAGCATGACAAAGATCCTAGAGCCTTTTAGAAACAAGAATCCAGACATAGTTATTCAATACGATGACTTGGTATCTGACTTAGAAAYAGGGCAGCATAGAACAAAAATAGAGGAACTGAGGCAACATCTGAAGTGGGGATTTACACCAGACAAACATCAGAAAGAACCTCCATTTCTTTGGGGKTATGAACTCCAYCCWGAT
>2011.GU.GU.HE.G0275
CCcCAgATcaCTCTTtggcAACGACCCCTCGTCACAATAAAGATAGGGGGGCAACAAAGGGaaGccCTaTTagATACAGGAGCAgATacaCTAgAAGAGATAAATTTGCCAGGAAAATGGAAACCAAAAGGAGGAGGTTTTAAAGTAAGACAGTaTGATCAGATAACCATAGACATCTGTGGACATAAAGCAgTGGGTACAGTAGTAGGACCTACACCTAACATTGGAAGACTGACTCAAATTGGTTGCACTTTAAATTTTCCCATTAGTCCTATTGAAACTGTACCAGTAAAATTAAAGCCAGGAATGGATGGCCCAAAAGTGAAACAATGGCCATTGACAGAAGAAAAAATAAAAGCACTAGTAGAAATTTGTACAGAAGAAAAGGAAGGAAAAATTTCAAAAATTGGGCCTGAAAATCCATACAATACTCCAGTATTTGCTATAAAGAAAAGTTGGAGAAAAGTAGATTTTAGAGAACTTAATAAGAGAACCCAgGACTTCTGGGAAGTCCAATTAGGAATACCACATCCCGCAGGGAAGAAATCAACAGtACTGGATGTGGGTGATGCATTTTCAGTTCCCTTAGATAAAGAATTCAGGAAGTATACTGCATTTACCATACCTAGTATAAACAATACACCAGGGATTAGATATCAGtACAATGTGCTTCCAGGATGGAAAGGATCACCAGCAATATTCCAAAGTAGCATGACAAAAATCTTAGAGCCTTTTAGAAAGCAAAATACAgACATAGTTATCCAATACGATGACTTGGTATCTGACTTAGAAATAGGACAGCATAgAACAAAGGTAGAGGAACTGAgACAACATCTGAGGTGGGGGTTTACACCAgACAAACATCAGAAAGAACCTCCATTTCTTTGGGGTTATGAACTCCATCCCGAT
>2011.GU.GU.HO.G0276
CCTCAAATCACTCTTTGGCAACGACCCATCGTCACAGTAAAGATAGAGGGGCAACTAAGGGAAGCCCTATTAGATACAGGGGCAGATACATTAGAAGAAATAAATTTGTCAGGAAAATGGAAGCCAAAAGGAGGAGGTTTTAAAGTAAGACAgTATGATCARGTASCCATAGAAATCTGTGGACATAAAACTATAGGTACAGTAGTAGGACCTACACCTAACATTGGAAGACTGACTCAGCTTGGTTGCACTTTAAATTTTCCCATTAGTCCTATTGAAACTGTACCAGTAAAATTAAAACCAGGTATGGATGGCCCAAAAGTTAAACAATGGCCATTGACAGAAGAAAAAATAAAAGCATTAGTAGAAATTTGTACAGAAGAGAAGGAAGGGAAAATTTCAAAAATTGGGCCTGAAAATCCATACAATACTCCAGTATTTGCCATAAAGAAGAGTTGGAGAAAAGTAGATTTCAGAGAACTTAATAAGAGAACTCAAGACTTCTGGGAAGTTCAATTAGGGATACCACACCCTGCAGGGAAGAAATCAACAGTACTGGATGTGGGTGATGCATTYTCAGTTCCCTTATATGAAGATTTCAGAAAGTATACTGCATTCACCATACCCAGTACAAACAATACACCAGGGATCAGATATCAGTACAATGTGCTTCCAGGATGGAAGGGATCACCAGCAATATTCCAATGTAGCATGACAAAAATCTTAGAGCCTTTCAGAAAACAAAATCCAGAAATAGTTATCCAATACGATGATTTAGTATCTGaCTTAGAAATAGGGCAGCATAGAATAAAAATAGAGGAACTGAGACAACATCTGCAGTGGGGATTTACACCAGACAAGCATCAAAAGGAACCtCCGTTCCTTTGGGGGTATGAACTCCACCCTGAT
>2011.GU.SU.HE.G0277
CCTCAGATCACTCTTTGGCAACGACCAATAGTCACCATAAAGATAGGGGGGCAACTAAAGGAAGCTCTATTAGATACAGGAGCAGATACAATAGAAGAAATGCATTTGCCAGGAAAATGGAAACCAAAAGGAGGAGGTTTTAAAGTAAAACAGTATGATCAGATATCCATAGACATCTGTGGMCATAAAGTTATAGGTACAGTAGTAGGACCTACACCTAACATTGGAAGACTGACTCAACTTGGTTGCACTTTAAATTTTCCCATTAGTCCTATTGAAACTGTACCAGTAAAATTAAAGCCAGGAATGGATGGTCCAAAAGTTAAACAATGGCCAYTGACAGAAGAAAAGATAAAAGCATTAGTAGAAATTTGTACAGAAGAAAAGGAAGGAAAAATTtCAAAAATTGGGCCTGAAAATCCATACAATACTCCAGTATTTGCCATAAAGAAAAGTTGGAGAAAAGTAGATTTCAGAGAACTYAACAAGAGAACTCAAGACTTCTGGGAAGTTCAATTAGGAATACCACATCCCGCAGGGAAGAAATCAACAGTACTGGATGTGGGTGatGCATTTTCAGTGCCCTTAGATAAAGARTTCAGGAAGTATACTGCATTCACCATACCTAGCATAAACAATACACCAGGGATTAGGTATCAGTATAATGTGCTTCCAGGATGGAAAGGATCACCAGCAATATTTCAAAGTAGCATGACAAAAATCTTAGAACCTTTTAGAAAACAAAATCCAGAMATAGTTaCTCAATaCGATGATTTGGTATCTGACTTAGAAATAGGGCAGCATAGAGCAAAAATAGAGGAACTAAGGCAACATCTGAGATGGGGATTYACACCAGACAAACATCAGAAAGAACCTCCATTTCTATGGGGTTATGAGCTCCATCCCGAT
>2011.GU.GU.HO.G0278
CCTCAAATCACTCTTTGGCAACGACCCCTAGTcaCAATAAAGATaGGGGGGCAACTAAGGGAAGCTCTATTAGACACAGGAGCAGATACATTAGAAGACATGAATTTGCCAGGAAGATGGAAGCCAAAAGGAGGAGGTTTTAAAGTAAGACAGTATGATCAGATACCTGTAGAAATTTGTGGACATAAAGCTATGGGtACAGTaGTAGGACCCACACCTAACATTGGAAGACTGACTCAAATTGGTTGCACTTTAAATTTTCCCATTAGYCCTATTGACACTGTACCAGTAAAATTAAAACCAGGAATGGATGGcCCAAAAGTTAAACAATGGCCATTGACAGAAGAAAAAATAAAAGCATTAGTAGARATTTGTACAGAgGAAAAGGAAGGAAAAATTTCAAAAATTGGGCCTGAAAATCCATATAACACTCCAGTATTTGCTATAAAGAAAAGTTGGAGAAAAGTAGATTTCAGAGAGCTTAATAAGAGAACTCAaGACTTTTGGGAAGTTCAATTAGGAATACCACATCCCGCGGGGAAGAAATCAACAGTACTGGATGTGGGTGATGCATTTTCAGTTCCTTTAGATAAAGACTTCAGGAAATATACTGCATTCACCATACCTAGTATAAACAATACACCAGGGATTAGATATCAGTACAATGTGCTCCCAGGATGGAAAGGATCACCAGCAATTTTTCAATGTAGCATGACAAAAATCTTAGAGCCTTTTAGAAAACAGAATCCAGACATAGTTATCCAATACGATGATTTGATATCTGATTTAGAAACAGGGCAGCATAGAACAAAAATAGAGGAACTGAGACAACATCTGAAGTGGGGATTAACACCAGATAAACATCAGAAAGAACCTCCATTTCTTTGGGGTTATGAACTCCACCCTGAT
>2011.GU.SR.HE.G0279
CCTCAAATCACTCTTTGGCARCGACCCCTTGTCACARTAAAGGTAGGGGGGCAACTAAARGAAGCTCTATTAGACACAGGAGCAGATACATTAGAAGAAATGAATTTGCCAGGAAAATGGATACCAAAAGGAGGAGGTTTTAAAGTAAGACAGTATAATCAGATACTTGTAGAAATCTGTGGACATAAAGCtGTGGGTACAGTAgTAGGACCCACACCTAACATTGGAAGACTGACTCAGATTGGTTGCACTTTAAATTTTCCcATTAGTTCTATTGAAACTGTACCAGTAAAAYTAAAGCCAGGAATGGATGGCCCAaAAGTTAAACAATGGCCATTGaCAGAAGAAAAAATAAAAGCATTARTAGAAATTTGTACAGAAGAAAAGGAAGGgAAGATTTCAAAAATTGGGCCTGAAAATCCATACAATACTCCAGTATTTGCCATAAAGAAAAGTTGGAGAAAGGTAGATTTCAGGGAACTTAATAAGAGAACTCaaGAATTCTGtGAAGTTCAATTAGGAATACCACACCCCGCAGGGAAGAAATCAACAGTACTAGATGTGGGTGATGCATTTTCAGTTCCCTTAGATAAAGACTTCAGGAAGTACACTGCATTCACCATACCTAGTATAAACAATACACCAGGAATTAGATACCAGTACAATGTACTTCCAGGATGGAAAGGATCACCAGCAATATTTCAAAGYAGCATGACAAAAATCTTAGAACCTTTTAGAAGAGAAAATCCAGACATAGTTATCCAATACGATGATTTAATATCAGATTTAGAAATAGGGCAACATAGAGCAAAAGTAGAGACACTGAGACAACATCTGAGGTGGGGACTCACACCAGATAAACATCAGAAAGAACCTCCATTTCTTTGGGGTTATGAACTCCATCCCGAT
>2011.GU.GU.HE.G0280
CCTCAGATCACTCTTTGGCAACGACCCCTCGTCACAATAAAGATAGGGGGGCAACAAAGGGAAGCCCTATTAGATACAGGAGCAGATACACTAGAAGAGATAAATTTGCCAGGAAAATGGAAACCAAAAGGAGGAGGTTTTAAAGTAAGACAGTATGATCAGATAACCATAGACATCTGTGGACATAAAGCAGTGGGTACAGTAGTAGGACCTACACCTAACATTGGAAGACTGACTCAAATTGGTTGCACTTTAAATTTTCCCATTAGTCCTATTGAAACTGTACCAGTAAAATTAAAGCCAGGAATGGATGGCCCAAAAGTGAAACAATGGCCATTGACAGAAGAAAAAATAAAAGCACTAGTAGAAATTTGTRCAGAAGAAAAGGAAGGAAAAATTTCAAAAATTGGGCCTGAAAATCCATACAATACTCCAGTATTTGCTATAAAGAAAAGTTGGAGAAAAGTAGATTTTAGAGAACTTAATAAGAGAACCCAGGACTTCTGGGAAGTCCAATTAGGAATACCACATCCCGCAGGGAAGAAATCAACAGTACTGGATGTGGGTGATGCATTTTCAGTTCCCTTAGATAAAGAATTCAGGAAGTATACTGCATTTACCATACCTAGTATAAACAATACACCAGGGATTAGATATCAGTACAATGTGCTTCCAGGATGGAAAGGATCACCAGCAATATTCCAAAGTAGCATGACAAAAATCTTAGAGCCTTTTAGAAAGCAAAATcCAGACATAGTTATCCAATACGATGACTTGGTATCTGACTTAGAAATAGGACAGCATAGAACAAAGGTAGAGGAACTGAGACAACATCTGAGGTGGGGGTTTACACCAGACAAACATCAGAAAGAACCTCCATTTCTTTGGGGTTATGAACTCCATCCCGAT
>2011.GU.GU.HE.G0281
CCTCAAATCACTCTTTGGCAACGACCCCTTGTCACAGTAAAGATAGGGGGGCAACTAAAAGAAGCTCTACTGGATACAGGAGCAGATACATTAGAAGAAATGAATTTGCCAGGAAGATGGAAACCAAAAGGAGGAGGTTTTAAAGTAAGACAGTATGATCAGATATCCGTAGAAATCTGTGGACATAAAGCTGTAGGTACAGTAGTAGGACCCACACCTAACATTGGAAGACTGACTCAGATTGGTTGCACTTTAAATTTCCCTATTAGTCCTATTGAAACTGTACCAGTAAAACTAAAGTCAGGAATGGATGGCCCAAAGGTTAAACAATGGCCATTGACAGAAGAAAAAATAAAAGCATTAGtAGAGATTTGTACAGAAGAAAAGGAAGGAAAAATTtcAAAAATTGGGCCTGAAAATCCATACAAtACTCCAGTATTTGcTATAAAgAAAAGTTGGAGAAAAGTAGATTTCCGAGAACTTAATAAAAGAACTCAAGAATTCTGGGAGGTTCAACTAGGAATACCACATCCTGCAGGGAAGAAATCAACAGTACTGGATGTGGGTGATGCATTTTCAGTTCCCTTAGATAAAGACTTCAGAAAGTATACTGCATTTACCATACCAAGCACAAATAATACACCAGGGATTAGATATCAGTATAATGTACTTCCAGGATGGAAAGGATCACCAGCAATATTTCAATATAGCATGACAAAAATCTTAGAGCCTTTTAGAACAAAAAATCCAGACATAGTTATCCAATACGATGATTTGGTATCTGACTTAGAAATAGGGCCGCATAGAACAAAAGTAGAAGAACTGAGACAACATCTGAGGTGGGGATTTACACCAGACAAACATCAGAAAGAACCTCCATTTCTTTGGGGTTATGAACTCCATCCTGAT
>2011.GU.GU.HE.G0282
CCTCAAATCACTCTTTGGCARCGACCCCTTGTCACARTAAAAGTAGGGGGGCAGATAAAAGAAGCTCTATTAGATACAGGAGCAGATACATTAGAAGAAATGAATTTGCCAGGAAGGTGGAAACCAAAAGGAGGAGGTTTTAAAGTAAGACAGTATGATCAGATAYCCATAGAAATCTGTGGACATAAAGCTATAGGTACAGTAGTAGGACCTACACCTAACATTGGAAGACTGACCCAAATTGGCTGCACTTTAAATTTTCCCATTAGTCCTATTGAAACTGTACCAGTAAAACTAAAGCCAGGAATGGATGGGCCAAAAGTTAAACAATGGCCATTGACAGAAGAAAAAATAAAAGCATTAGTAGAAATTTGTACAGAAGAAAAGGAAGGAAAAATTTCAAAAATTGGGCCTGAAAATCCATACAATACTCCAGTATTTGCCATAAAGAAAAGTTGGAGAAAAGTAGATTTCAGAGAACTTAATAAGAGAACTCAAGACTTCTGGGAAGTTCAATTAGGAATACCACATCCTGCAGGGAAGAAATCAACAGTGCTAGATGTGGGTGATGCATTCTCAGTTCCCTTAGATAAAGAATTTAGGAAGTACACTGCATTTACCATACCTAGTATAAACAATACACCAGGGATTAGATATCAATACAATGTGCTTCCAGGATGGAAAGGGTCACCAGCAATATTCCAATGCAGTATGACAAAAATCTTAGAGCCCTTTAGAAAACAAAATCCAGAAATAGTTATCCAATACGATGatTTGGTATCCGACCTTGAAATAGGGCAGCACAGAGTAAAAATAGAGGAACTGAGACAACATCTGAAGTGGGGATTCACACCAGACAAACATCAGAAAGAACCTCCATTTCTTTGGGGCTATGAACTCCATCCTGAT
>2011.GU.ES.HE.G0283
CCTCAGATCACTCTTTGGCAACGACCCCTCGTCACAGTAAAGATAGGGGGGCAaCTAAAGGAAGCTCTATTAGATACAGGAGCAGATACATTAGAAGAAATGAATTTGCCAGGAAAATGGAAACCAAAAGGAGGAGGTTTTAAAGTAAGACAGTATGAgCAGGTAACCATGGAAATCTGTGGATATACAGTtACGGGTACAGTAGTAGGACCTACACCtAACATTGGAAGACTGACTCAGCTTGGTTGCACTTTAAATTTTCCcATTAGTCCTATTGAAACTGTACCAGTAAAATTAAAGCCAGGAATGGATGGCCCAAGAGTTAAACAATGGCCCTTgACAGAAGAAAAaATAAAAGCATTAATAGAAATATGTACAGAAGAAAAGGAAGGAAAAATTTCAAARATTGGGCCTGAAAATCCATACAATACTCCAGTATTTGCCATAAAGAAAAGTTGGAGAAAAGTAGATTTCAGAGAACTTAATAAAAGAACTCAAGAATTCTGGGAAGTTCAATTAGGAATACCACATCCCGCAGGGAAGAAATCAACaGTACTGGATGTGGGtGATGCATTTTCAGTTCCYTTAGATAAAGACTTCAGGAAGTATACTGCATTTACCATACCTagtatAAACAATACACCAGGGATTAGRTATCAGTATAatGTGCTTCCAGGttGGAAAGGATCACCAGCAATATTCCAAAGTAGCATGACAAAAATCTTGGAGCCTTTtAGGGAACAAAATCCAGAAATAACTATCCAGTACGATGATTTGGTATCAGACTTAGAAATAGGGCAACATAGAgTAAAAATAGAGGAACTGAGAGAACATCTAAgGTGGGGATTAACACCAGACAARCATCAGAAAGAACCTCCATTTtTtTGGGGtTATGAACTCCATCCCGAT
>2011.GU.SU.HE.G0284
CCTCAAATCACTCTTTGGCAACGACCCTTAGTCACAATAAAGATAGGGGGGCAACAAAAGGAAGCTCTATTAGATACAGGAGCAGATACATTAGAAGAAATGAATTTACCAGGAAAATGGAAACCAAAAGGAGGAGGTTTTAAAGTAAGACAGTaTGATCAGATAACCATAGACATCTGTGGACATAGAGCTGTGGGTACAGTAGTAGGACCTACACCTAACATTGGAAGACTGACTCAAATTGGTTGTACTTTAAATTTTCCCATAAGTCCTATTGAAACTGTACCAGTAAAATTAAAGCCAGGAATGGATGGCCCAAAAGTGAAACAATGGCCATTAACAGAAGAAAAAATAAAAGCATTAACAGAAATTTGTACAGAAGAAAAGGAAGGAAAAATTTCAAAAATTGGGCCTGAAAATCCATACAATACTCCAGTATTTGCCATAAAGAAAAGTTGGAGAAAAGTAGATTTTAGAGAACTTAATAAGAGAACTCAAGATTTCTGGGAAGTCCAGCTAGGAATACCACATCCCGCAGGGAAGAAATCAACAGTACTGGATGTGGGTGATGCATTTTCAGTTCCCTTAGATAAAGACTTTAGGAAGTATACTGCATTCACCATACCTAGTGTAAACAATACACCAGGGATTAGATATCAGTACAATGTGCTTCCAGGATGGAAAGGATCACCAGCAATATTTCAAAGTAGCATGACAAAAATATTAGAGCCTTTTAGAAGACAAAATCCAGACATGGTTATCCAATACGATGACTTGGTATCTGACTTAGAAATAGGGCAGCATAGAACAAAAGTAGAGGAACTGAGACAACATCTGAGGtGGGGATTTACACCAGACAAACATCAGAAAGAACCTCCATTTCTTTGGGGGTATGAACTCCATCCCGAT
>2011.GU.GU.HE.G0285
CCTCARATCACTCTTTGGCAACGACCCTTAGTCACAATAAAGATAGGGGGGCAACTAAAGGAAGCTCTATTAGATACAGGAGCAGATACAYTAGAAGAAATGAATTTACCAGGAAGATGGAAACCAAAAGGAGGAGGTTTTAAAGTAAGACAGTATGATCAGATACCTATAGAAATTTGTGGACATAaAACTGTGGGTACAGTAGTaGGACCTACACCTAACATTGGAAGACTGACTCAaATTGGTTGCACTTTAAATTTTCCCATTAGTCCTATTGAAACTGTACCAGTAAAATTAAAGCCAGGAATGGATGGCCCAAGAGTTAAACAATGGCCATTGAcTGAAGAAAAAATAAAAGCATTARTAGAAATTTGtACAGAGGAAAAGGAAGGAAAAATTTCAAAAGTTGGGCCTGAAAATCCATACAATACTCCAGTATTTGCCATAAAGAAAAGTTGGAGAAAAGTAGATTTCAGAGAACTTAATAAAAGAACTCAAGATTTTTGGGAaGTTCAATTAGGAATACCACATCCCGCAGGRAAGAAATCAACAGTATTGGATGTGGGTGATGCTTTTTCAGTTCCTTTAGAYAAAGAGTTCAGGAAGTACACTGCATTCACCATACCTAGTATAAACAATACACCAGGGATTAGGTATCAGTACAATGTGCTGCCAGGATGGAAAGGATCACCAGCAATATTCCAATGTAGTATGACAAAAATTTTAGAGCCTTTTAGAAAACAAAATCCAGAGATAGTTATCCAATACGATGATTTGGTATCTGACTTAGAAATAGGGCAGCATAGAgCAAAAATAGAGGAACTGAGACGCCATCTGAGGTGGGGATTTACACCAGACAAGCATCAAAAGGAACCTCCATTTCTTTGGGGGTATGAACTCCATCCCGAT
>2011.GU.GU.HO.G0286
CCTCAGATCACTCTTTGGCAACGACCCCTCGTCACAATAAAGATAGGGGGACAGCTAAAAGAAGCTCTATTAGATACAGGAGCAGATACATTAGAAGATATRAATTTGCCAGGAAGATGGAAACCAAAAGGAGGAGGTTTTAAAGTAAGACAGTATGATCAGATACCCATAGAAATTTGTGGACATAAGGCTATAGGTACAGTGATAGGACCTACCCCTAACATTGGAAGACTGACYCAGCTTGGKtGTactCTAAATTTTCCCATtAGTCCTATTGAAACTGTACCAGTAAARTTAAAGCCRGGAATGGATGGCCCAAAAGTTAAACAATGGCCATTGACAGAAGAAAAAATAAAAGCAtTAATGGAAATTTGYACAGAAGAAAAGGAAGGGAAAATTTCAAAAATTGGGCCTGAAAATCCATACAATACTCCAATATTTGCTATAAAGAARAGTTGGAGAAAAGTAGATTTCAGAGAACTTAATAAGAAAACYCAAGACTTYTGGGAAGTTCAATTAGGAATACCACATCCCGCRGGGAAGAAATCAACAGTACTRGATGTGGGTGATGCTTTTTCAGTTCCCTTAGATAAAGAATTCAGGAAGTATACTGCATTTACCATACCTAGTAYAAACAATACACCAGGGATTAGATATCAGTACAATGTGCTtcCaGGATGGAAAGGATCACCAGCAATATTCCAAAGTAGCATGACAAAAATCCTAGAGCCtTTTAGRAAGAAAAATCCAGAGATAGTyatccAatacGATGATTTGGTATCTGACTTAGAAATAGAGCAGCATAGAACAAAARTAGAGGAACTGAGAAAKCATCTGScGTGGGGATTTACACCAGACAAACATCAGAAAGAACCYCCATTTCTTTGGGGTTATGAGCTCCATCCTGAT
>2011.GU.GU.HE.G0287
CCTCAAATCACTCTTTGGCAGCGACCCGTCGTCACAATAAAGaTAGGGGGGCAATTAAAGGAAGCTCTATTAGATACAGGAGCAGATACACTAGAAGAAATAGATTTGCCAGGAAGATGGAAACCAAAAGGAGGAGGTTTTAAAGTAAGACAGTATGATCAGATACTAGTAGAAATYTGTGGACATAAAGCTATAGGTACAGTAGTAGGACCTACRCCTAACATTGGAAGACTGACTCAGcTTGGTTGTACTTTAAATTTCCCCATTAGTCcTATTGAAACTGTACCAGTAAAATTAAAgCCAGGAATGGATGGCCCAAAAGTTAAACAATGGCCATTGACAGAAGAAAAAATaAAAGCACTAACAGAAATTTGTACAGAAGAAAAGGAAGGGAAAATTTCAAAAATCGGGCcTGAGAATCCATATAATACTCCAATATTTGCCATAAAGAAAAGTTGGAGAAAAGTAGATTTCAGAGAACTTAATAAAAGAACTCAAGACTTTTGGGAAGTTCAATTAGGAATACCACATCCCGCAGGGAAGAAATCAACAGTAcTGGATGTAGGTGAtGCaTTTTCAGTTccCtTAgAtGAAAGCTTCAGGAAATAtaCTGcaTtCACCATACccagtaTAAACAATACACCAgGGGTtaGAtACCAGtACAaTGtGcTTCCAGGaTGGAAGGgATCACCAGCAATATTCCAAAGTAGtATGACAAAGATCTTAGAGCCTTTTAGAgarcAAAATCCAGACATAGTTATACAATACGATGATTTGGTGTCTGACCTAGAAATAGGRCAGCATAGAACAAAAATAGAGGAACTGAGAGAACATCTGAGGTGGGGGTTTACACCAGACAAACATCAGAAAGAACCTCCATTTCTTTGGGGTTATGARCTCCATCCTGAC
>2011.GU.ZA.HE.G0288
CCTCAGATCACTCTTTGGCAACGACCCCTCGTCACAGTAAAGATAGGGGGGCAAACAAAGGAAGCTCTATTGGATACAGGAGCAGATACATTAGAAGAAATGARTTTGCCAGGGAGaTGGAAACCAAAAGGAGGAgGTTTTAAAGTAAGACAGTaTGATCAGRTACCCATAGAAATCTGCGGACATAAAGYTaYAGGTACAgTAATAGGACCCACACCTAAcATTGGAAGACTAACTCAGCTKGGtTGCACTTTAAATTTTCCCATAAGTCCTATTGAAACGGTACCAGTAAAATTAAAGCCAGGAATGGAtggTcCAAAagTtaaAcaAtggCCATTGACAGAAGAAAAAATAAAAGCATTAGTAGAAATTTGTACAGAAGAAAAGGAAGGAAAAATTTCAAAAATTGGGCCTGAAAATCCATACAATACTCCAGTATTTGCCATAAAGAAAAGYTGGAGAAAAGTAGACTTCAGAGAWCTTAATAAAAGAACTCAAGACTTCTGGGAAGTTCAATTAGGAATACCACATCCCGCAGGGAAGAAATCAACAGTaCTGGATGTGGGTGATGCATTTTCAGTGCCCTTAGATAAAGACTTCAGGAAGTATACTGCATTCACCATACCTAGTGTAAACAATACACCAGGGATTAGATATCAGTACAATGtGcttCCAGGATGGAAAGGGTCACCAGCAATATTcCAATGYAGTATGACAAAAATTTTAGAGCCTTTTAGAAAaCAAAATCCAGACATAGTtATCCAATACGATGACTTGGTATCTGACCTAGAAATAGAGCAGCATAGAACTaAAGTAGAGGAACTGAGACAACATCTGGGGTGGGGATTTACACCAGACAAACATCAGAAAGAACCTCCATTTCTTTGGGGTTATGAACTCCATCCTGAT
>2011.GU.GU.HE.G0289
CCTCagATCACTCTTTGGCAACGACCCCTCGTCACAATAAAGGTAGGGGGGCAACTAAAGGAAGCTCTATTAGACACAGGAGCAGATACATTAGAAGAAATAAATTTGCCAGGAAAATGGAAACCAAAAGGAGGAGGTTTTAAAGTAAGACAGTATGATCAGATATGCATAGAAATCTGTGGACATAAAGCTATAGGTACAGTAGTAGGACCYACACCTAACATTGGAAGACTGACTCAGATTGGtTGCACTTTAAATTTTCCcATTAGTCCTATTGAAACTGTACCAGTGAAGCTAAAGCCAGGAATGGATGGCCCAAAAGTTAAACAATGGCCATTRACAGAAGAAAAAATAAAAGCATTAGtAGAAATTTGTaCAGAAGAAAAGGAAGGAAAAATTTcAAAGATTGGCCCTGAAAATCCATACAATACTCCAGTATTTGCtATAAAgAAAAGTTGGAGAAAAGTAGATTTTAGAGAAcTTAATAAGAGAACTCAAGACTTCTGGGAAGTTCAATTAgGAATACCACATCCCTCAGGGAAGAAATCAACAGTACTAGATGTAGGTGATGCATTTTCAGTTCCCTTAGATGAAGACTTCAGGAAGTATACTGCATTCACCATACCTAGCATAAACAATACACCAGGGATTAGATATCAGTACAATGtGSttcCAGGATGGAAAGGATCACCAGCAATATTCCAAAGTAGCATGACAAAAATCTTAGAGCCTTTTAGGAAAGCAAATCCAGACATAGTTATCCAATACGATGATTTGGTATCTGACtTAgAAATAGGACAGCATAGAGCAaAAATAGAAGAACTAAGAGAACATCTGAAGTGGGGATTTACACCAGATAAACACCAGAAAGAACCTCCATTTCTTTGGGGTTATGAACTCCATCCTGAT
>2011.GU.GU.HE.G0290
CCTCAAATCACTCTTTGGCAGCGACCCCTCGTCACAATAAAGGTAGGGGGGCAAGTAAAGGAAGCTCTATTAGATACAGGAGCAGATACACTAGAAGAAATAGATTTGCCAGGAAGATGGAAACCAAAAGGAGGAGGTTTTAAAGTAAGACAGTATGATCAGATACTAGTAGAAATCTGTGGACATAAAGCTATAGGTACAGTAGTAGGACCTACACCtAACATTGGAAGACTGAcTCAGCTTGGtTGTACTTTAAATTTCCCCATTAGTCCTATTGAAACTGTACCAGTAAAATTAAAGCCAGGaATGGATGGCCCAAAAGTTAAACAATGGCCATTGACAGAAGAAAAAATAAAAGCACTAGTAGAAATTTGTACAGAAGAAAAAGAAGGGAAAATTTCAAAAATCGGGCCTGAAAATCCATATAATACTCCAATATTTGCCATAAAGAAAAGTTGGAGAAAAGTAGATTTCAGAGAACTTAATAAAAGAACTCAAGAATTTTGGGAAGTTCAATTAGGAATACCACATCCCGCAGGGAAGAAATCAACAGTACTGGATGTGGGTGATGCATTTTCAGTCCCCTTAGATAAAAACTTCAGGAAGTATACTGCATTCACCATACCCAGTGTAAACAATACACCAGGGATTAGATACCAGTACAATGtGcttCCAGGATGGAAGGGATCACCAGCAATATTCCAAAGTAGCATGACAAAGATCTTAgAGCCTTTTAGAAAACAaAACCCAGACATaGtTATACAATACGATGATTTGATATCTGACCTAGAAATAGGGCAGCATAGAaCAAAAATAGAGGAaCTGAGAGAACATCTGAGGTGGGGGTTTACACCAGACAAACATCAGAAAGAACCTCCATTTCTTTGGGGTTATGAACTCCATCCTGAT
>2011.GU.ES.HE.G0291
CCTCAAATCACTCTTTGGCAaCGACCCCTAGTCACAATAAAGATAGGGGGACAAATAaAGGAAGCTcTATTAgAcACaGGAGCAgATACATTAGaAGACATgACTTTGCYAggaAaaTGGAAACCAAAAGGAGGGGGTTTTaAAGTAAGACAGTATGATCAGATAGYTATAGAAATcTGTGGACATAAAGCTGTGGGTACAGTGGTAGGACCCACACCTAACATTGGAAGACTGACTCAAATTGGTTGCACTTTAAATTTTCCCATTAGTCCTATTGACACTGTACCAGTAAAATTAAAGCCAGGAaTGGATGGCCCAAaAGTTAAACAATGGCCATtgACAgAAGAAAAAATAAAAGCATTAAtAGAAATTTGTaCAgAAGAAAAGGAAGGAaAAATTTcAaAaATTGGGCCTGaAaATCCATACAATACTCCAGTATTTGCCATAAAgAAGAGtTGGaGAAAAGTAGATTTcAGAgAACTTAATAAGAgAAcTCAAGACTTCTGGGAAGTTCAATTAGGAATACCACATCCTGCAGGGAAGAAATCAACAgTACTGGATGTGGGTGATGCAtTtTCAGTTCCTtTAgATAAAGACTTCAGGAARTATACTGCATTCACCATACCtAGTGTAAACAATACACCAGGGATTAGRTATCAATACAATGTGCTTCCAGGATGGAAAGGATCACCAGCAATATTCCAATGTAGCATGACAAAAATCTTAGAGCCTTTTAGAAAACACAATCCASAAATAGTTATCCAATACGATGATTTGGTATCTGACTTAGAAATAGGACAGCAYAGAACAAAAGTAGAGGAACTGAGRCAACATCTGAGGtGGGGGttAACACCAGATAAACATCAGAAAGAACCYCCATTTCTTTGGGGtTATGAACTCCATCCTGAT
>2011.GU.SU.HE.G0292
CCTCAGATCACTCTTTGGCARCGACCCCTAGTCGCAATAAAGATAGGGGGGCAACTAAAGGAAGCTCTATTAGATACAGGAGCAGATACATTAGAAGAAATRAATTTGCCAGGAAGATGGAAACCAAAAGGAGGAGGTTTTAAAGTAAGACARTATGATCAGGTACCCTTAGAgATCTGtGGAYATAAAGCTATAGGTACAGTGGTAGGACCTACACCTAATATTGGAAGACTGACTCArATTGGTTGCACTTTAAATTTTcCCATtagTCCTATTGAAACTGTACCAGTAAAATTAAAgCCAgGAATgGATGGCCCAAAAGTTAAACAATGGCCATTGACAGAAGAAAAAATAAAAGCATTAGTAKAAATTTGTACAGAAGAGAAGGAAGGAAAAATTTCAAAAATTGGGCCTGAAAATCCATACAATACTCCAGTATTTGCCATAAAGAAAGGTTGGAGAAAAGTAGATTTYAGAGARCTTAATAAGAGAACTCAAGACTTCTGGGAAGTTCAATTAGGAATACCACATCCAGCAGGGAAGAAATCAACAGTACTGGATGTGGGTGATGCATTYTCAGTTCCCTTACATGAAGACTTCAGGAAATATACTGCATTTACCATACCTAGTACAAACAATACACCCGGGATTAGATATCAGTACAATGTGCTYCCGGGATGGAAAGGATCCCCAGCAATATTCCAAAGTAGCATGACAAAAATCTTAGAGCCTTTTAGAAAACAAAACCCAGAAATAGTTATCCAATACGATGATTTAGTATCTGACTTAgAAATAGGGCAGCATAGAACAAAAATAGAAGAACTGAGACAACATYTGAAGTGGGGATTTACACCAGATAAACATCAGAAAGAACCCCCATTTCTTTGGGGTTATGAACTCCATCCYGAT
>2011.GU.GU.HE.G0293
CCTCAAATCACTCTTTGGCAACGACCCCTCGTCACAATAAAGATAGGGGGGCAACTAAAGGAAGCTCTATTAGATACAGGAGCAGATACATTAGAAGACATGAGTTTGCCAGGAAAATGGAAACCAAAAGGAGGAGGTTTTAAAGTAAGACAGTATGATCAAATACCTATAGAAATTTGTGGACATATAGCTATAGGTACAGTAgTAGGACCTACACCTAACATTGGAAGACTGACTCAGATTGGTTGTACTTTAAATTTCCCCATTAGTCCTATTGAAACTGTACCAGTAAAATTGAAGCCAGGAATGGATGGCCCAAAAGTTAAACAATGGCCaTTGACagAAGAAAAAATAAAAGCATTAATAGAAATTTGTACAGAAGAAAAGGAAGGAAAAATATCAAAGATTGGGCCTGAAAATCCATATAATACTCCAGTTTtTGcCATAAGGAAAAGTTGGAGAAAAGTAGATTTCAGAGAACTTAATAAgAAAACTCAAGATTTTTGGGAAGTTCAATTAGGAATACCACATCCCGCAGGGAAGAAATCAACAGTACTGGATGTGGGTGATGCATTTTCAGTTCCTTTAGATAAAGAATTCAGAAAGTATACTGCATTTACCATACCTAGTACAAACAATACACCAGGAATTAGATATCAGTACAATGTGCTTCCAGGATGGAAAGGATCACCAGCAATATTCCAAAGTAGCATGACAAAAATCTTAGAGCCTTTCAGAAAACAAAATCCAGAGATAGctatccaatacgATGACTTGGTATCAGATTTAGAAATAGGACAGCATAGAGCAAAAATAGAAGAACTAAGACAACATCTGAAGTGGGGATTTACCCCAGACAAGCATCAGAAGGAACCTCCATTCCTCTGGGGTTATGAACTCCATCCTGAT
>2011.GU.GU.HE.G0294
CCTCAAATCACTCTTTGGCAACGACCCCTCGTCACAATAAAGATAGGGGGGCAGGTAAAGGAAGCTCTATTAGACACAGGAGCAGATACATTAGAAGAAATGAATTTGCCAGGAAGATGGAAACCAAAAGGAGGAGGTTTTAAAGTAAGACAGTATGATCAGATACCCATAGAAATCTGTGGACAGAAAGCTATGGGTACAGTAATAGGACCCACACCTAACATTGGAAGACTGACTCAGATTGGTTGTACTTTAAATTTTCCCATTAGTCCTATTGAAACTGTACCAGTAAAAYTAAAACCAGGAATGGATGGCCCAAAAGTTAAACAATGGCCATTgaCaGAAGAAAAAATAAAAGCATTAGTAGAAATTTGCACAGAAGAAAAGGAAGGAAAAATTTCAAAAATTGGGCCTGAAAATCCATACAACACTCCAGTaTTtgCCATAAAGAAAAGTTGGAGAAAAGTAGATTTCAGAGAACTTAATAAGAGAACTCAAGAATTCTGGGAAGTTCAATTAGGAATACCACATCCCGCAGGGAAGAAATCAACAGTATTGGATGTGGGAGATGCATTTTCAGTTCCATTAGATAAAGACTTTAGGAAGTATACTGCATTCACCATACCTAGTGTAAATAATACACCAGGGATTAGATATCAGTACAATGTRCtTCCAGGATGGAAAGGATCACCTGCAATATTCCAAAGTAGCATGACAAAAATCTTAGAGCCTTTTAGAAAACAAAATCCAGAAATGGTGATTCAATACGATGATTTGGTATCTGACTTAGAAATAGGACAGCATAGAACAAAAGTAGAGGAACTGAGACAACATCTGAGGTGGGGATTTACACCAGACAAACATCAGAAAGAACCTCCATTTCTTTGGGGTTATGAACTCCATCCCGAT
>2011.GU.SO.HE.G0295
CCTCAAATCACTCTTTGGCAACGACCCCTAGTCACAATAAAGATAGGGGGGCAACAAAAGGAaGCTCTATTAGATACAGGAGCAGACACATTAGAAGAAATGAATTTACCAGGAAAATGGAAACCAAAAGGAGGAGGTTTtAAAGTAAGACAGTAtgATCAGATAGCCATAGACATCTGtGGATATAAAGCTGTGGGTACAGTAGTAGGACCTACACCTAACATTGGAAGACTGACTCAAATTGGTTGCACTTTAAATTTTCCCATTAGTCCTATTGAAACTGTACCAGTAAAATTAAAGCCAGGAATGGATGGCCCAAAAGTRAAACAATGGCCATTAACAGARGAAAAAATAAAAGCATTAACAGAAATTTGTACAGAAGAAAAGGAAGGAAAAATTTCAAAAATTGGGCCTGAAAATCCATACAATACTCCAGTATTTGCCATAAAGAAGAGTTGGAGAAAAGTAGATTTTAGAGAAcTTAATAAGAGAACTCAaGAaTTCTGGGAAGTTCAATTAGGAATACCACATCCCGCAGGgAAGAAATCAACAGTaCTGGATGTGGGTGATGCATTTTCAGTTCCCTTAGATAAAGACTTCAGGAAGTATACTGCATTCACCATACCTAGTGTAAACAATACACCAGGGaTtagatatcagtACAATGtGcttCCAGGATGGAAAGGATCACCAGCARTATTTCAAAGTAGCATGACAAAAATATTAGAGCCTTTTAGAAAACAAAATCCAGACATAgTTATTCAATACGATGACTTGGTATcTGACTtAGAAACAGgGCAGCATAGAACAAAAGTAGAGGAACTGAGACAACATCTGAGGTGGGGATTTACACCAGACAAACATCAGAAAGAACCTCCATTTCTTTGGGGGTATGAACTCCATCCCGAT
>2011.GU.GU.HO.G0296
CCTCAAATCACTCTTTGGCAACGACCCGTcGTCACAATAAAGGTAGAAGGGCAGCTAAGGGAAGCTTTAATAGATACAGGAGCAGATACATTAGAAGAAATAGATTTACCAGGAAAATGGAAACCAAAAGGAGGAGGTTTTAAAGTAAGACAGTATGACCAGGTACAAATAGAAATCTGTGGACATAAAGCTATAGGTACAGTGGTAGGACCTACACCTAACATTGGAAGACTGACCCAGATTGGTTGCACTCtAAATTTTCCCATTAGTCCTATTGAAACTGTACCAGTAAAATTAAAGCCAGGAATGGATGGGCCAAAAGTTaAACAATGGCCATTGACAGAGGAAAAAATAAAAGCATTAGTAGAAATCTGTACAGAGGAAAAAGAAGGgAAAATTTCAAAAATTGGGCCTGAAAATCCGTACAATACTCCAGTATTTGCCATAAAGAAAAGTTGGAGAAAAGTAGATTTCAGAGAACTTAATAAGAGAACTCAAGACTTCTGGGAAGTTCAATTAGGAATACCACATCCTGCAGGGAAGAGGTCAACAGTGCTGGATGTGGGTGATGCATTTTCAGTTCCCTTAGATAAAGAATTCAGGAAGTATACTGCATTTACCATACCTAGTACAAACAATACACCAGGGATTAGGTATCAATACAATGTGCTTCCAGGATGGAAAGGATCACCAGCAATATTCCAATGTAGCATGACAAAAATCTTAGAGCCTTTTAGAAAACAAAATCCAGACATAGAGATCCAATACGATGATTTGGTATCTGACCTTGAAATAGGGCAGCATAGAGCAAAAATAGAGGAACTGAGACRACATCTGAGGTGGGGATTTACACCAGACAAACATCAGAAAGAACCCCCATTCCTTTGGGGTTATGAACTCCATCCTGAT
>2011.GU.GU.HE.G0297
CCTCAAATCACTCTTTGGCAACGACCCCTTGTCACAGTAAAGGTAGGAGGGCAACTAAAGGAAGCTCTATTAGATACAGGAGCAGATACATTAGAAGAAATGAATTTGCCAGGAAAATGGAAACCAAAAGGAGGAGGTTTTAAAGTAAGaCAGTATGATCAAATACAGGTAGACATTTGTGGACATAAAGCTATAGGTACAGTAGTAGGACCCACaCCTAACATTGGAAGACTGACTCAGATTGGtTGCACTTTAAATTTCCCCATTAGTCCTATTGATACTGTACCAGTAAAaTtaaaGCCAGGAATGGATGgCCCaAAAGTTAAACAATGgCCattgACAGAAGAAAAAATAAAAGCAttaGTAGAAATTTGtACAGaagAAAaGGAAGGAAAaATttCaaAaATTGGGCCTGAAAAtCCATaTaaTACCCCAGTATTTGCCATAAAGAARAGTTGGAGAAAAGTAGATTTCAGAGAACTTAATAAAAGAACTCAAGACTTCTGGGAAGTTCAGTTAGGAATACCACATCCCGCAGGGAAGAAATCAACAGTACTAGATGTGGGTGATGCATTTTCAGTTCCCTTACATGAAGATTTCAGGAAGTATACTGCATTTACCATACCTAGTATAAATAATACACCAGGAATTAGATATCAGTACAATGTGCTTCCAGGATGGAAAGGATCACCAGCAATATTCCAAAGTAGCATGACAAGAATCTTAGARCCTTTTAGAAAAGAAAATCCAGACTTAATTATTCAGTACGATGATTTGGTATCTGACTTAGAAATAGGGAAGCATAGARCAAAARTAGAGGARCTAAGACAACATCTGAGGTGGGGATTTACACCAGATAAGCATCAGAAAGAACCTCCATTTCTTTGGGGTTATGAGCTCCATCCCGAC
>2011.GU.GU.HE.G0298
CCTCAAATCACTCTTTGGCAACGACCCCTTGTCACAGTAAAGATAGGGGGGCAAGTAAAGGAAGCTCTATTAGAcACAGGAGCAGATACATTAGAAGAAATGTCTTTGCCAGGAAGATGGAAACCAAAAGGAGGAGGTTTTAAAGTAAGACAGTATGATCAGATATCTGTAGAAATTTGTGGGCATAAAGCTGTAGGTACAGTAATAGGACCCACACCTAACATTGGAAGACTGACTCAGATTGGTTGCACTTTAAATTTTCCCATTAGTCCTATTGAAACTGTACCAGTAAAATTAAAGCCAGGAATGGATGGTCCAAAAGTTAAACAATGGCCATTGACAGAAGAAAAAATAAAGGCATTAACAGAAATTTGTACAGAAGAAAAGGAAGGAAAAATTTCAAAAATTGGGCCTGACAATCCATACAATACTCCAgTATTTGCCATAAAGAAGGGTTGGAGAAAAGTAGATTTCAGAGAACTCAATAAGAGAACTCAAGACTTCTGGGAAGTTCAGTTAGGAATACCACATCCCGCAGGGAAGAAATCAACAGTACTAGATGTGGGTGATGCATTTTCAGTTCCCTTAGATAAAGAATTCAGGAAGTATACTGCaTTCACCATACCTAGTATAAACAATACACCAGGAATTAGATATCAGTACAATGTGCTCCCTGGATGGAAAGGATCACCAGCAATATTCCAAAGTAGCATGACAAAAATCTTAGAGCCTTTTAGAAAGAAAATCCAGACATAGTtTATCCAATACGATGATTTGGTATcTGACTTAGAAATAGGGCAGCATAGAGCAAaAATAGAGGAACTAAGGCAGCATTTGAAGTGGGGATTTACACCAGACAAGCATCAGAaAGAACCTCCATTTCTTTGGGGTTATGAACTCCATCcTGAT
>2011.GU.GU.HE.G0299
CCTCAAATCACTCTTTGGCAACGACCCCTAGTTGCAATAAAGATAGGGGGGCAACTAAAGGAAGCTCTATTAGATACAGGAGCAGATACATTAGAAGAAATAAATTTGCCAGGGAAATGGAAACCAAAAGGAGGAGGKTTTAAAGTAAGACAATATGAGGAGGTACCCATAGAAATCTGTGGACATAAAGCTATAGGTACAGTGGTAGGACCTACACCTAACATTGGAAGACTGACTCAGCTTGGTtGCacTTTAAATTTTCCCATTAGTCCTATTGAAACTGTACCAGTAAAATTAAAGCCAGGAATGgATGGCCCAAAAGTCAAaCAATGGCCAtTGACAGAAGAAaAAATAAAAGCATTAGTAGAAATTTGTACAGAAGAAAAGGAAGGGAAAATTTCAAAAATTGGGCCTGAAAATCCATACAATACTCCAGTATTTGCCATAAAGAAAAGTTGGAGAAAAGTAGATTTCAGAGAACTTAATAAGAGAACTCAAGACTTCTGGGAAGTTCAATTAGGAATACCACATCCTGCAGGAAAGAAATCAACAGTACTAGATGTGGGTGATGCATTTTCAgTTCCTTTAGATRAGggGTTCAGRAAGTATACTGCATTTACCATACCTAGTATAAACAATACACCAGGGATTAGATATCAGTATAATGTGCTTCCAGGATGGAAAGGATCACCAGCAATCTTCCAAAGYAGCATGACAAAAATCTTAGAGCCTTTTAGAaAGCAAAATCCAGAGATAGTGATCCaATACGATGATTTGGTATCTGACTTAGAAATAGGGCAGCATAGAACGAAAATagAGGAAtTAAGACAACAtCTGAGGTGGGGACTTACACCAGACAAACATCAGAAAGAACCTCCATTCCTTTGGGGATATGAACTCCATCCTGAT
>2011.GU.GU.HE.G0300
CCTCAGATCACTCTTTGGCAACGACCCCTCGTCACAGTAAAGATAGGGGGGCAATTAAAGGAAGCTCTATTGGATACAGGAGCAGATACATTAGAAGAAATGAGTTTGCCAGGAAAATGGAAACCAAAAGGAGGAGGTTTTAAAGTAAGACAATATGATCAGATACAAGTAGATATTTGTGGACATAAAGCAATAGGTACAGTAATAGGACCTACACCTAACATTGGAAGAYTGACTCAGATTGGTTGCACTTTAAATTTTCCCATTAGTCCTATTGAAACTGTACCAGTAAAATTAAAGCCAGGAATGGATGGCCCAAAAGTTAAACAATGGCCTTTGACAGAAGAAAAAATAAAAGCATTAATAGAAATTTGTACAGAARAAAAGGAAGGGAAAATTACAAAAATTGGGCCTGAAAATCCATACAATACTCCAGTATTTGCTATAAAGAAAAGTTGGAGAAAAGTAGACTTCAGAGAGCTTAATAAGAGAACTCAAGATTTTTGGGAAGTTCAACTAGGAATACCACATCCYGCAGGGAAGAAATCAACAGTACTGGATGTGGGTGATGCATTTTCAGTTCCCTTAGATAAAGAATTTAGGAAATATACTGCATTTACCATACCTAGTATAAACAATACACCAGGGATTAGATATCAGTACAATGTGCTTCCAGGATGGAAAGGATCACCAGCAATATTTCAAAGTAGCATGACAAAAATYTTAGAGCCTTTTAGAAAACAAAATCCAGAGATRGTTATCCAATACGATGACTTGGTATCTGACTTAGAaATAGGRCAGCATAGAACAAAAATAGAGGAACTGAGACAACATCTGAGGTGGGGATTTACACCAGATAARCATCAGAAGGAACCCCCATTCCTTTGGGGTTATGAACTCCACCCTGAT
>2011.GU.GU.HE.G0301
CCTCARATCACTCTTTGGCAACGACCCCTCGTCACAATAAAGATAgGGGGGCATCTAAAGGAAGCTCTATTAGATACAGGAGCAGATACATTAGAAGAAATGAATTTGCCAGGGAGATGGAGACCAAAAGGAGGAGGTTTTAAAGTAAGACAGTATGATCAGGTACCCATAGAAATCTGTGGGCATAAAACTATAGGTACAGTAATAGGACCTACACCTAACATTGGAAGACTGACTCAGCTTGGTTGCACTTTAAATTTTCCCATWAGTCCTATTGAAACTGTACCAGTaAAATTAAAGCCAGGAATGGATGGGCCAAAAGTTAAACAATGGCCATTRACAGAAGAAAAAATAAAAGCATTAGTAGAAATTTGCACAGAAGAAAAGGAAGGAAAAATTTCAAAAATTGGGCCTGAAAATCCATACAATACTCCAGTATTTGCTATAAAGAAAAGTTGGAGAAAAGTAGATTTCAGAGARCTTAATAAGAGAACTCAAGACTTCTGTGAAGTTCAATTAGGGATCCCACATCCCTCAGGGAAGAAATCAACAGTACTGGATGTGGGTGATGCATTTTCAGTTCCYTTAGACAAAGAATTCAGGAAGTAYACTGCATTTACCATACCTAGTACAAACAATACACCAGGGATTAGATATCAGTACAATGTGCTTCCAGGATGGAAAGGATCACCAGCAATATTCCAAAGTAGCATGACAAAAATCTTAGARCCTTTTAGGAAaCAMAATCCAGACATAATTATCCAATACGATGATTTGGTATCTGACTTAGAAAARGAGCAGCATAGAGCAAAAATAGAGGAACTGAGACAACATCTGAGCTGGGGATTTACCCCAGACAAACATCAGAARGAACCCCCATTCCTTTGGGGGTATGAACTCCATCCTGAT
>2011.GU.ES.HE.G0302
CCTCAAATCACTCTTTGGCAACGACCCCTCGTYACAGTAAAGATAGGGGGGCAACAAAGGGAAGCTCTACTGGACACAGGAGCAGATACATTAGAAGAAATAAATTTGCCAGGAAAATGGAAACCAAAAGGAGGAGGTTTTAAAGTAAGACAGTATGATCAGGTAACTGTaGAAATCTGTGGATATAAAGCTATAGGTACAGTAGTAGGACCTACACCTAACATTGGAAGACTGACTCAAATTGGGTGCACTTTAAATTTTCCTATTAGTCCTATTGAGACTGTACCAGTaAAACTAAAGCCAGGAATGGATGGCCCAAGAGTTAAACAATGGCCATTGACAGAAGAAAAAATAAAAGCATTAGTAGAGATTTGTACAGAAGAAAAGGAAGGAAAAATYTCAAAAATTGGGCCTGAAAATCCATACAATACTCCAGTATTTGCYATAAAGAAAAGTTGGAGAAAAGTAGATTTCAGAGAACTTAATAAgAGAACTCAAGAATTCTGGGAAGTTCAACTGGGAATACCACATCCTGCAGGGAAGAAATCAACAGTACTGGATGTGGGTGATGCATTTTCAGTTCCCTTAGATAAAGACTTCAGGAAGTATACTGCATTcACCATACCTAGTATAAATAATACACCAGGGATTAGATATCAGTACAATGTGCTgCCAGGATGGAAAGGATCACCAGCAATATTCCAATGTAGCATGACAAAAATcTTAGAGCCTTTTAGAAAAGAAAAYCCAGACATAGTYATACAATACGATGATTTGGTATCTGACTTAGAAATAGGGCAGCACAGAGCAAAAATAGAGGAACTGAGACAACATCTGAGGTGGGGATTTACaCCAGACAAGCATCAGAAAGAACCTCCATTTCTTTGGGGTTATGARCTCCATCCTGAT
>2011.GU.GU.HE.G0303
cctCcAATCaCTCTTTGGCAACGACCCcTCGTCACAATAAaGaTAGGGGGGCAACTAAAGGAAGCTCTATTAGAYACAGGAGCagATACATtAgAAGACATGAATTTGCCAGGAAAATGGAAACCAAAAGGAGGAGGTTTTAAAGTAAGACAGTATGATCARATAVCcRTAGAMATCTGCGGACATAAAGCTATTGGTACAGTAGTAGGGCCCACACCTAACATTGGAAGACTGACTCAGATTGGtTGCACTTTAAATTTTCCTATTAGTCCTATTGAAACTGtACCAGTAAAACTAAAACCAGGAATGGATGGSCCAAAAGTTAAACAGTGGCCATTGACAGAAGAAAAAATAAAWGCATTATTAGAAATTTGtaCAGAAGAAAAAGAAGGAAAAATTTCAAAAATTGGGCCTGAAAATCCATACAATACTCCAGTATTTGCCATAAGGAARAGTTGGAGAAAAGTAGATTTCAGAGAACTTAATAAGAGAACTCAAGAYTTCTGGGAAGTTCARTTAGGAATACCACATCCCGCGGGAAAGAAATCAACAGTACTGGATGTGGGTGATGCATTTTCAGTCCCCTTAGATAAAGAATTCAGAAAGTATACTGCATTCACCATACCTAGTAGAAACAATACACCAGGGATTAGATATCAGTATAATGTGCTTCCAGGATGGAAAGGATCACCAGCAATATTCCAGAGTAGCATGACAAAAATTTTAGAGCCTTTTAGAAARgAAAATCCAGACATAGTCATCCAATACGATGATTTGGTATCTGACTTAGAAATAGGGCAGCATAGRACAAAAGTAGAGGAACTGAGACAACATCTGAGGTGGGGATTAACCCCAGACAAACATCAGAAAGAACCTCCATTTCTTTGGGGTTATGAACTCCATCCCGAT
>2011.GU.ES.HE.G0304
CCTCAGATCACTCTTTGGCAGCGACCCTTAGTCACAATAAAGATAGGGGGGCAACTAAAGGAAGCTCTATTAGATACAGGAGCAGATACATTAGAAGAAATGAATTTGCCAGGAAAATGGAAACCAAAAGGAGGAGGTTTTAAAGTAAGACAGTATGATCAAATACCCATAGATATTTGTGGACATAAAGCTRTAGGRaCAGTAGTAGGACCtACACCTAACATTGGAAGACTGACTCARATTGGttGCaCTTTAAATTTTCCCATTAGTCCTATTGAAACTGTaCCAGTAAAATTAAAGCCAGGAATGGATGGCCCAAAAGTTAaaCAATGGCCATTGaCAGAAGAAAAAATAAAAGCATTAGTAGAAATTTGtACAGAAGARAAGGAAGGAAAAATTTCAAAAATTGGGCCTGAAAATccWTACAATACTCCRGtaTTTGCCATAAAGAAAAGTTGGAGAAAAGTAGACTTTAGAGAGCTTAATAAGAGAACtCAAGAYTTYTGGGAAGTTCAATTAGGAATACCACATCCMGCAGGGAAGAAATCAACAGTACTGGATGTGGGTGATGCATTtTCAGTKCCTTTAGATAAAGATTTCAGGAAGTATACTGCATTCACCATACTAaGTATAAACAATACACCAGGGATTAGATATCAGTACAATGTGCTGCCAGGATGGAAAGGATCaCCAGCAATATTCCAAAGTAGCATGACAAAAATCTTAGAGCCTTTCAGAAAGAAAAACCCAGATATAGTTATCCAATACGATGACTTAGTATCTGACTTAGAAATAGAGCAGCATAGAACAAAAATAGAAGARCTGAGACAGCATCTGAAGTGGGGATTYACACCAGATAAACATCAAAAGGAACCCCCATTTCTTTGGGGTTATGAACTCCATCCTGAt
>2011.GU.ES.HE.G0305
CCTCAAATCACTCTTTGGCAACGACCCCTTGTCACAATAAAGGTAGGGGGGCAACTAAAGGAAGCCCTATTAGACACAGGAGCAGATACATTAGAAGAAATGAATTTGCCAGGAAAATGGAAACCAAAAGGAGGAGGTTTTAAAGTAAGACAATATGATCAGGTACACATAGAAATATGTGGGCATAAAGCTRTAGGTaCAGTRGTAGGACCTACaCCTAACATTGGAAGAcTGACTcAGCTTGGTTGCACTTTAAATTTTCCCATTAGTCCTATTGAAACTGTACCAGTAAAATTAAAGCCAGGAATGGATGGCCCAAAAGTTAAACAATGGCCATTGACAGAAGAAAAAATAAAAGCATTAGTAGAAATTTGTACAGAAGAAAAGGAAGGGAAGATTTCAAAAATTGGGCCTGAAAATCCATACAATACTCCAGTaTTTGCCaTAAGGAAGAGTTGGAGAAAAGTAGATTTCAGGGaACTTAATAAGAGAACTCAAGAATTCTGGGaARTTCAATTAGGAATACCACATCCTGCRGGGAAGAAATCAACAGTACTGGATGTGGGAGATGCATTTTCAGTTCCCTTAGATAAAGAATTCAGGAAATATACTGcATTTACCATACCTAGTATAAACAATACACCAGGGATTAGATATCAGTACAATGtaCTTCCAGGaTGGaAAGGaTCGCCAGCAATTTTCCAGAGTAGCATGaCAAAAATCTTAGAGCCTTTTAGAAAACAAAATCCAGACATAGATATCCAATACGATGATTTGGTATCAGACTTAGAAATAGGACAACATAGAACAAAAATAGAGGAACTGAGACAGCATCTGAAGTGGGGATTTACACCAGACAAACATCAGAAAGAACCTCCATTCCTTTGGGGTTATGAACTCCATCCTGAT
>2011.GU.GU.HE.G0306
CCTCAAATCACTCTTTGGCAACGACCCCTCGTCACAATAAAGATAGGGGGGCAGGTAAAGGAAGCTCTATTAGAYACAGGAGCAGATACATTAGAAGAAATGYMTTTGCCAGGAARATGGAAACCAAAAGGAGGAGGATTTAAAGTAAGACAGTATGATCAGATACTCATAGAAATcTGtGGACATAAAGCTATAGGTACAGTAGTAGGACCCACACCTAACATTGGAAGATTGACTCAGATTGGTTGKaCTTTAAATTTTCCTATTAGTCCTATTGAAACTGTACCAGTAAAATTRAAGCCAGGAATGGATGGCCCAAAAGTTAAGCAATGgCCaTtGACAGAAGAAAAAATAAAAGCATTaATAGAAATTTGTACAGAAGAAAAGGAAGGRAAAATTTCAARAATTGGGCCTGAAAACCCATACAACACTCCAATATTTGCCATAAAGAAAAGCTGGAGAAAAGTAGATTTCAGAGAACTTAATAAGAGAACTCAAGACTtctGGGAAGTCCAATTAGGAATACCACATCCcGCAGGGAAGAAATCAACAGTATTGGATGTGGGTGATGCATTTTCAGTTCCATTAGATAAAGACTTTAGAAAATATACTGCATTCACCATACCTAGTATAAACAATACACCAGGGGTTAGATACCAGTACAATGTGCTtcCAGGATGGAAAGGATCACCAGCAATATTCCAAAGTAGCATGACAAAAATCTTAGAGCCTTTTAGAAAACAAAATCCAAAAaTGGTTATTCAATACGATGACTTGGTATCTGACTTAGAAATAGGAAAGCAcAGAACAAAaaTAgAGGAACTGAGACAACATCTGAGGTGGGGATTTACACCAGACAAACATCAGAAAGAACCTCCATTTCTTTGGGGTTATGAACTCCATCCtGAT
>2011.GU.GU.HE.G0307
CCTCAAATCACTCTTTGGCAACGAcCaATAGTCACAGTAAAGATAGGGGGGCAACTAAAAGAAGCTCTGTTAGATACAGGAGCGGATACAATAGAAGAAATGAAGTTGCCAGGAAAATGGAAGCCAAGAGGAGGAGGTTTTAAAGTAAGACAGTATGAGGAGATACCTATAGAAATCTGTGGATATACAGCTACAGGTACAGTAGTAGGACCTACACCTAACATtGGAAGACTGACTCAGCTTGGTTGCACTTTAAATTTTCCCATTAGTCCTATTGAAACTGTACCAGTAAAATTAAAACCAGGAATGGATGGcCCAAAAGTTAAGCAATGGCCATTGACAGAAGAAAAAATAAAAGCATTAgTAGAAATATGTACAGAAGAAAAAGAAGGAAAAATTTCAAAAATTGGGCCTGAAAATCCATACAATACTCCAGTATTTGCCATAAAGAAAAGTTGGAGAAAAGTAGACTTCAGAGAACTTAATAAAAGAACTCAAGACTTCTGGGAAGTTCAATTAGGAATACCACATCCTGCAGGGAAGAAATCAACAGTACTAGATGTGGGTGATGCATTTTCAGTTCCCTTAgATAAAGAATTCAGGAAGTATACTGcTTTTACCATACCTAGTATAAACAATACACCAGGGATTAGATATCAGTATAATGtGCTCCCAGGATGGAAAGGATCACCAGCAATATTCCAAAGTAGCATGACAAAAATCTTGGAGCCTTTTAGAGAGAAAAATCCAGAAATAACTATCCAGtACGATGATTTGGTATCAGACTTAGAAATAGGGCAACATAGAACAAAAATAGAGGAACTGAGAGAACATCTGAGGTGGGGATTTACACCAGACAAACATCAAAAAGAACCCCCATTTCTTTGGGGTTATGAACTCCATCCCGAT
>2011.GU.GU.HO.G0308
CctCAAATCACTCTTtGGSAGCGACCCCTCGTCACAATAAAGGTAGGGGGGCTATTAAAGGAAGCTCTATTAGAtACAGGAGCAGATACACTAGAAGAAATAGATTtgCCAGGAAAATGGAAaCCAAAAGGAGGAGGTTTTAAAGTAAGACAGTATGATCAGATACTAATAGAAATCTGTGGACATAAAGCTATAGGtACAGTAGtAGGACCTACACCTAACATTGGAAGACTGACTCAGCtTGGTTGTACTTTaAATTTCCCCATTAGTcCTATTGAAACTGTACCAGtAAAATTAAAGCCAGGAATGGATGGCCCAAAAGTTAAACAATGGCCATTGACAGAAGaAAAAATAAaAGCACTAGTAGAAATTTGTACAGAAGAaAAGGAAGGAAAAATTTCAAAAATCGGGCCTGAAAATCCATATAATACTCCAATATTTGCCATAAAAAAAAGTTGGAGAAAAGTAGATTTCAGAGAACTTAATAAAAGAACTCAAGACTTTTGGGAAGTCCAATTAGGAATaCCACATCCCGCAGGGAAGAAATCAACAGTACTGGATGTAGGTGATGCATTTTCAGTTCCCTTAGATAAAAACTTCAGGAAGTATACTGCATTCACCATACCCAGTatGAaCAATACACCAGGGAttAGATaCCAGTACAATGTGCtTCCAGGATGGAAGGGATCACCAGCAATATTCcAAAGCAGCATGaCAaAGATCTTAGAGCCTTTTAGAAAAcAAAATCcAGAaATAGTTATAcAAtACGATGATTTGGTATCTGACcTAGAAATAGGGCAGCATAGAACAAAAATAGAGGAACTGAGGGRACATCTGAGGTGGGGTTTTACACCAGACAAACATCAGAAAGAACCTCCATTTCTTTGGGGTTATGAACTCCATCCTGAT
>2011.GU.GU.HO.G0309
CCTCAAATCACTCTTTGGCAGCGACCCCTCGTCACAATAAAGGTAGGGGGGCTATTAAAGGAAGCTCTATTAGATACAGGAGCAGATACACTAGAAGAAATAGATTTGCCAGGAAAATGGAAACCAAAAGGAGGAGGTTTTAAAGTAAGGCAGTATGATCAGATACTAATAGAAATCTGtGGAcATAaAgctATAGGtaCAGTAGTAGgaCCtACaCCTAaCATTGGAAGACTGACtCAGcTtGGtTGTACtTTAAATTTCcCCATTAGTCCTAtTGAAACTGTACCAGTAAaATTAAAGCCAGGAAtGGATGGCCCAAAAGTTAaACAATGGCCATTGACAGAAGAAAaAATAAAAGCAMTAgTAgAAAtttGtACAgAAGAaAAGGAAGGAAAAATTTCAAAAATCGGGCCTGAAAATCCATATAATACTCCAATATTtGCCATAAAAAAAAGTTGGAGAAAAGTAGATTTCAGAGAACTTAATAAAAGAACTCAAGACTTTTGGGAAGTCCAATTAGGAATaCCACATCCCGCAGGGAAGAAATCAACAGTACtGGATGTAGGTGATGCaTTTTCAGTTccctTAGATAAAAACTTCAGGAAGTATACTGcATTCACCATACCCAGTATGAACAATACACCAGGgaTTAGATACCAGTACAATGtGcTTCCAGGaTGGaAGGGaTCACCaGCaATATTCCAAAgcaGCATgACAAAGATcTTAGAGCcttTTAGAAAaCAAAAtCCAGAAaTAGTTATACAAtaCGATGATTTGGtATCTGACCTAGAaATAGGGCAGCATAGAACAAAAATAGAGGAACTGAGGGAACATCTGAGGtGGGGttTTACACCAGACAAACATCAGAAAGAACCTCCATTTCTTTGGGGtTATGAACTCCATCCTGAT
>2011.GU.AV.HE.G0310
CCTCAAATCACTCTTTGGCAACGACCCATCGTCACAATAAAGATAGGGGGGCAACTAAAGGAAGCTCTATTAGATACAGGAGCAGATACATTAGAAGAAATGAATTTGCCAGGAAAATGGAAACCAAAAGGAGGAGGTTTTAAAGTAAGACAGTATGaTCAGATAACCATAGAAATCTGTGGgTAtAaAGCtACGGGTACARtAgtAGGACCtaCACCTAACaTTGGAAGAcTGACTCAGcTTGGTTGCACTTtaAATTTTcCCaTTAGTCCTATTGaAACTGtACCAGTAAAATtGAAACCAGGAATGGaTGGcCCAAAAGTTaAACAATGGCCATTGACAGAAGAAAAAAtAAAAGCAtTAACAgAAATAtGtaCAgAAGAAAagGAAGGAAAAATTTCAAAGATTGGGCCTGAAAATCCATACAATACTCCAATATTTGCCATAAAGAAAAGTTGGAGGAAAGTAGATTTTAGAGAACTTAATAAAAGAACTCAAGARTTCTGGGAAaTTCAATTAGGGATACCACATCCCGCAGGGAAGAAATCAACAGTACTGGATGTGGGTGATGCATTCTCAGTTCCCTTAGATAAAGATTTCAGGaAGTATACTGcATTTACCATACCTAGtATAAACAATACaCCAGGGGtTAGATATCAGTATAATGtGCTTCCAGGATGGAAAGGAtCACCAGCAATATTCCAAAGTAGCATGACAAAAATTTTGGAGCCTTTTAgAAAACAAAATCCAgAAATAACTATcCAgTACGATGATTTGGTATCAGACTTAGAAATAGGGCAGCATAGAACAAAAATAGAGGAACTGAGAGAaCATCTGAGGtGGGGATTGACACCAGACAAACATCAGAAAGAACCTCCATTTCTTTGGGGTTATGAACTTCATCCTGAT
>2011.GU.QC.HE.G0311
CCTCAGATCACTCTTTGGCAACGACCCCTYGTCAGAATAAAGATAGGGGGGCAAATAAAGGAAGCTCTATTAGATACAGGAGCAGATACATTAGAAGAAATGAGTTTGCCAGGAAGATGGAAACCAAAAGGAGGAGGTTTTAAAGTAAGACAGTATGATCAGATACCTATAGAAATTGAGGGACATAgAGCTATAGGTACAGTaATAGGACCCACACCTAACATTGGAAGACTGACTCAAATTGGTTGcACTTTAAATTTTCCCATTAGTCCTATTGAAACTGtACCAGTAAAATTAAAGCCAGGAATGGATGGCCCAAAAGTGAAACAaTGGCCATTGACAGAAGaAaAaAtaaaAGcaTtAATAGaAATtTGtACAGAAGAaaagGAAGGAAAAAtTTcaAAAATTGGGCCTGAAAATCCaTACAATACTCCAGTATTTGCCATAAAGAAAAGTTGGAGAAAAGTAGATTTTAGAGAACTTAATAAGAGAACTCAAGAATTCTGGGAAGTTCAATTAGGAATACCACACCCAGCAGGGAAGAAGTCAACAGTACTAGATGTGGGTGATGCATTtTCAGTTCCcTTAGATAAAGAATTCAGGAAGTATACTGCATTCACCATACCTAGTATAAACAATACACCAGGGATTAGATATCAGTACAATGTACTKCCAGGATGGAAAGGATCACCAGCAATATTCCAAAGYAGCATGACAAAaATCTTAgAGCCTTTTAgAAGAAAcAaTCCAgAAATAGTTATCCAATACGATGATTTGGtATCTGACTTAGAAATaGGGCAGCaCAgAaCAAAAATAGAGGAACTGAGACAaCAtCTGAAGTGGGGGttTACACCAGACAAGCATCAGAAAGAACCTCCATTTCTGTGGGGtTATGAACTCCAtCCYGAT
>2011.GU.QC.HE.G0312
cCtcAAATCAcTcTTtggcAAcgAccCctcGTcACAAtAaAGGTAGGGGGGCAACTAAAGGAAGCCCTTTTAGACACAGGAGCAGATACATTAGAAGAAATGAATTTGCCAGGAAAATGGAAACCAAAAGGAGGAGGTTTTAAAGTAAGACAGTATGATCAGATATGTATAGAAATCTGTGGACATAAAGCTATAGGTACAGTAGTAGGacCCACACCTAACATTGGAAGACTGaCTCAGATtGGtTGCACTTTAAATTTtcCCATTAgtCctAtTgAAAcTGTaCCAGTAAAGCTaAAGCCAGGAATGGATGGCCCAAAAGTTAAAcAATGGCCATTAACAGAAGAAAAAATAAAAGCATTAGTAGGAATTTGtaCAgAAGAAAAGgAAggAAAAATttCAAGGATTGGCCCTGAAAATCCATACAATACTCCAGTATTTGCCATAAAGAAAAGTTGGaGAAAAGTAGATTTCAGAGAACTTAATAAGAGAACTCAAGACTTCTGGGAAGTTCAGTTAGGAATaCCACATCCCTCAGGGAAGAAATCAACAATACTAGATGTGGGTGATGCGTTTTCAGTTCCCTTAGATAAAAACTTCAGGaAGTATACTGcATTCACCATACCTAGCATAAACAATACACCAGGAATTAGGTATCAGTACAATGtGCTTCCAGGATGGAAAGGaTCACCAGCAATATTCCAAAGTAGCATGaCAAAAATCTTAgAGCCTtTCAGGAAGCAAATTCAGACATGGTTATCTAATACAGATGATTTGGTATCTGACTTaGAAaTaGGGCAACaTAGAACAAAAATaGAAGAACTGAGACaACATCTGAAGTGGGGATTTACACCAGATAAACACCAGAAAGAACCTCCATTTCTCTGGGGttATGAACTCCATCCTGAt
>2011.GU.GU.HO.G0313
CCTCAAATCACTCTTTGGCAACGACCCCTCGTCACAATAAGAGTAGGGGGGCAAATAAAGGAAGCTCTACTAGATACAGGAGCAGATACATTAGAAGAGATGAGTTTGCCAGGAAGGTGGAAACCAAAAGGAGGAGGTTTTAAAGTAAAACAGTATGATCAGATACCCATAGAAATCTGCGGACATAAAGCTATAGGTACAGTAGTAGGACCCACACCTAACATTGGAAGACTGACTCAGATTGGTTGYACTTTAAATTTTCCCATTAGTCCTATTGAAACTGTACCAGTAAAATTAAAGCCAGGAATGGATGGTCCAAGAGTTAAGCAATGGCCATTGACAGAAGAAAAAATAAAAGCATTAATAGAAATTTGTACAGAAGAAAAGGAAGGGAAAATTTCAAAAATWGGGCCTGAAAATCCATATAATACTCCAGTaTTTGCTATAAAGAAAAGTTGGAGAAAAGTAGACTTCAGAGAGCTTAATAAGAGAACTCAAaACTTCTGGGAAGTCCAATTAGGAATACCACATCCAGCAGGGAAGAAATCAACAGTGCTGGATGTGGGAGATGCATTTTCAATTCCCTTAGATAARGACTTCAGGAAGTATACTGCATTTACCATACCTAGTATAAACAATACACCAGGaATAAGATATCAGTATAATGTGTTACCAGGATGGAAAGGATCACCAGCAATATTCCAATGTAGCATGACAAAAATCTTGGAGCCTTATAGACAGCAAAATCCAGATATAGATATCCAATACGATGAYTTGGTATCTGACTTAGAAATAGGGCAGCATAGAGCAAAAATAGAGGAGYTGAGAGAACATCTGAAGTGGGGGTTAACACCAGACAAACATCAGAAAGAACCTCCATTCCTTTGGGGTTATGAACTCCATCCTGAT
>2011.GU.GU.HE.G0314
CCTCAGaTCACTCTTTGGCAACGACCCCTCGTCACAATAAAGgTAGGRGGGCAAATAAAGGAAGCTCTATTGGAtACAGGaGCAGATACATTAGAAGACATARATTtgCCAGGAARATGGAAaCCAARAGGAGGAGGTTTTAAAGTAAgACAGTATGATCAGGTACCCTTAGAAATCTGTGGACATAAAGCTATAGGtaCAGTAGTAGGACCtACACCtaACATTGGAAGACTGACTCAGATTGGTTGCACCTTAAAcTTTCCCATTAGTCCTATTGAAACTGTACCAGtAAAATTAAAGcCAGGaATGGaTGGcCCAAAAGtTAAACAATGGcCATTGacAGAAGAAAAAATAAAAGCAtTAGTAGAAATTTGtaCAGAAGaAAAGGaAGGaAAAATTTCAAAAATtGGGcCTGaAAATCCATACAATACTCCAGtATTTGCCATWAAGAAGAGTTGGAGAAAAGTAGACTTCAGAGAACTTAATAAGAGAACTCAAGACTTTTGGGAAGTCCAATTAGGAATACCACATCCCGCAGGGAAGAAATCAACAGtAYTGGAtGTGGGTGAtGCaTTTTCAGtTCCTCTAGATCCAGACTTCAGGaaGTATACTGcaTTCACCATACctagtatAAacAaTACACCAGGGGtTAGaTATCAGTACAATGtRCTTCCAGGaTGGaAAGGatCACCAGCAATATTCCAAGcTAGcATGaCAAAAATCTTAGAGCCTTTTAGAARACAAAATCCAGASATAGtTATCCAATACGaTGATTTGGtatCTGaCCTAGAAATAGGRCAGcATAGARCAAAAGTAGAGGatCTGAGACAACATCTGAGGTGGGGRtTTACACCAGATAAACATCAGAAAGAACCTCCATTTCTTTGGGGtTATGAACTCCATCCcGAT
>2011.GU.GU.HE.G0315
CCTCAaATCACTCTTTGGCAACGACCCGTCGTCACAGTAAAGGTAGAAGGGCAACTAAAGGAAGCTCTATTAGACACAGGAGCAGATACATTAGAAGAAATGAATTTGCCAGGAAAATGGAAACCAAAAGGAGGAGGTTTTaaAGTAAAACAgtaTGATCAgAtATGCATAGACATCTGtGGACATAAAGCtGTAGGTACAGTGATAGGACCCACACCTAACATTGGAAGACTGacTCAGATTGGTTGCACTTTAaaTTtTCCCATTAGTCCTATTGAAACTGTACCAGTaAAaCTAAAGCCaGGaATGGATGGCCCAAaAGTTAAACAATGGCCATTGACAGAaGAAAAAATAAAAGCATtAGtAGAAATTTGTACAGAAGAAAAGGAAGGAAAAATTTCAAAGATTGggCCTGAAAATCCATACAaTACTCCAATATTTGCCATAaAGAAAaGTTGGAGAAAAGTAGAtTTCAgaGAACTTaATAAGAGAACCCaAGACTTCTGGGAAGTTCAATTaGGAATACCaCATCCCTCAGGGAAGAAATCAACAGTACTAGATGTGGGTGATGCATTtTCAGTTCCCTTAGATCCAGACTTCAGGAAGTATACTGCATTCACCATACCTAGCAGAAACAATACACCAGGGATTAGATATCAGTACaatGtGCTTCCAGGATGGAAAGGATCACCAGCAATATTCCAAAGTAGCATGACAAAAATCTTAGAGCCTTTTAGGAAAGCAAATCCAGAACTAGTTATCCAATACGATGATTTGGTATCTGACTTAGAAATAGGGCAGCATAGAACAAAAATAGAAGAACTGAGACAACATCTGAGGTGGGGATTTACACCAGATAAACACCAGAAAGAACCTCCATTTCTTTGGGGTTATGAACTTCATCCTGAt
>2011.GU.JA.HE.G0316
CCTCAAATCACTCTTTGGCAACGACCCCTCGTCACAATAAAAGTAGGGGGGCAAACAAAGGAAGCTCTATTGGATACAGGGGCAGATACATTAGAAGAAATGCAGTTGCCAGGGAGRTGGAAACCAAAAGGAGGAGGTTTTAAAGTAAGACAGTAtGATCAGATACTCATAGAGATCTGtGGACATAAAGCTGTGGGTACAGTAGTAGGACCCACACCTAACATTGGAAGACTGACTCAGATTGGTTGCACTTTAAATTTTCcTATTAGTCCTATTGAAACTGTACCAGTAAAATTAAAGCCAGGAATGGATGGCCCAAGGGTTAAGCAATGGCCMTTGACAGAAGAAAAAATAAAAGCATTARTAGAAATTTGtACAGAGGAAAAGGAAGGAAAAATTTCaaaAATTGGGCCTgAAAATCCATACAATACTCCAATaTTTGCTATAAGGAAAAGTTGGAGAAAAGTAGATtTCAGAGAACTTAATAAGAGAACTCAAGAATTCTGGGAAGTACAACTAGGAATACCACATCCCGCAGGGAAGaAATCAACAGTGCTRGATGTGGGTGATGCATTCTCAGTACCATTAGATAAAGAGTTCAGAAAGTATACTGCATTCACCATACCTAGCATAAACAATACACCAGGGATTAGATATCAATACAATGTGCTTCCAGGATGGAAAGGGTCACCAGCAATATTCCAAAGTAGCATGACAAAAATCTTAGAACCTTTTCGAAAACAAAATTCAGAGATGGTGATCCAATACGATGATTTGGTATCTGACCTAGAAATAGGGCAGCATAGAACAAAAATAGAGGAACTGAGACAACATCTGAGGTGGGGATTTACACCAGATAAACATCAAAAAGAACCTCCATTTCTTTGGGGTTATGAACTCCATCCAGAT
>2011.GU.JA.HE.G0317
CCTCAAATCACTCTTTGGCAACGACCCCTCGTCACAATAAAAGTAGGGGGGCAAACAAAGGAAGCTCTATTGGATACAGGGGCAGATACATTAGAAGAAATGCAATTGCCAGGGAGATGGAAACCAAAAGGAGGAGGTTTTAAAGTAAGACAGTATGATCAGATACCCATAGAGATCTGTGGACAAAAAGCTGTGGGTACAGTAGTAGGACCCACACCTAACATTGGRAGACTGACTCAGATTGGTTGCACTTTAAATTTTCCTATTAGTCCTATTGAAACTGTACCAGTAAAATTAAAGCCAGGAATGGATGGCCCAAGGGTTAAACAATGGCCATTGACAGAAGAAAAAATAAAAGCATTAGTAGAAATTTGTACAGAGGAAAAGGAAGGAAAAATTTCAAAAATTGGGCCTGAAAATCCATACAATACTCCAATATTTGCTATAAGGAAAAGTTGGAGAAAAGTAGATTTCAGAGAACTTAATAAGAGAACTCAAGAATTCTGGGAARTACAACTAGGAATACCACATCCcGCAGGGAAGAAATCAACAGTGCTAGATGTRGGTGATGCATTCTCAGTACCATTAGATAAAGAGTTCAGGAAGTATACTGCATTCACCATACCTAGCATAAACAATACACCAGGGATTAGATATCAATACAATGTGCTTCCAGGATGGAAAGGGTCACCAGCAATATTCCAAAGTAGCATGACAAAAATCTTAGAACCTTTTCGAAAACAAAATCCAGAGATGGTGATCCAATACGATGATTTGGTATCTGACCTAGAAATAGGGCAGCATAGAACAAAAATAGAGGAACTGAGACAACATCTGAGGTGGGGRTTTACACCAGATAAACATCAAAAAGAACCTCCATTTCTTTGGGGTTATGAACTCCATCCAGAT
>2011.GU.GU.HE.G0319
CCTCAAATCACTCTTTGGCAACGACCCATCGTCACAGTAAAGGTAGGGGGGCAACTAAAGGAAGCTCTATTAGATACAGGAGCAGATACATTAGAAGACATGAATTTRCCAGGAAAATGGAAGCCAAAAGGAGGAGGTTTTAAAGTAAGACARTATGAGCAAGTAACCATAGAAATCTGTGGACATACAACTACGGGTACAGTAGTAGGACCTACACCTAACATTGGAAGACTGACTCAGCTTGGGTGCACTTTAAATTTTCCCATTAGTCCTATTGAAACTGTACCAGTAAAATTAAARCCAGGYATGGATGGCCCAAAAGTTAAACAATGGCCATTAACAGAAGAAAAAATAAAAGCATTGGTAGAAATATGTACAGAAGAAAAGGAAGGAAAAATTTCAAAAATTGGGCCTGAAAATCCATACAATACTCCAGTATTTGCCATAAAGAAAAGTTGGAGAAAAGTAGATTTCAGAGAACTTAATAAAAGGACTCAAGACTTCTGGGAAGTTCAATTAGGAATACCACATCCCGCAGGGAAGAAATCAACAGTACTGGATGTAGGTGATGCATTTTCAGTTCCYTTAGAtAAGGARTTCAGGAAGTATACTGCATTTACCATACCTAGTATAAACAATACACCAGGGATtAGATATCAGTATAATGTGCTTCCAGGATGGAAAGGAtCACCAgCAATATTCCAAAGtagCATGACAAAAATCTTGGAGCCTTTTAGAGATCAAAATCCAGAAATAACWATCCAGTACGATGATTTGGTATCAGAYTTAGAAATAGGGCAACATAGAGCTAAAATAGAGGAACTAAGAGAACATCTGAGGTGGGGATTTACACCAGACAAACATCAGAAAGAACCTCCATTTCTTTGGGGTTATGAACTCCATCCTGAT
>2011.GU.GU.HE.G0320
CCTCAAATCACTCTTTGGCAACGACCCCTTGTCACAGTAAAGATAGGGGRACAACTAAAGGAAGCTCTATTAGATACAGGAGCAGATACATTAGAAGAAATGWATTTGCCAGGAAGGTGGAAACCAAAAGGAGGAGGTTTTAAAGTAAGACAGTATGATCAGGTACCTATAGAAATMTGTGGAYATAAAGCTATAGGTACAGTAGTAGGACCTACACCTAACATTGGAAGACTGACCCAAATTGGCTGTACTTTAAATTTTCCCATTAGTCCTATTGAAACTGTACCAGTAAAACTGAAGCCAgGAATGGATGGCCCAAAAGTTAAACAATGGCCATTGACAGAAGAAAAAATAAAAGCATTAATAGAAATATGTACAGAGGAAAAGGAAGGAAAAATTTCAAAAATTGGGCCTGAAAATCCATACAATACTCCAGTATTTGCCATAAAGAAAAGTTGGAGAAAAGTAGATTTTAGAGAACTTAATAAGAGGACTCAAGACTTCTGGGAAGTTCAATTAGGAATACCACATCCTGCAGGGAAGARATCAACAGTGCTGGATGTGGGTGATGCATTCTCAGTTCCCTTAGATAAAGAATTCAGGAAGTATACTGCATTTACCATACCTAGTRTAAACAATACACCAGGGATTAGATATCAATACAATGTGCTTCCAGGATGGAAGGGGTCACCAGCAATATTCCAATGTAGCATGACAAAAATCTTAGAGCCCTTTAGAAAACAAAATCCAGACMTaGTTATCCAATACGATGATTTGGTATCCGACCTTGAAATAGGGCAGCATAGAAGAAAAATAGAGGAACTGAGACAACATCTGAGGTGGGGATTTACACCAGACAAACATCAGAAAGAACCTCCATTTCTTTGGGGTTATGAACTCCATCCTGAT
>2011.GU.CM.HE.G0321
CCTCAAATCACTCTTTGGCAACGACCCCTCGTCACAATAAAGATAGGGGGGCAAACAAAGGAAGCTCTATTAGATACAGGAGCAGATACATTAGAAGACATGCAGTTGCCAGGAAAATGGAAACCAAAAGGAGGAGGTTTTAAAGTAAGACAGTATGATCAGATACTCATAGAGATCTGTGGACATAAAACTATAGGTACAGTAGTAGGACCCACACCGAACATTGGAAGACTGACTCAGATTGGTTGTaCTTTAAATTTTCCCATCAGTCCTATTGAAACTGTACCAGTAAAATTAAAGCCAGGAATGGATGGCCCAAAAGTTAAACAATGGCCATTGACAGAAGAAAAAATAAAAGCATTAGTAGAAATTTGTACAGAGGAAAAGGAAGGAAAAATTTCAAAAATTGGGCCTGAAAATCCATACAATACTCCAGTATTTGCCATAAAGAAAAGTTGGAGAAAAGTAGATTTCAGAGAACTTAATAAGAGAACTCAAGATTTcTGGGAAGTGCAATTAGGAATACCACATCCCGCAGGGAAGAAGTCAACAGTGcTGGATGTGGGTGATGCATTTTCAGTACcaTtagATAAAGAGTTCAGGAAGTATACAGCATTCACCATACCTAGCATAAACAATACACCAGGGGTTAGATATCAGTACAATGTGCTTCCAGGATGGAAAGGATCACCAGCAATATTCCAAAGCAGCATGACAAAAATCTTAGAACCTTTTAGAAAACAAAATCCAGAAATGGTGATCCAATATGATGATTTGGTATCTGACCTAGAAACAGGGCAGCATAGAGCAAAAATAGAGGAACTGAGACAGCATCTGAGGTGGGGATTTACACCAGACAAACATCAGAAAGAACCTCCATTTCTTTGGGGTTATGAACTCCATCCTGAT
>2011.GU.ES.HO.G0322
CCTCAGATCACTCTTTGGCAGCGACCCCTCGTCACAATAAAGGTAGGGGGACAATTAAAGGAAGCTcTATTAGATACAGGAGCAGATACACTAGAAGAAATAACTTTGCCAGGAAGATGGAAACCAAAAGGAGGAGGTTTTAAAGTAAGACAGTAtGATCAGATAcTAGTAGAAATcTGtGGACATAAAGCTGTAGGTACAGTAGTAGGACCTACACCTAACATTGGAAGACTGACTCAGCTTGGTTGTACTTTAAATTTCCCCATTAGTCCTATTGAAACTGTACCAGTAAAATTAAAGCCAGGAATGGATGGCCCAAAAGTTAAACAATGGCCATTGACAGAAGAAAAAATAAAAGCACTAACAGAAATTTGTACAGAAGAAAAGGAAGGGAAAATTTCAAAAATCGGGCCTGAGAATCCATATAATACTCCAATATTTGCCATAAAGAAAAGTTGGAGAAAAGTAGATTTCAGAGAACTTAATAAAAGAACTCAAGAGTTTTGGGAAGTTCAATTAGGAATACCACATCCCGCAGGGAAGAAATCAACAGTACTGGATGTGGGTGATGCATTTTCAGTTCCCTTAGATGAAAACTTCAGGAAGTATACTGCATTCACCATACCCAGTATAAACAATACACCAGGGGTTAGATACCAGTACAATGTGCTTCCAGGATGGAAGGGATCACCAGCAATATTCCAAAGTAGCATGACAAAGATCTTAGAGCCTTTTAGAAAACAAAATCCAGACATAGTTATACAATACGATGATTTGGTATCTGACCTAGAAATAGGACAGCATAGAGCAAAAATAGAGGAACTGAGAAAACATCTGAGGTGGGGGTTCACACCAGACAAACATCAAAAAGAACCTCCATTTCTTTGGGGTTATGAACTCCATCCTGAT
>2011.GU.GU.HE.G0323
CCTCAGATCACTCTTTGGCAGCGACCCCTCGTCACAATAAAGGTAGGGGGACAATTAAAGGAAGCTCTATTAGATACAGGAGCAGATACACTAGAAGAAATRagTTTGCCAGGAAGATGGAAACCAAAAGGAGGAGGTTTTAAAGTAAGACAgTATGATCAGATACTAGTAGAAATCTGTGGACATAAAGCTGTAGGTACAGTAGTAGGACCTACACCTAACATTGGAAGACTGACTCAGCTTGGTTGTACTTTAAATTTCCCCATTAGTCCTATTGAAACTGTACCAGTAAAATTAAAGCCAGGAATGGATGGCCCAAAAGTTAAACAATGGCCATTGACAGAAGAAAAAATAAAAGCACTAACAGAAATTTGTACAGAAGAAAAGGAAGGGAAAATTTCAAAAATCGGGCCTGAGAATCCATATAATACTCCAATATTTGCCATAAAGAAAAGTTGGAGAAAAGTAGATTTCAGAGAACTTAATAAAAGAACTCAAGAGTTTTGGGAAGTTCAATTAGGAATACCACATCCCGCAGGGAAGAAATCAACAGTACTGGATGTGGGTGATGCATTTTCAGTTCCCTTAGATGAAAACTTCAGGAAGTATACTGCATTCACCATACCCAGTATAAACAATACACCAGGGGTTAGATACCAGTACAATGTGCTTCCAGGATGGAAGGGATCACCAGCAATATTCCAAAGTAGCATGACAAAGATCTTAGAGCCTTTTAGAAAACAAAATCCAGACATAGTTATACAATACGATGATTTGGTATCTGACCTAGAAATAGGRCAGCATAGAACAAAAATAGAGGAACTGAGAaAACATCTGAGGTGGGGGTTCACACCAGACAAACATCAgAAAGAACCTCCATTTCTTTGGGGTTATGAACTCCATCCTGAT
>2011.GU.AV.HO.G0324
CCTCAGATCACTCTTTGGCAACGACCCCTCGTCTCAATAAAGATAGGGGGGCAGCTAAAGGAAGCTTTATTAGATACAGGAGCAGATACATTAGAAGAAATGAATTTGCCAGGAAAATGGAAACCAAAAGGAGGAGGTTTTAAAGTAAGACAGTATGATCAGGTAWCCATAGAAATCTGtGGACATAAAACTATAGGTACAGTAATAGGACCTACACCTAACATTGGAAGACTGACCCAGCTTGGTTGTACTTTAAATTTCCCCATTAGTCCTATTGATACTGTACCAGTAAAATTAAAGCCAGGAATGGATGGGCCAAAAGTTAAACAATGGCCatTGACAGAAGAAAAAATAAAAGCATTAGTAGAAATTTGTACAGAAGAAAAGGAAGGAAAAATTTCAAAAATTGGGCCTGAAAATCCATATAATACTCCAGTATTTGCCATAAAGAAAAGTTGGAGAAAAGTAGACTTCAGGGAACTAAATAAGAGAACTCAAGACTTCTGGGAAGTTCAATTAGGAATACCACATCCTGCAGGGCAGAAATCAACAGTACTGGATGTGGGTGATGCATTTTCAGTTCCCTTAGATAAAGAGTTCAGRAAGTACACTGCATTTACCATACCTAGTATAAATAATACACCAGGGATTAGATATCAGTACAATGTGCTTCCAGGATGGAAAGGATCACCAGCAATATTCCAGTGTAGCATGACAAAAATctTAGAGCCTTTtAGAAAACAaAACCCAGACATAGTTATCCAATACGaTGACTTGGTATCAGATTTAGAAATAGGGCAGCATAGARCAAAAATAGAAGAACTGAGAGAACATCTGARGTGGGGATTTACCCCAGACAAGCATCAGAAAGAACCTCCATTcCTTTGGGGTTATGAACTCCACCCTGAt
>2011.GU.GU.HO.G0325
cCTCAGATCACTCTTTGGCAaCGACCCCTCGTCACAATAAGGATAGGGGGACAgCTAAAGGAAGCTCTATTAGATACAGGAGCAGATACATTAGAaGACATGGATTTGCCAGGAAGATGGAAACCAAAAGGAGGAGGTTTTAAAGTaAAACAGTATGATCAGATACCCATAGAAATATGTGGACATAAAACTATAGGTACAGTAATAGGACCCACACCTAACATTGGAAGACTGACTCAGCTTGGTTGCACTTTAAATTTTCCCATTAGTCCTATTGAAACTGTACCAGTGAAATTAAAGCCAGGAATGGATGGCCCcAAAGTTAAACAATGGCCATTGACAGAAGAAAAAATAAAAGCATTAATGGAAATTTGTtCAGAGGAAAAGGAAGGAAAAATTTCAAAGATTGGGCCTGAAAATCCATACAATACTCCAATATTTGCCATCAAGAAAGGTTGGAGAAAAGTAgATTTCAGAGAACTTAATAaGAGGACTcAAGACTTTTGGGAAGTTCAATTAGGAATACCACATCCAGCAGGgAAGAAATCAACAGTACTGGATGTGGGTGATGCATTTTCGGTTCCTTTAGATAAAGACTTCAGAAAGTATACTGCATTTACCATACCTAGTACAAACAATACACCAGGGATTAGATATCAGTACAATGTGCTCCCAGGGTGGAAAGGATCACCAGCAATATTCCAAAGTAGCATGACAAAAATCTTAGAGCCTTTTAGARAACAAAATCCAGAMATAGTTRTCCAATACGATGATTTGGTATCTGACTTAGAAATAGGACAGCATAGAGCAAAAATAGAGGAACTGAGAGAACATCTGAGGTGGGGATTCACACCAGACAAACATCAGAAAGAACCTCCATTCCTTTGGGGtTATGAACTACATCCTGAT
>2011.GU.GU.HE.G0326
CCTCAAATCACTCTTTGGCAACGACCCCTTGTCACAATAAAGATAGGGGGGCARATAAARGAGGCCCTATTAGATACAGGRGCAGATACATTAGAAGADATRAGTCTACCAGGAAAATGGAAACCAAAAGGAGGAGGTTTTAAAGTAAGACAATAtGATCAGRTACWcGTAGAMATCTGtGGACATAAGGCTATAGGTACAGTAGTAGGRCCCACACcTAACATTGGAAGACTGACTCAgATTGGCTGCaCTTTAAATTTTCCcATTAGTCCTATTGAAACTGTACCAGTAARGTTAAAGCCAGGAAtGGATGGCCCAAAAGTTAAACAaTGGCCCTTGACAGAAGAAAAAATAAAAGCATTAGTAGAAATTTGTACAGAAGAAAAGGAAGGAAAAATTTCAAAAATTGGGCCTGAAAATCCATATAATACTCCAGTATTTGCCATAAAGAAAAGTTGGAGAAAGGTAGATTTCAGAGAACTTAATAAGAGAACTCAAGACTTCTGGGAAGTTCAATTAGGAATACCACATCCCGCAGGGAAGAAGTCAACAGTACTAGATGTGGGTGATGCATTCTCAGTTCCCTTAGATAAAGACTTCAGAAAGTACACTGCRTTTACCATACCTAGTATAAATAATACACCAGGGATAAGATATCAGTACAATGTGCTACCAGGATGGAAAGGATCACCAGCAATATTcCAAAGTAGCATGACAAAAATYTTAGAGCCTTTTAGAAAACAAAATCCAGACATAGTTATCCAATACGATGAcTTGGTATCAGACTTaGAAATAGGGCAaCATAGAACAAAGATAGAGGAACTGAGACAACATCTGAAATGGGGATTTACCCCAGACAAGCATCAAAAAGAACCTCCATTTCTTTGGGGGTATGAACTcCATCCTGAC
>2011.GU.SR.HE.G0327
CCTCAAATCACTCTTTGGCAACGACCCCTCGTCACAATAARGATAGGGGGGCAACTAAAGGAAGCTCTATTAGACACAGGAGCAGATACATTAGAAGAAATGAATTTGCCAGGAAAATGGAAACCAAAAGGAGGAGGTTTTAAAGTAAGACAGTATGATCAGATACCCATAGAAATCTGCGGACATAAAGcTGTAGGTACAGTAGTAGGACCCACACCTAACATTGGAAGACTGACTCARATTGGTTGTACTTTAAATTTTCCCATTAGTCcTATTGAAACTGTACCAGTGAARCTAAAGCCAGGRATGGATGGCCCAAAAGTTaAACAATGGCCAtTGACAGAAgAAAAAATAAAAGCCTTAATAGAAATTTGTACAGAAGAaAAGGAAGGGAAAATTTCAAAGATTGGSCCTGAAAACCCATACAATACTCCAGTATTTGCCATAAAGAAaAGTTGGAGAAAAGTAGATTTCAGGGAACTTAATAARAGAACTCAAGACTTcTGGGAAATTCAATTAGGAATACCACATCCCTCAGGGAAGAAATCAACAGTGCTGAatgtGGgtgatgcATTTTCAGTTCCCTTAgATgAGGAMTTCAGGAAGTATACTGCATTCACCATACCTAGCATAAACAATACACCAGGGATTAGATATCAGTACAATGTGcTGCCAGGATGGAAAGGATCACCAGCAATATTCCAAAGTAGCATGACAAAAATCTTAGAgCCTtTTAGGAAAGCAAATCCAGAAATAGTtATCCAATACGATGATTTGGTATcTGATTTAGAAATAGGGCAGCATAGAACAAAAATAGAGGAACTGAGACAACATCTGARATGGGGATTTACACCAGACAAACATCAGAAAGAACCCCCATTTCTTTGGGGTTATGAACTCCATCcTGAT
>2011.GU.GU.HI.G0328
CCTCAGATCACTCTTTGGCAACGACCCCTCGTCACAATAAAGATAGGGGGACAGCTAAAAGAAGCTCTATTAGATACAGGAGCAGATACATTAGAAGAAATGAATTTGCCAGGAAGATGGAAACCAAAAGGAGGAGGTTTTAAAGTAAGACAGTATGATCAGATACCCATAGAAATTTGTGGACATAAGGCTATAGGTACAGTGATAGGACCTACCCCTAACATTGGAAGACTGACCCAACTTGGTTGTACTCTAAATTTTCCCATTAGTCCTATTGAAACTGTACCAGTAAAATTAAAACCAGGAATGGATGGCCCAAAAGTTAAACAATGGCCATTGACAGAAGAAAAAATAAAAGCATTAATGGAAATTTGTACAGAAGAAAAGGAAGGGAAAATTTCAAAAATTGGgCCTGAAAATCCATACAATACTCCAATATTTGCTATAAAGAAAAGTTGGAGAAAAGTaGATTTCAGAGAACTTAATAAGAAAACTCAAGACTTCTGGGAAGTTCAATTAGGAATACCACATCCCGCAGGGAAGAAATCAACAGTACTGGATGTGGGTGATGCTTTTTCAGTTCCCTTAGATAAAGAATTTAGGAAGTATACTGCATTTACCATACCTAGTACAAACAATACACCAGGGATTAGATATCAGTACAATGTGCTTCCAGGATGGAAAGGATCACCAGCAATATTCCAAAGTAGCATGACAAAAATCCTAGAGCCTTTTAGAAAGAAAAATCCAGAGATAGTCATCCAATACGATGATTTGGTATCTGACTTAGAAATAGAGCAGCATAGAACAAAGATAGAGGAACTGAGAGATCATCTGAAGTGGGGATTTACACCAGACAAACATCAGAAAGAACCTCCATTTCTTTGGGGTTATGAGCTCCATCCTGAT
>2011.GU.GU.HE.G0330
CCTCAAATCACTCTTTGGCAACGACCCTTAGTCAAAGTAAAGGTRGGGGGACAAATAAAAGAAGCCCTATTAGATACAGGAGCAGATACATTAGAAGACATGGATTTACCAGGAAGATGGAAACCAAAAGGAGGAGGTTTTAAAGTAAGACAGTATGATCAGGTACTTGTAGAAATTTGTGGATATAAAGCTATAGGTGCAGTGGTAGGACCTACACCTAACATTGGAAGACTGACGCAGATTGGTTGYACTCTAAATTTTCCCATTAGTCCTATTGAAACTGTGCCAGTAAAATTAAAGCCAGGAATGGATGGCCCAAAAGTTAAACAATGGCCATTGACAGAAGAAAAAATAAAAGCATTAGTAGAAATTTGTACAGAAGAAAAGGAAGGGAAAATTACAAAAATTGGGCCTGAAAATCCATATAATACTCCAGTATTTGCCATAAAGAAAAGTTGGAGAAAAGTAGATTTCAGAGAACTTAATAAGAGAACTCAAGAYTTCTGGGAAGTTCAATTAGGAATACCACATCCCGCAGGGAAGAAGTCAACAGTACTGGATGTGGGTGATGCATTTTCAGTTCCCTTATATGAAGACTTCAGAAAGTATACTGCATTTACCATACCTAGTGTAAACAATACACCAGGGATTAGATATCAGTACAATGTGCTTCCAGGGTGGAAAGGATCACCAGCAATATTCCAAAGTAGCATGACAAAAATCTtAGAGCCTTTtAGAAAACAAAATCCAGACATAGTtATCCAATACGATGATTTGGTATCTGACTTGGAAATAGGGCAGCATAGAACAAAAATAGAGGAACTGAGACAGCATCTGAAGTGGGGATTCACACCAGACAAACATCAGAAAGAACCTCCATTCCTTTGGGGTTATGAACTCCATCCTGAT
>2011.GU.GU.HO.G0331
CCTCAAATCACTCTTTGGCAACGACCCCTTGTTACAATAAAGATAGGRGGGCAACTAAAGGAAGCKTTATTAGATACAGGAGCAGATACATTAGAAGACATGAATTTGACAGGAAGATGGAAACCAAAAGGAGGAGGTTTTAAAGTAAGACAGTATGATCAAATACCTGTAGAAATCTGTGGACATAAAGCTGTAGGCACAGTAGTAGGACCTACACCTAACATTGGAAGATTGACTCAGATTGGCTGCACTTTAAATTTCCCCATTAGTCCTATTGAAACTGTGCCAGTAAAATTAAAGCCAGGAATGGATGGCCCAAAAGTTAAACAATGGCCATTGACAGAAGAAAAAATAAAAGCATTAACAGAAATTTGTACAGAAGAAAARGAAGGAAAAATTTCAAAAATTGGGCCTGAAAATCCATATAATACTCCAGTATTTGCCATAAAGAAAAGTTGGAGAAAAGTAGATTTCAGAGAACTTAATAAGAGGACTCAAGACTTCTGGGAAGTTCAATTAGGAATACCACATCCTGCAGGGAAGAAATCAACAGTTCTGGATGTGGGTGATGCATtTTCAGTTCCCTTAGATAAAGACTTCAGGAAGTATACTGCATTTACCATACCTAGTATAAACAATACACCAGGGATTAGATATCAGTACAATGTGCTTCCAGGATGGAAAGGATCACCAGCAATATTCCAAAGTAGTATGACAARgatcTtagaGCCCTTTAGAATAAAAAATCCAGAAATAGTGATCCAATACGATGATTTGGTATCTGACTTAGAAATAGGGCAACATAGAACAAAAATAGAAGAACTAAGACAACATCTGAAGTGGGGATTTACACCAGATAAACATCAGAAAGAACCTCCGTTCCTtTGGGGTTATGAACTCCATCCTGAT
>2011.GU.QT.HE.G0331 B
CCTCAGATCACTCTTTGGCAACGACCCCTCGTCATAATAAAGATAGGGGGGCAGCTAAAGGAAGCTCTACTAGATACAGGAGCAGATACATTAGAAGAAATAGATTTGCCAGGAAGATGGAAGCCAAAAGGAGGAGGTTTTAAAGTAAGACAATATGAACAGGTGCCCATAGAAATCTGTGGACATACAACTGTAGGTACAGTAGTAGGACCTACACCTAACATTGGAAGACTGACTCAGCTTGGTTGTACTTTAAATTTCCCCATTAGTCCTATTGAAACTGTACCAGTAAAATTAAAGCCAGGAATGGATGGCCCAAAAGTTAAACAATGGCCATTGACAGAAGAAAAAATAAAAGCATTAGTAGAAATCTGTACAGAAGAAAAGGAAGGAAAAATTTCAAAAATAGGGCCTGAAAATCCATACAATACTCCAGTATTTGCCATAAAGAAGAGTTGGAGAAAAGTAGATTTCAGAGACCTGAATAAGAGAACTCAAGATTTCTGGGAAGTTCAATTAGGGATACCACATCCTGCAGGGCAGAAATCAACAGTATTGGATGTGGGTGATGCATTTTCAGTTCCCTTAGATGAAGACTTCAGGAAGTATACTGCATTTACTATACCTAGTATAAACAATACACCAGGGATTAGGTATCAGTATAATGTGCTTCCAGGATGGAAAGGATCACCAGCAATATTCCAAAGTAGCATGACAAAAATCTTAGAGCCTTTTAGAAAACAAAATCCAGACATAGTTATCCAATACGATGATTTGGTATCTGACCTAGAAATAGGACAGCATAGAACAAAAGTAGAGGAACTGAGACAACATCTGAGGTGGGGATTTACACCAGACAAACATCAGAAAGAACCCCCATTCCTTTGGGGTTATGAACTCCATCCTGAT
>2011.GU.GU.HE.G0332
CCTCAAATCACTCTTTGGCAACGACCCCTCGTCACAATAAAGATAGGGGGRCARCTAAAGGAGGCTCTATTAGATACAGGAGCAGATACATTAGAAGAMATGAATTTrCCAGGAAGATGGAAGCCAAAAGGAGGAGGtTTTAAAGTAAGACAATATGATCAGATASYTATAGAAATCTGTGGACATAAAGCTATAGGTACAGTGGTAGGACCTACACCTAACATTGGCAGATTGACTCAGATTGGKTGCACTTTAAATTTTCCCATTAGTCCTATTGAAACTGTACCAGTAAAATTAAAGCCAGGAATGGATGGCCCAAAAGTTAAACAATGGCCATTGTCAGAAGAAAAAATAAAAGCATTAGTAGAAATCTGTACAGAAGAAAAGGAAGGRAAAATTTCAAAAATTGGGCCTGAAAATCCATACAATACTCCAATATTTGCCATAAAGAAGAGTTGGAGAAAAGTAGATTTCAGAGAACTTAATAAGAGAACTCAAGAATTTTGGGAAGTTCARTTAGGRATACCACATCCMGCAGGGAAGAAATCAACAGTACTAGATGTGGGTGATGCATTCTCAGTTCCCTTAGATCCAGACTTCAGGAAGTATACTGCATTTACCATACCTAGTGTAAACAATACACCAGGAAGTAGATATCARTACAATGTGCTyCCAGGATGGAAAGGATCACCAGCAATATTTCAAAGCAGCATGACAAAAATCTTAGAGCCTTTTAGAAAGCAAAATCCAGAAATAGTTATCCAATACGATGATTTGGTATCTGACTTAGAAATAGACCTGCATAGAACAAAAATAGAAGAACTGAGASAACATCTGAGGTGGGGGTTTACACCAGACAAACATCAGAARGAACCTCCATTCCTTTGGGGTTATGAACTCCATCCTGAT
>2011.GU.GU.HE.G0334
CCTCAAATCACTCTTTGGCAACGACCCCTCGTCACAATAAAGATAGGGGGGCAACTAAAGGAGGCTCTATTAGATACAGGAGCAGATACATTAGAAGACATGAATTTaCCAGGAAGATGGAAGCCAAAAGGAGGAGGTTTTAAAGTAAGACAGTATGATCAGATACTTATAGAAATCTGTGGACATAAAGCTATAGGTACAGTGGTAGGACCTACACCTAACATTGGCAGATTGACTCAGATTGGGTGCACTTTAAATTTTCCCATTAGTCCTATTGAAACTGTACCAGTAAAATTAAAGCCAGGAATGGATGGcCCAAAAGTTAAACAATGGCCATTGTCAGAAGAAAAAATAAAAGCATTAGTAGAAATCTGTACAGAAGAAAAGAAaGGGAAAATTTCAAAAATTGGGCCTGAAAATCCATACAATACTCCAATATTTGCCATAAAGAAGAGTTGGAGAAAAGTAGATTTCAGAGAACTTAATAAGAGAACTCAAGAATTTTGGGAAGTTCAGTTAGGAATACCACATCCAGCAGGGAAGAAATCAACAGTACTAGATGTGGGTGATGCATTCTCAGTTCCCTTAGATCCAGACTTCAGGAAGTATACTGCATTTACCATACCTAGTGTAAACAATACACCAGGAAGTAGATATCAATACAATGTGCTTCCAGGATGGAAAGGATCACCAGCAATATTTCAAAGCAGCATGACAAAAATCTTAGAGCCTTTTAGAAAGAAAAATCCAGAAATAGTTATCCAATACGATGATTTGGTATCTGACCTAGAAATAgACATGCATAGAACAAAAAtAgAAgAACTGAGACAACATCTGAGGTGGGGGTTTACACCAGACAAACATCAGAAAGAACCTCCATTCCTTTGGGGTTATGAACTCCATCCTGAT
>2011.GU.GU.HE.G0335
CCTCAGATCACTCTTTGGCAACGACCCCTCGTCAGAATAAAGATAGGGGGGCAAATAAAGGAAGCTTTACTAGATACAGGAGCAGATACATTAGAAGAAATGAGTTTGCCAGGAAAATGGAAACCAAAAGGAGGAGGTTTTAAAGTAAGACAGTATGATCAGATACCTATAGAAATCTAtGGACATAAAGCTATAGGTACAGTAATAGGACCCACACCTAACATTGGAAGACTGACTCAGATTGGTTGCACTTTAAATTTTCCCATTAGTCCTATTGAAACTGTACCAGTAAAATTAAAGCCAGGAATGGATGGCCCAAAAGTGAAACAGTGGCCATTGACAGAAGAAAAAATAAAAGCATTAATAGAAATTTGTACAGAGGAAAAGGAAGGAAAGATTTCAAAAATTGGGCCTGAAAATCCATACAATACTCCAGTATTTGCCATAAAGAAAAGTTGGAGAAAAGTAGATTTTAGAGAACTTAATAAGAGAACTCAAGAATTCTGGGAAGTTCAATTAGGAATACCACATCCTGCAGGGAAGAAGTCAACAGTACTGGATGTGGGTGATGCATTTTCAGTTCCCTTAGATAAAGAATTCAGGAAGTATACTGCATTCACCATACCTAGTATAAACAACACACCAGGGATTAGATATCAGTACAATGTACTTCCAGGATGGAAAGGATCACCAGCAATATTCCAAAGTAGCATGACAAAAATCTTAGAGCCTTTTAGGAAAAACAATCCAGAAATAGTTATTCAATACGATGATTTGGTATCTGACTTAGAAATAGGGCAGCACAGAACAAAAATAGAGGAACTGAGACAACATCTGAGGTGGGGATTTACACCAGACAAGCATCAGAAAGAACCTCCATTTCTGTGGGGTTATGAACTCCACCCCGAC
>2011.GU.ES.HE.G0336
CCTCAAATCACTCTTTGGCAACGACCAATTGTCACAGTAAAGATAGGGGGGCARCTAAAGGAAGCTCTATTAGATACAGGAGCTGATACATTAGAAGACATGAATTTGCCAGGAAGATGGAAACCAAAAGGAGGAGGTTTTAAAGTAAGACAGTATGATCAAATAGCCATAGAAATCTGTGGACATACAGTTACGGGTACAGTAGTAGGACCTACACCTAACATTGGAAGACTGACTCAGCTYGGGTGCACTTTAAATTTTCCCATTAGTCCTATTGAAACTGTACCAGTAAAATTAAAGCCAGGAATGGATGGCCCAAARGTTAAACAATGGCCATTAACAGAAGAAAAAATAAAAGCATTAGTAGAAATATGTACAGAAGARAAGGAAGGAAAAATTTCAAAGATTGGGCCTGAAAATCCATACAATACTCCAGTRTTTGCCATAAAGAAAAGTTGGAGAAAAGTAGACTTCAGAGAACTTAATAAAAGAACTCAAGACTTCTGGGAAGTTCAACTAGGAATACCACATCCCGCAGGGAAGAAATCAACAGTACTGGATGTGGGTGATGCATTTTCAGTTCCCTTAGATAAAGAATTCAGGAAGTATACTGCATTTACCATACCTAGTATAAACAATACACCAGGGATTAGATATCARTATAATGTGCTTCCAGGATGGAAAGGATCACCAGCAATATTCCAAAGTAGCATGACAAAAATCTTGGAGCCTTTTAGAGARAAAAATCCAGAAATAACTATTCAGTACGATGATTTGGTATCAGACTTAGAAATAGGGCAACATAGAAYAAAAATAGAGGAACTGAGAGAACATCTAAGATGGGGAYTTACMCCAGACAAGCATCAAAAAGAACCTCCATTTCTTTGGGGTTATGAACTCCATCCAGAT
>2011.GU.GU.HE.G0337
CCTCAGATCACTCTTTGGCAACGACCCCTCGTCAGAATAARGATAGGGGGGCAARTAAAGGAAGCTTTATTAGATACAGGAGCAGATACATTAGAAGAAATGARTTTGCCAGGAAAATGGAAACCAAAAGGAGGAGGTTTTAAAGTAAGACAGTATGATCAGATACCTATAGAAATCTGtGGACATAaagCtAtaggtacAGtAatAgGACCcAcacctWacaTtggAAGAcTGACTCAGATTGGTTGCACTTTAAATTTTCCCATTAGTCCTATTGAAACTGTACCAGTAAAATTAAAGCCAGGAATGGATGGCCCAAAAGTGAAACAaTGGCCATTGACAGAAGARAAAATAAAAGCATTAATAGAAATTTGTACAGAAGAAAAGGAAGGAAAaATTTCAAAAATTGGGCCTGAAAATCCATAcaATAcTCCAGTATTTGCCATAAAGAAAAGTTGGAGAAAAGTAGATTTTAGAGAACTTAATAAGAGAACTCAAGAATTCTGGGAAGTTCAATTAGGAATACCACATCCTGCAGGGAAGAAGTCAACAGTACTGGATGTGGGTGATGCATTTTCAGTTCCCTTAGATAAAGAATTCAGGAAGTATACTGCATTCACCATACCTAGTATAAACAACACACCAGGGATTAGATATCAGTACAATGTRCTTCCAGGATGGAAAGGATCACCAGCAATATTCCAAAGTAGCATGATAAAAATCTTAGAGCCTTTTAGgAAAAacAatCCAGAAATAGTTATTCAATACGATGATTTGGTATCTGACTTAGAAATAGGGCAGCACAGAACAAAAATAGagGARCTGAGACAACATCTGAGGTGGGGATTTACACCAGACAAGCATCAGAAAGAACCTCCATTTCTGTGGGGTTATGAACTCCACCCMGAT
>2011.GU.ES.HE.G0338
CCTCAAATCACTCTTTGGCAACGACCCATTGTCACAGTAAAGATAGGGGGGCAACTAAAGGAAGCTCTATTAGATACAGGAGCTGATACATTAGAAGACATGAATTTGCCAGGAAGATGGAAACCAAAAGGAGGAGGTTTTAAAGTTAGACAGTATGATCAGATAACCATAGAAATCTGTGGATRTACAGTTACGGGTACAGTAGTAGGACCTACACCTAACATTGGAAGACTGACTCAGCTCGGGTGCACTTTAAATTTTCCCATTAGTCCTATTGAAACTGTACCAGTAAAATTAAAGCCAGGAATGGATGGCCCAAAAGTTAAACAATGGCCATTAACAGAGGAAAAAATAAAAGCATTAGTAGAAATATGTACAGAAGAGRAGGAAGGAAAAATTTCAAAAATTGGGCCTGAAAATCCATACAATACTCCAGTGTTTGCCATAAAGAAAAGTTGGAGAAAAGTAGATTTCAgAGAACTTAATAAAAGAACTCAAGAATTCTGGGAAGTTCAACTAGGAATACCACATCCTGCAGGGAAGAAATCAACAGTACTGGATGTGGGTGATGCATTTTCAGTTCCCTTAGATAAAGAATTCAGGAAGTATACTGCGTTTACCATACCTAGTATAAACAATACACCAGGAATTAGATATCAGTATAATGTGCTTCCAGGATGGAAAGGATCACCAGCAATATTCCAAAGTAGCATGACAAAAATCTTGGAGCCTTTTAGAGAGAAAAATCCAGAAATAACTATCCAGTACGATGATTTGGTATCAGATTTAGAAATAGGGCAACATAGAACAAAGATAGAGGAACTGAGAGAACATCTAAGATGGGGATTTACACCAGACAAACATCAAAAAGAACCTCCATTTCTTTGGGGTTATGAACTCCATCCAGAT
>2011.GU.GU.HE.G0339
CCTCAGATCACTCTTTGGCAGCGACCCCTAGTCAAAATAAAGATAGGGGGGCAAACAATGGAAGCTCTATTAGATACAGGAGCAGATACATTAGAAGAtATAAATTTGCCAGGAAAATGGAAACCAAAAGGAGGAGGTTTTAAAGTAAGACAGTATGATCAGATAMCCRTAGACATTTGTGGACATAaAGCTATAGGTACAGTGGTAGGACCTACACctAACATtGGAAGACTGACTCAGATTGGTTGCACTTTAAATTTCCCCATTAGTCcTATTGACACTGTACCAGTAAARTTAAAGCCAGGAATGGATGGCCCAAGAGTTAAACAGtGGCCATTGACAGAAGAAAAAATAAAAGCATTAGTAGAAATTTGTACAGAAGAAAAGGAAGGAAAAATTTCAAAAATTGGGCCTGAAAATCCATATAATACTCCAGTATTTGCCATAAAGAAAAGTTGGAGAAAAGTAGATTTCAGAGAACTTAATAARAGAACTCAAGACTTCTGGGAAGTGCAATTAGGAATACCACACCCCGCAGGGAAGAAATCAACAGTACTAGATGTGGGTGATGCATTTTCAATTCCCTTAGATGAAGACTTTAGGAAGTATACTGCATTTACCATACCTAGTACAAATAATACACCAGGGATCAGGTATCAGTACAATGTGCTCCCAGGATGGAAAGGATCACCAGCAATATTCCAAGCtagcatGACAAAAATCTTGGAKCCTTTTAGAAAACAAAATCCAGATATAGTTATCCAGTACGATGATTTGGTATCTGACTTAGAAATAGGGCAGCATAGAACAAAAATAGAGGAACTGAGACARCATCTGAAGTGGGGATTGACACCAGATAAGCATCAGAAAGAACCCCCATTTCTGTGGGGTTATGAACTCCATCCTGAC
>2011.GU.ES.HE.G0340
CCTCAGATCACTCTTTGGCAGCGACCCCTAGTCACAATAAAAATAGGGGGGCAGATAAAGGAAGCTCTATTAGACACAGGAGCAGATACATTAGAAGAAATGACTTTGCCYGGAAGATGGAAACCAAAAGGAGGAGGTTTTAAAGTAAGACAGTATGATCAGATACTTGTAGAAATCTGTGGCCATAAAGCTATAGGTACAGTAGTAGGACCCACACCTAATATTGGAAGACTaACTCAGATTGGTTGTACTTTAAATTTTCCCATTAGTCCTATTGAAACTGTACCAGTAAAACTAAAGCCAGGAATGGATGGCCCAAAAGTTAAACAATGGCCATTRACAGAAGAAAAAATAAAAGCATTAGTAGAAATTTGTACAGAAGAAAAGGAAGGAAAAATTTCAAGAATTGGGCCTGAAAATCCATACAATACTCCagtaTTtgcCATAAAGAARGGTTGGAGAAAAGTAGATTTCAGAGAACTTAATAAGAGAACTCAAaAtTTCtGKGAAATTCAATTAGGAATACCACATCCTGCAGGGAAGAAATCAACAGTACTGGATGTGGGTGATGCATTTTCAGTTCCATTAGATAAAGACTTTAGAAAGTATACTGCATTCACCATACCTAGTATAAACAATACACCAGGGATTAGATATCAATACAATGTACTtcCaGGRTGGAAAGGGTCACCAGCAATATTCCAAAGTAGCATGACAAAAATATTAGAGCCTTTTAGAAAACAAAATCCAGAAATRGTTATTCARTACGATGATTTGRTATCTGACTTAGAAATAGGACAGCATAGAACAAAAATAGAGGAACTGAGACAACATCTGAGRTGGGGATTTACACCAGACAAACATCAGAAAGAACCTCCATTTCTTTGGGGTTATGAACTCCATCCCGAT
>2011.GU.GU.HE.G0341
CCTCAAATCACTCTTTGGCAACGAcCCATAGTCAMAATAAAGATAGGGGGGCAACTAAAGGAAGCTCTATTAGAtACAGGAGCAGATACATTAGAAGAAATGCAGTTVCCGGGRAAATGGAAaCCAAAAGGAGGAGGTTTTAAAGTAAGACAATATGATCAGATACTCATAGAGATTTGTGGATATAAAGCTATAGGTACAGTAGTAGGACCTACACCTAACATTGGAAGACTGACTCAACTTGGTTGCACTTTAAATTTTCCCATTAGTCCTATTGAAACTGTACCAGTAAAATTAAAGCCAGGAATGGATGGACCAAAAGTTAAACAATGGCCATTGRCAGAAGAAAAAATAAAAGCATTAGTAGAAATTTGTACAGAAGAAAAGGAAGGAAAAATTTCAAAAATTGGTCCTGAAAATCCGTACAATACTCCAGTATTTGCCATAAAGAAAAGTTGGAGAAAAGTAGATTTCAGAGAACTTAAAAGRAGAACTCAAGATTTCTGGGAAGTTCAATTAGGAATaCCACAYCCGGCAGGGAAGAAATCAACAGTACTGGATGTGGGTGATGCATTTTCAGTTCCTTTAGATAAAGAATTCAGGAAGTATACTGCATTcaCcatacCTAGTATAAATAATACACCAGGGRTTAGATATCAGTACAATGTGCTTCCAGGATGGAAAGGATCACCAGCAATATTCCAAGCTAGCATGACAAAAATCTTGGAGCCTTTTAGAAAACAAAATCCAGAAATAGTAATCCAATACGATGACTTGGTATCTGACTTAGAAATAGGGcAGCATAGAACAAAAATAGAGGaACTGAGAGAACATCTGAGGTGGGGATTTACACCAGACAAACATCAGAAAGAACCCCCATTTCTTTGGGGTTATGAACTCCATCCCGAC
>2011.GU.GU.TH.G0342
CCTCAAATCACTCTTTGGCAACGACCCATAGTCaCAATAAAGATAGGGGGGCAACTAAAGgAaGCTCTATTAGACACAGGAGCAGATACATTAGAAGAAATGAATTTGCCAGGGARATGGAAACCAAAAGGAGGAGGTTTTAAAGTAAGACAGTATGATCAGATACGCATAGAAATCTGTGGACATGAAGCCATAGGTACAGTAGTAGGACCTACACCTAACATTGGAAGACTGACTCAGCTTGGTTGCACTYTAAATTTCCCCATTAGTCCTATTGAAACTGTACCAGTAAAATTAAAACCAGGAATGGATGGTCCAAAAGTTAAaCaatGGCcATTGACAGAAGAAAAAATAAAAGCATTAGTAGAGATWTGTAATGAAGAAAAGGAAGGAAAAATTTCAAAAATTGGGCCTGAAAATCCATAYAACACTCCAATATTTGCCATAAAGAAAAGTTGGAGAAAAGTggacTTCAGAGAACTTAATAAAAAGACTCAAGACTTCTGGGAAGTTCAATTAGGAATACCACATCCAGCAGGGAAGAAATCAACAGTACTGGATGTGGGTGATGCATTTTCAGTTCCCTTAGATGARGACTTCAGgAAGTATACTGCATTTACCATACCTAGTATAAACAATACACCAGGGATTAGATATCAGTACAATGTGCTTccaGGATGGAAAGGATCACCAGCAATATTCCAAAGTAGTATGACAAAAATCTTAGAGCCTTTTAGAAAACAAAATCCAGACATAGTTATCCAATACGATGACTTGGTATCTGACTTAGAAATAGGGCAGCATAGAGMAAAAATAGAAGAACTGAGACGACATCTGARGTGGGGGTTTACACCAGATAAGCATCAGAAAGAACCTCCATTCCTTTGGGGTTATGAACTCCATCCTGAT
>2011.GU.GU.HE.G0343
CCTCAAATCACTCTTTGGCAACGACCAATAGTCAAAATAAAGATAGGGGGGCAACTAAAGGAAGCTCTATTAGATACAGGAGCAGATACATTAGAAGAAATGCAGTTGCCGGGAAAATGGAAACCAAAAGGAGGAGGTTTTAAAGTAAGACAATATGATCAGATACTCATAGAGATTTGTGGATATAAAGCTATAGGTACAGTAATAGGACCTACACCTAACATTGGAAGACTGACTCAACTtgGTTGCACTTTAAATTTTCCCATTAGTCCTATTGAAACTGTACCAGTAAAATTGAAGCCAGGAATGGATGGACCAAAAGTTAAACAATggCCattgACAGAAGAAAAAATAAAAGCATTAGTAGAAATTTGTACAGAAGAAAAGGAAGGAAAAATTTCAAAAATTGGTCCTGAAAATCCGTACAATACTCCAGTATTTGCCATAAAGAAAAGTTGGAGAAAAGTAGATTTTAGAGAACTTAACAAGAGAACTCAAGARTTCTGGGAAGTTCAATTAGGAATACCACATCCGGCAGGGAAGAAATCAACAGTACTGGATGTGGGTGATGCATTTTCAGTTCCTTTAGATAAAGAATTCAGGAAGTATACTGCATTCACCATACCTAGCATAAATAATACACCAGGGATTAGATATCAGTACAATGTGCTTCCAGGATGGAAAGGATCACCAGCAATATTCCAAGCTAGCATGACAAAAATCTTGGAGCCTTTTAGAAAACAAAATCCAgAAATAGTAATCCAATACGATGAcTTGGTATCTGACTTAGAAATAGGGCAGCATAGAACAAAAATAGAGGAACTGAGAGAACATCTGAGGTGGGGATTTACACCAGACAAACATCAGAAAGAACCCCCATTCCTTTGGGGTTATGAACTCCATCCCGAC
>2011.GU.IZ.HE.G0344
CCTCAAATCACTCTTTGGCAACGACCCCTCGTCACAATAAAGATAGGGGGGCAAATAAAGGAAGCTCTATTGGATACAGGAGCAGATACATTAGAAGAAATGAATTTGCCAGGAAAATGGAAACCAAAAGGAGGAGGTTTTAAAGTAAGACAGTATGATCAGATACTCGTAGAAATCTATGGACATAGAGCTATAGGTACAGTAGTAGGACCTACACCTAACATTGGAAGACTGACTCAGATTGGTTGCACTTTAAACTTTCCCATTAGTCCTATTGAAATTGTACCAGTAAAATTAAAGCCAGGAATGGATGGCCCAAAAGTTAAACAATGGCCATtGMCAGAAGAAAAAATAAAAGCATTAGTAGAAATTTGCACAGAAGAAAAGGAAGGAAAAATTTCAAAAATTGGGCCTGAAAATCCATACAATACCCCAATATTTGCCATAAAGAAAAGTTGGAGAAAAGTAGATTTCAGAGAACTTAATAAGAGAACTCAAGARTTCTGGGAAGTTCAATTAGGAATACCACATCCyGCAGGGAAGAAATCAACaGTaCTGGATGTGGGTGAtGCaTTTTCAgTTCCTTTAgATCCAGACTTCAGGAAGTACaCTGcATTCACCATACCTAGTATAAATAATACACCaGGGGTTAgATATCAGTACaATGtGcTTcCAGGGTGGAAAGGATCACCAGCaATATTCCAATGtAGCATGACaAAAATTTTARAaCCTTTTAgAARACAAAATCCAGACaTAGTTATcCAATACGATGAtTTGGTATCTGACCTAGAAACAGgAcAGcATAGAACAAAAATAGAGGAACTGAGACAACATCTGAGGtGGGGATTTACGCCAGATAAACATCAgAAAGAACCTCCATTTCTTTGGGGTTATGAACTCCATCCCGAT
>2011.GU.GU.HE.G0345
CCTCAAATCACTCTTTGGCAACGACCCYTAGTTACAATAAAGATAGGGGGGCAACTAAAGGAAGCTCTATTAGACACAGGAGCAGATACAKTAGAAGAAATGAATtTGTCAGGAAAATGGAARCCAAAAGGAGGAGGTTTTAAAGTAAGACARTAtGATCAGATACCYGTAGAAATTTgtGGACATAAagCTATAGGTaCAGtAgTAGGACCCACACcTAACATtgGAAGRcTGActCAGATTGGTTGcAcTTTAAATTTtCCcATTAGTCcTATTGAAACTGTACCAGTAAAACTAAaGCCAGGAATGGATGGcCcaaAaGTTaAACaaTGGCCATtGACaGAAgAAAAAaTAAaAGCATTAgTagAAATTTGtACagaAGaAAaGGAAGGRAAAATttcaAaRaTTGgGcCTGAAAAtcCaTACAATACTCCAGTATTTGCCATAAAGAAhAGTTGGAGAAAAGTAGATTTCAGAGAACTTAATAAgAGAACTCAAGACTTCTGGGAAGTTCAATTAGGAATACCACATCCCKCAgGGAAGAAATCAACAGTAYTGGATGTGGGTGATGCATTTTCAGTTCCCTTAGATAAAGARTTCAGGAAGTATACAGCATTCACCATACCTAGCATAAACAATACACCAGGGAYTAGATATCAGTACAATGTACTTCCAGGATGGAAAGGATCACCAGCAATATTCCAAAGTAGCATGACAAAAATTTTAGAgCCTTTTAGAAAAGCAAAtCCAGACATAATTATCCAATACGATGATTTGGTATCTGACTTAGAGATAGGGCAACATAGaACAAAaATAGAGGAACTGAGACAACATCTGAGGTGGGGATTTACACCAGATAAACATCAGAAAGAACCCCCATTTCTTTGGGGTTATGAACTCCATCCCGAT
>2011.GU.GU.HE.G0346
CCTCAAATCACTCTTTGGCAACGACCCCTAGTCTCAATAAAGATAGGGGGACAAATAAAGGAAGCTCTATTAGATACAGGAGCAGATACATTAGAAGACATGAATTTGCCAGGAAAATGGAAACCAAAAGGAGGAGGTTTTAAAGTAAAACAGTATGATCAGATATCCCTAGAAATCTGTGGACATAGGGTTAYAGGTACAGTAATAGGACCTACACCTAACATTGGAAGACTAACTCAGCTTGGTTGCACTTTAAATTTTCCCATTAGTCCTATTGAAACTGTACCAGTAAAATTAAAACCAGGAATGGATGGTCCAAAAGTTAAaCAaTGGCCAtTGACARAaGAGAAAAtAAAAGCATTAATAGAaATTTGTaCAGAAGAAAAGGAAGGAAAGATTTCAaAAATTGGACCTGAAAATCCATACAATACTCCAGTATTTGCCATAAAAAAAAGTTGGAGAAAAGTAGATTTCAGAGAACTTAATAAAAGAACTCAAGACTTCTGGGAGGTCCAATTGGGAATACCACATCCTKCAGGGAAGAAATCAACAGTACTGGATGTAGGTGATGCATTTTCAGTTCCCTTAGATCCAGACTTCAGGAAGTATACTGCATTTACCATACCTAGTACAAACAATACACCAGGRATTAGATATCAGTACAATGTACTTCCAGGATGGAAAGGATCACCAGCAATATTCCAAAGTAGCATGACAAAAATCTTAGAGCCTTTTAGAAAACGAAACCCAGAWGTGGTTATCCAATACGATGATCTGGTATCTGACTTAGAAATAGGACAGCATAGAATRAAAatagaGgAACTGAGAGACCATCTGAAGTGGGGRTTTACACCAGACAAACATCAGAAACAACCTCCATTCCTTTGGGGcTATGAACTCCATCCTGAT
>2011.GU.SA.HE.G0347
CCTCAGATCACTCTTTGGCAACGACCCTTAGTCACAATAAAGATAGGGGGGCAACTAAAGGAAGCTCTATTAGATACAGGAGCAGATACATTAGAAGAAATGAATTTGCCAGGAAAATGGAAACCAAAAGGAGGAGGTTTTAAAGTAAGACAATAtGATCAAATACCCATAGAGATCTGCGGACATAAAGCTATAGGTACAGTAGTAGGACCTACACCTAACATTGGAAGATTGacTCAACTTGGTTGCACTTTAAATTTTCCCATTAGTCCTATTGAAACTGTACCGGTAAAATTAAAGCCAGGGATGGACGGCCCAAAAGTTAAACAATGGCCATTGACAGAAGAAAAAATAAAAGCATTAGTAGAAATTTGTACAGAAGAGAAAGAAGGAAAAATTTCAAAAATTGGGCCTGAAAATCCATACAATACTCCAGTATTTGCTATAAAGAAAAGTTGGAGAAAAGTAGATTTCAGAGAGCTTAATAAGAGAACTCAAGACTTCTGGGAAGTTCAACTAGGAATACCACATCCCGCAGGGAAGAAATCAACAGTATTGGATGTGGGTGATGCATTTTCAGTTCCTTTAGATAAAGAATTCAGGAAGTATACTGCATTCACTATACCTAGTGTAAACAATACACCAGGGATTAGATATCAGTACAATGTGCTTCCAGGATGGAAAGGATCACCAGCAATATTCCAAAGTAGCATGACAAAAATCTTAGAGCCTTTCAGAAAACAAAATCCAGAGATAGTTATCCAATACGATGATTTGGTATCTGACTTAGAAATAGGGCAGCATAGAACGAAAATAGAGGAACTGAGACAACATCTGAAGTGGGGATTTACACCAGATAAGCATCAGAAAGAGCCCCCATTTCTTTGGGGTTATGAACTCCATCCTGAT
>2011.GU.GU.HE.G0349
CCTCAGATCACTCTTTGGCAGCGACCCCTAGTCACAATAAGGATAGGGGGGCAACTAAAGGAAGCTCTATTAGACACAGGAGCAGATACATTAGAAGAAATGGATTTGCCAGGAAAATGGAAACCAAAAGGAGGAGGTTTTAAAGTAAGACAGTATGATCAGATACCCATAGAAATCTGtGGACATAAAGCAATAGGTACAGTAGTAGGACCTACACCTAACATTGGAAGACTGACTCAGCTTGGTTGCACTTTAAATTTTCCCATTAGTCCTATTGAAACTGTGCCAGTAAAACTAAAGCCAGGAATGGATGGCCCAAAAGTTAAACAATGGCCATTGACAGAAGAAAAAATAAAAGCATTARTAGAAATTTGTACAGAAGAAAAAGAAGGGAAAATTTCAAAGATTGGGCCTGAAAATCCATACAATACTCCAATATTTGCCATAAAGAAGAGTTGGAGAAAAGTAGATTTCAGAGAACTTAATAAGAGAACTCAAGACTTCTGGGAAGTTCAATTAGGAATACCACATCCCGCAGGGAGGAAATCAACAGTACTGGATGTGGGTGATGCATTTTCAGTTCCCTTAGATGAAGACTTCAGGAAGTATACTGCATTCACCATACCTAGCACAAACAATACACCAGGGACTAGATATCAGTACAATGTGCTTCCAGGATGGAAAGGATCACCAGCAATATTCCAAAGTAGCATGACAAAAATCTTAGAGCCTTATAGAAAAGCAAATCCAGACATAGTTATCCAATACGATGATTTGGTATCTGATTTAGAAATAGGGCAGCATAGAGCAAAAGTAGAGGAACTAAGAGAGCATCTAAGGTGGGGACTTACACCAGACAAACATCAGAAGGAACCTCCATTTCTTTGGGGTTATGAACTTCATCCTGAT
>2011.GU.GU.HE.G0350
CCTCAAATCACTCTTTGGCAACGACCCTTAGTCACAATAAAAATAGGGGGGCAAATAAAAGAAGCCCTATTGGATACAGGAGCAGATACATTAGAAGAAATGAATTTGCCAGGAAAATGGAAACCAAAAGGAGGAGGTTTTAAAGTAAGACAATATGATCAGATACCCCTAGAGATCTGTGGACATAAAGCTATGGGTACAGTAGTAGGACCTACACCTAACATTGGAAGACTGACTCAGATTGGTTGCACTTTAAATTTTCCCATTAGTCCTATTGAAACTGTACCAGTAAAATTAAAGCCAGGAATGGATGGCCCAAAAGTTAAACAATGGCCATTGACAGAAGAAAAAATAAAAGCATTAGTAGAGATTTGTACAGAGGAAAAGGAAGGAAAAATTTCAAAAATTGGGCCTGAAAATCCATAYAATACTCCAGTATTTGCCATAAAGAAAAGTTGGAGAAAAGTAGATTTCAGAGAACTTAATAAGAGAACTCAAGACTTCTGGGAAGTTCARTTAGGAATACCACATCCTGCAGGGCAGAAATCAACAGTACTGGATGTGGGTGATGCATTTTCAGTACCATTAGATAAAGAATTCAGGAAGTATACTGCATTTACCATACCTAGCATAAACAATACACCAGGGATTAGATATCAGTACAATGTGCTTCCAGGATGGAAAGGATCACCAGCAATATTCCAAAGTTCCATGACAAAAATCTTAGAACCTTTTAGAAAACAAAATCCAGACATAGAGATCCAATACGATGATTTGGTATCTGACCTAGAAACAGGACAACATAGAACAAAAATAGAGGAACTAAGACAACATCTGAGGTGGGGACTTACACCAGACAAGCATCAAAAAGAACCTCCATTTCTTTGGGGTTATGAACTCCATCCCGAT
>2011.GU.AV.HE.G0351
CCTcAAATcaCTCTTTGgCAACGACCCCTYGTCAAAGTAAAGATAGGGGGGCAAGTAAAAGAAGCTCTATTAGATACAGGAGCAGATACATTAGAAGACATGAGTTTGCCAGGAAGATGGAAGCCAAAAGGAGGAGGTTTTAAAGTAAGACAGTATGATCAAATACCCATAGAAATTTGTGGACATAaagctaTaggtAcagtaGTAGGACCTACACCTAACATTGGAAGACTGACTCARATTGGTTGTACTTTAAATTTCCCcATTAGTCCTATTGAAACTGTACCAGTAAAATTAAAGCCAGGAATGGATGGCCCAAGAGTTAAACAATGGCCATTgACAGAAGAAAAAATAAAAGCAttAGTAGAAATTTGTACAGAGGAAAAGGAAGGAAAAATTTCAAAAATTGGGCCTGAAAATCCATAYAATACTCCARTATTTGCCATAAAGAARAGTTGGAGAAAAGTAGATTTCAGAGAACTTAATAARAGAACTCAAGAaTTYTGGGAAGTTCAATTAGGAATACCACATCCCGcAGGGAAGAAATCAACAGTACTAGATGTGGGTGATGCATTCTCAGTTCCCTTAGATAAAGARTTCAGAAAGTATACTGCATTYACCATACCTAGTATAAATAATACACCAGGgATTAGATATCAGTACAATGTGCTaCCAGGATGGAAAGGATCACCAGCAATATTYCAAAGTAGCATGACAAARATCTTAGAGCCTTTTAGAAAGCAAAATCCAGAAATGGTTATCCAATACGATGACTTGGTATCAGATTTAGAAATAGGGCAGCATAGARCAAAAATAGAGGAACTGAGACAACATCTGAARTGGGGGTTYACCCCAGACAAGCATCAGAAAGAACCTCCATTCCTTTGGGGTTATGAACTCCATCCTGAT
>2011.GU.GU.HO.G0352
CCTCAGATCACTCTTTGGCAGCGACCCCTCGTCACAATAAAgGTAGGGGGGCAATTAAAAGAAGCTCTATTAGATACAGGAGCAGATacaCTAGAAGAAATAGATTTGCCAGGAAGATGGAAACCAAAAGGAGGAGGTTTTAAAGTAAGACAGTATGATCAGATACTAGTAGAAATCTGTGGACATAAAGCTGTAGGTACAGTAGTAGGACCTACACCTAACATTGGAAGACTGACTCAGCTTGGTTGTACTTTAAATTTCCCCATTAGTCCTATTGAAACTGTACCAGTAAAATTAAAGCCAGGAATGGATGGTCCAAGAGTTAAACAATGGCCATTGACAGAAGAAAAAATAAAAGCACTAATAGAAATTTGTACAGAAGAAAAGGAAGGGAAAATTTCAAAAATCGGGCCTGAGAATCCATATAATACTCCAATATTtGCCATAAAGAAAAGTTGGAGAAAAGTAGATTTCAGAGAACTTAATAAAAGAACTCAAGAATTTTGGGAAGTTCAATTAGGAATACCACATCCCGCAGGGAAGAAATCAACAGTACTGGATGTGGGTGATGCATTCTCAGTTCCCTTAGATGAAAACTTCAGGAAGTATACTGCATTCACCATACCCAGTATAAACAATACACCAGGGGTTAGATACCAGTACAATGTGCTTCCAGGATGGAAGGGATCACCAGCAATATTCCAAAGTAGCATGACAAAGATCTTAGAGCCTTTTAGAAAACAAAATCCAGACATAGCTATACAATACGATGATTTGGTATCTGACCTAGAAATAGGGCAGCATAGAACAAAAATAGAGGAACTGAGAAAACATCTGAAGTGGGGGCTTACACCAGACAAACATCAGAAAGAACCTCCATTTCTTTGGGGTTATGAACTCCATCCTGAT
>2011.GU.GU.HE.G0353
CCTCAAATCACTCTTTGGCAACGACCCCTTGTCACAATAAAGGTAGGgGGGCAGCTAAAGGAAGCTCTATTAGACACAGGAGCAGATACATTAGAAGAAATGAATTTGCCAGGAAGATGGAAACCAAAAGGAGGAGGTTTTAAAGTAAGACAGTATGATCAGATACYTATAGAAATCTGtGGACATAAAGCTATGGGtACAGTAGTAGGACCCACACCTAACATTGGAAGACTGACTCAGATTGGTTGCACTTTAAATTTTCCCATTAGTCCTATTGAAACTGTACCAGTAAAACTAAAGCCAGGAATGGATGGCCCAAAAGTTAAACAATGGCCATTgACGGAAGAAAAAATAAAAGCATTAGTAGAAATTTGTACAGAAGAAAAGGAAGGAAAAATTTCAAAAATTGGGCCTGAAAATCCATACAATACTCCAGTATTTGCCATAAAGAAAAGTTGGAGAAAAGTAGATTTCAGAGAGCTTAATAAGAGAACTCAAGACTTCTGGGAAGTTCAATTAGGAATACCACATCCTGCAGGGAAGAAATCAACAGTACTGGATGTGGGTGATGCATTTTCAGTTCCCTTAGATRAAGAATTCAGGAAGTATACTGCATTCACCATACCTAGTAYAAACAATACACCAGGGATTAGATATCAGTACAATGTACTTCCAGGATGGAAAGGATCACCAGCAATATTCCAAAGCAGCATGACAAAAATCTTAGAGCCTTTTAGAAAACAAAATCCAGACATAGTTATTCAATACGATGATTTGGTATCYGACTTAGAAATAGGRCAGCATAGAGTAAAAATAGAAGAACTAAGACAACATCTGAGGTGGGGATTTACACCAGACAAACATCAGAAAGAACCTCCATTTCTTTGGGGTTATGAACTCCATCCCGAT
>2011.GU.GU.HE.G0354
CCTCAGATCACTCTTTGGCAACGACCCYTAGTCACAATAAAGATAGGGGAGCAAcTAAAGGAAGCTCTATTAGATACAGGAGCAGATACATTAGAAGATATGAATTTGCCAGGAAAATGGAAACCAAAAGGAGGAGGTTTTAAAGTAAGACAGTATGAASAGATACCCATAGAGATCTGtGGACATARAGTTRYAGGGACAGTAATAGGACCTACACCTAACATTGGAAGACTAACTCAGCTTGGTTGCACTTTAAATTTTCCCATTAGTCCTATTGAAACTGTACCAGTAAAATTAAAGCCAGGAATGGATGGCCCAAAAGTTAAACAATGGCCATTAACAGAAGAAAAAATAAAAGCATTAGTAGAAATTTGTACAGAAGAGAAGGAAGGAAAAATTTCAAAAATTGGGCCTGAAAATCCATACAATACTCCAGTATTtGCCATAAAGAAAAGTTGGAGAAAAGTAGATTTTAGAGAGCTTAATAAGAGAACTCAAGAWTTCTGGGAAGTTCAATTAGGAATACCACATCCCGCAGGGAAGAAATCAACAGTACTRGATGTGGGTGatGCATTTTCagTTCCCTTAGATAAAGAYTTCAGGAAGTATACTGCATTCACCATACCTAGTATAAACAATACACCAGGGATTAGATATCAGTACAATGTGCTTCCGGGATGGAAAGGATCCCCAGCAATATTCCAAAGTAGCATGACAAAAATCTTAGAGCCTTTTAGAAAACAAAACCCAGAAATAGTTATCCAATACGATGATTTAGTATCTGACTTAGAAAYaGGGCAGCATAGAGCAAAAATAGAAGAACTGAGARAACATCTGARGTGGGGATTTACACCAGATAAACATCAAAAAGAACCCCCATTTCTTTGGGGTTATGAACTCCATCCTGAY
>2011.GU.GU.HE.G0355
CCTCAGATCACTCTTTGGCAACGACCCCTCGTCACAATAAAAATAGGGGGACAGCTAAAAGAAGCTCTATTAGATACAGGAGCAGATACATTAGAAGAAATGAATTTGCCAGGAAGATGGAAACCAAAAGGAGGAGGTTTTAAAGTAAGACAGTATGATGAGGTACCCATAGAAATTTGtGGACATAAGGCTATAGGTACAGTAATAGGACCTACCCCTAACATtGGAAGACTGACCCAGCTTGGTTGTACTTTAAATTTTCCCATTAGTCCTATTGAAACTGTACCAGTAAAATTAAAGCCAGGAATGGATGGCCCAAAAGTTAAACAATGGCCATTGACAGAAGAAAAAATAAAAGCATTAATAGAAATTTGTACAGAAGAAAAGGAAGGRAAAATTTCAAAAATTGGGCCTGAAAATCCATACAATACTCCAATATTTGCTATAAAGAAAAGTTGGAGAAAAGTAGATTTCAGAGAACTTAATAAAAGAACTCAAGACTTCTGGGAAGTCCAATTAGGAATACCACATCCYGCAGGGAAGAAATCAACAGTACTGGATGTGGGTGAtGCTTTTTCAGTTCCCTTAGAtgAAGAATTCAGGAAGTATACTGCATTTACCATACCTAGTCTAAACAATACACCAGGRATTAGATATCAGTACAATGTGCTtCCAGGATGGAAAGGATCACCAGCAATATTccAAaGTAGCAtGACAaAaATCcTAGAGCcTtTTAgaAaaaaaAATCCAGaBATAGTCATCcaAtACGATgATttGGtaTctgACTTAGAAATAGAGCAGCATAGAACAAAAATAGAGGAACTGAGACAGCATCTGAAGTGGGGRTTTACACCAGAYAAACATCAGAAAGAACCTCCATTTCTTTGGGGTTATGAGCTCCATCCTGAT
>2011.GU.AV.HO.G0356
CCTCAAATCACTCTTTGGCAACGACCTCTCGTCACAATAAAGATAGGGGGGCAATTAAAGGAAGCTCTACTAGATACAGGAGCAGATACATTAGAAGAAATGAATTTGCCAGGAAGATGGAAACCAAAAGGAGGAGGTTTTAAAGTAAGACAGTATGATCAGGTAGCCATAGAAATTTGTGGACATAAAGCTATAGGTACAGTAATaGGACCTACACCTAACATTGGAAGATTGACTCAGcTAGGTTGCACTTTAAATTTTCCCATTAGTCCTATTGAAACTGTACCAGTAAAATTAAAGCCAGGAATGGATGGCCCAAAAGTTAAACAATGGCCATTGACAGAAGAAAAGATAAAAGCATTAACAGAAATCTGTACAGAAGAAAAGGAAGGAAAAATTTCAAAAATTGGGCCTGAAAATCCaTACAATACTCCARTATTTGCCATAAGGAAAAGTTGGAGAAAAGTAGACTTCAGAGAACTTAATAAAAGAACTCAAGAATTCTGGGAAGTTCAGTTAGGAATACCGCATCCCGCAGGGAAGAAATCAACAGTACTGGATGTGGGTGATGCATtTTCAGTTCCTTTAGATAAAGAATTCAGGAAGTATACTGCATTTACCATACCTAGTATAAACAATACACCAGGGATTAGATATCAGTACAATgTGCTTCCAGGATGGAAAGGATCACCAGCAATATTTCAAAGCAGCATGACAAAGATCTTAGAGCCTTTTAGAAAACAgAATCCAGAAATAGTTATCCAATACGATGATTTGGTATCTGACTTAGAAATAGGGCAGCATAGAACAAAAATAGAAGAACTGAGACAACATTTGAAGTGGGGATTTACACCAGACAAACATCAGAAAGAACCTCCATTCCTTTGGGGTTATGAACTCCATCCTGAT
>2011.GU.GU.HE.G0357
CCTCAAATCACTCTTTGGCAACGACCCCTCGTCTCAATAAAGATAGGGGGACAAATAAAGGAAGCTCTGTTAGATACAGGAGCAGATACATTAGAAGACATGAGTCTGCCAGGAAGATGGAAGCCAAAAGGAGGAGGTTTTAAAGTAAGACAGTATGATCAGATACTTGTAGAAATCTGTGGACATAAAGCTATAGGTACAGTAGTAGGACCTACACCTAACATTGGAAGGTTGACTCAGATTGGTTGCACTTTAAATTTTCCCATTAGTCCTATTGAAACTGTACCAGTAAAATTAAAGCCAGGAATGGATGGCCCAAAAGTTAAACAATGGCCATTGTCAGAAGAAAAAATAAAAGCATTAGTAGAAATATGTACAGAAGAAAAGGAAGGAAAAATTTCAAAAATTGGGCCTGAAAATCCATACAATACTCCAATATTTGCCATAAAGAAGAGTTGGAGAAAAGTAGATTTCAGAGAACTTAATAAGAAAACTCAAGAATTTTGGGAGGTTCAATTAGGAATACCACATCCCGCAGGGAAGAAATCAACAGTACTAGATGTGGGTGATGCATTCTCAGTTCCCTTAGATCCAGACTTCAGGAAGTATACTGCATTTACCATACCTAGTACAAACAATACACCAGGAATTAGATATCAGTACAATGTGCTTCCAGGATGGAAAGGATCACCAGCAATATTCCAAAGCAGCATGACAAAAATCTTAGAGCCTTTTAGGAAGCAAAATCCAGAAATAGTTATCCAATACGATGATCTAGTATCTGACTTAGAAATAGGCCAGCATAGAACAAAAATAGAAGAACTGAGACAACATCTGAGGTGGGGATTTACACCAGACAAACATCAGAAAGAACCTCCATTCCTCTGGGGTTATGAACTCCATCCCGAT
>2011.GU.GU.HE.G0358
CCTCAAATCACTCTTTGGCAACGACCCCTTGTCACAATAAAGGTAGGAGGGCAACTAAAGGAAGCTCTATTAGATACAGGAGCAGATACATTAGAAGAAATAAATTTGCCGGGAAAATGGAAACCAAAAGGAGGAGGTTTTAAAGTAAGACAGTATGATCAGATACCCATAGATATTTGtGGACATAGAGCTGTAGGTACAGTAGTAGGACCCACACCTAACATTGGAAGACTGACTCAGATTGGTTGCACTTTAAATTTCCCCATTAGTCCTATTGAAACTGTACCAGTAAAATTAAAGCCAGGAATGGATGGCCCAAAAGTTAAACARTGGCCATTGACAGAAGAAAAAATAAAAGCATTAATAGAAATTTGTACAGAAGAAAAGGAAGGAAAAATTTCAAAAATTGGGCCTGAAAACCCATATAATACTCCAGTATTTGCCATAAAGAAAAGTTGGAGAAAGGTAGATTTCAGAGAACTTAATAAGAGRACTCAAGAATTYTGGGAAGTYCAATTAGGAATACCACATCCTGCAGGGAAGAGATCATCAgTACTGGATGTGGGTGATGCATTTTCAGTTCCCTTATATGAAGATTTCAGGAAGTATACTGCATTTACCATACCTAGTACGAATAATACACCAGGGATTAGGTATCAGTATAATGTGCTTCCAGGATGGAAAGGATCACCAGCAATATTCCAAAGTAGCATGACAAAaATCTTAGAGCCTTTTAGAAAGAAAAATCCAGACATAGTTATTCAAtACGATGATTTGGTATCTGACTTAGAAATAGGGCAgCATAGAGCAAAAATAGAGGAACTGAGACAACATCTGAAGTGGGGATTTACACCAGATAAGCATCAGAAAGAACCYCCATTCCTTTGGGGTTATGAACTCCATCCTGAT
>2011.GU.SO.HE.G0359
CCTCAAATCACTCTTTGGCAACGACCAATAGTCACAGTAAAGATAGGGGGGCAACTAAAGGAAGCCCTATTAGATACAGGAGCAGATACACTAGAAGAAATGAATTTGCCAGGAAAATGGAAGCCAAAAGGAGGAGGTTTTAAAGTAAGRCAATAtGATCAGATARCCATAGAGATCTGtGGATATAAAGCTATAGGTACAGTAGTGGGaCCTACACCTAACATTGGAAGACTGACTCAACTTGGTTGCACTTTAAATTTTCCCATTAGTCCTATTGAGACTGTACCAGTAAAATTAAAGCCAGGAATGGATGGCCCAAAAGTTAAACAATGGCCATTGACAGAAGAAAAAATAAAAGCATTAATRGAAATTTGTACAgAAGAAAAGGAAGGAAAAATTTCAAAAATTGGGCCTGAGAATCCATACAATACTCCAGTATTTGCCATAAGGAAAAGTTGGAGAAAAGTAGACTTCAGAGAACTTAACAAGAGAACTCAAGATTTcTGGGAAGTTCAATTAGGAATACCACATCCAGCAGGAAAGAAATCAACAaTACTGGACGTGGGTGATGCATTTTCRGTGCCCTTAGATCAAGATTTTAGAAAGTATACTGCATTCACCATACCCAGTATAAACAATACACCAGGGATCAGGTATCAATACAATGTGCTTCCAGGATGGAAAGGATCACCAGCAATATTCCAAAGTAGCATGACAAAAATCTTAGAGCCTTTTAGAAAACAAAATCCAGAATTGGTTATCCAATACGATGACTTGGTATCTGACTTAGAAATAGGGGAGCATAGAACAAAAATAGAGGAGCTAAGACAACATTTGAGGTGGGGATTTACACCAGACAAACATCAGAAAGAACCTCCATTTCTATGGGGTTATGAACTCCATCCCGAT
>2011.GU.GU.HE.G0360
CCTCAAATCACTCTTTGGCARCGACCCCTCGTCACAGTAAAGATAGGGGGGCAACTAAAGGAAGCTCTATTAGACACAGGAGCAGATACATTAGAAGAAATGAATTTGCCAGGAAGATGGAAACCAAAAGGAGGAGGTTTTAAAGTAAGACAGTATGAGCAGATACCTATAGAAATCTGTGGACAWAAAGCTRTAGGtACAGTAATAGGACCCACACCTAACATTGGAAGAcTGACYCARATTGGTTGYACTTTAAATTTTCCCATTAGTCCTATTGAAACTGTAcCAGTAAAATTAAAGCCAGGAATGGATGGCCCRAAAGTtaAACAATGGCCATTGACAGAAGAAAAAATAAAAGCATTAACAGAAATTTGTACAGAAGAAAAGGAAGGAAAAATTTCAAAAATtGGGCcTGAAAATCCATACAATACTCCAATATTTGCCATAAAGAAGAGTTGGAGAAAaGTAGATTTCAGGGAACTTAATAAGAGAACTCAAGACTTcTGGGAAGTTCAATTAGGAATACCACATCCBGCAGGGAAGAAATCAACAGTACTGGATGTGGGTGATGCATTTTCAGTTCCCTTAGATAAAGAATTCAGGAAGTATACTGCATTCACCATACCTAGTATAAACAATRCACCAGGGATTAGATATCAGTACAATGTACTTCCAGGATGGAAAGGATCACCAGCAATATTYCAAAGYAGCATGACAAAAATCTTAGAGCCTTTtAGAAAAcRAAatCcaRAAATRGTTATCCAATACGATGATTTGGTATCTGACTTAGAAATAGGGCAGCACAGAGCAAAAATAGAGGAACTGAGACAACATCTGAGGTGGGGATTTACACCAGACAAGCATCAgAAAGAACCTCCATTTCTGTGGGGTTATGAACTCCACCCCGAT
>2011.GU.GU.HE.G0361
CCTCAAATCAcTCTTTGGCAACGACCCCTCGTCACAGTAAARATAGGGGGACAAcTAAAGGAAGcTCTATTAGATACAGGAGCAGATACATTAGAAGACATAGATTTGCCAGGAAGATGGAGACCAAAAGGAGGAGGTTTTAAAGTAAGACAGTATGATCAAATACCCATAGAAATATGTGGGCATAAAGCGGTaGGtACAGTAGTAGGACCTACACCCAACATTGGAAGACTGACTAAGATTGGTTGTACTTTAAATTTCCCCATTAGTCCTATTGAAACTGTACCAGTAAAATTAAAGCCAGGAATGGATGGGCCAAGAGTCAAACAATGGCCATTGACAGAAGAAAAAATAAAAGCATTAGTAGAAATTTGTACAGAAGAAAAGGAAGGAAAAATTTCAAAAATTGGGCCBGAAAATCCATATAATACTCCAGTATTTGCCATAAaGAAAAGTTGGAGAAAAGTAGATTTCAGAGAACTTAATAAGAGAACTCAAGAATTCTGTGAAGTTCAaTTAGGAATACCACATCCHGCAGGGAAGAAATCAACAGTACTGGATGTGGGTGATGCATTCTCAGTTCCTTTAGATAAAGAATTCAGAAAGTATACTGCATTTACCATACCTAGTATAAATAATACACCAGGGATTAGATATCAGTACAATGTGCTTCCAGGATGGAAAGGATCACCAGCAATATTTCAAAGTAGCATGACAAAAATCTTGGAGCCCTTTAGAAAACAAAATCCAGAAATGGTTATCCaATACGATGACTTGGTATCAGATTTAGAAATAGGAAAGCATAGAaCAAAAATAGAGGAMCTGAGAGAACATCTGARGTGGGGATTYACCCCAGACAAGCATCAGAAAGAACCYCCATTYCTTTGGGGTTATGAACTCCATCCTGAT
>2011.GU.GU.HE.G0362
CCTCAAATCACTCTTTGGCAACGACCCCTAGTCACAGTAAAGATAGGGGGGCAAATAAAGGAAGCTCTATTAGATACAGGAGCAGATACATTAGAAGAAATGAATTTGCCAGGAAGGTGGAAACCAAAAGGAGGAGGTTTTAAAGTAAGACAGTATGATCAGATACCCATAGAAATCTGTGGACATAAAGCTGTAGGTACAGTAaTAGGACCTACACCTAACATTGGAAGACTGACACAAATTGGCTGTACTTTAAATTTTCCCATTAGTCCTATTGAAACTGTACCAGTAAAACTAAAGCCAGGAATGGATGGCCCAAGAGTTAAACAATGGCCACTGACAGAAGAAAAAATAAAAGCATTAATAGAAATTTGTACAGAGGAAAAGGAAGGAAAAATTTCAAAAATTGGGCCTGAAAATCCATACAATACTCCAGTATTTGCCATAAAGAAAAGTTGGAGGAAAGTAGATTTCAGAGAGCTTAATAAAAGAACTCAAGAATTTTGGGAAGTTCAATTAGGAATACCACATCCTGCAGGGAAGAGATCAACAGTGCTGGATGTGGGTGATGCATTYTCAGTTCCCTTAGATAAGGAATTCAGGAAGTATACTGCATTTACCATACCTAGTGTAAACAATACACCAGGGATTAGATATCAATACAATGTACTTCCAGGATGGAAGGGGTCACCAGCAATATTCCAATGTAGCATGACAAAAATCTTAGAGCCCTTTAGAAAACAAAATCCAGAAATAGTTATCCAATATGATGATTTGGTATCYGACCTTGAAATAGAGCAGCATAGAGCAAAGATAGAAGAACTGAGGCAACAYCTGAGGTGGGGATTTACACCAGACAAaCATCAGAAAGAACCTCCATTCCTTTGGGGTTATGAACTCCATCCTGAT
>2011.GU.SO.HE.G0364
CCTCAGATCACTCTTTGGCAGCGACCCCTAGTCACCATAAAGATAGGGGGGCAMCTAAAGGAAGCTCTATTAGATACAGGAGCAGATACATTAGAAGAAATGCATTTGCCAGGAAAATGGAAACCAAAAGGAGGAGGTTTTAAAGTAAAACAGTATGATCAGRTATCCATAGACATCTGTGGACATAAAGTTATAGGTACAGTAGTAGGACCTACACCTAACATTGGAAGACTGACTCAACTTGGTTGCACTTTAAATTTTCCCATTAGTCCTATTGAAACTGTACCAGTAAAATTAAAGCCAGGAATGGATGGCCCAAAAGTTAAACAATGGCCACTGACAGAAGAAAAGATAAAAGCATTAAYAGAAATTTGTACAGAAGAAAAGGAAGGAAAAATTTCAAAAATTGGGCCTGAAAATCCATACAATACTCCAATATTTGCCATAAAGAAAGGTTGGAGAAAAGTAGATTTCAGAGAACTCAACAAGAGAACTCAAGAGTTCTGGGAARTTCAATTAGGAATACCACATCCCGCGGGGAAGAAATCAACAGTACTGGATGTGGGTGATGCATTTTCAGTGCCCTTAGATAAAGACTTCAGGAAGTATACTGCATTCACcATACCTAGCATAAACAATACACCAGGGATTAGGTATCAGTATAATGTGCTTCCAGGATGGAAAGGATCACCAGCAATATTTCAAAGTAGCATGACAAAAATCTTAGAACCTTTTAGAAAACAAAATCCAGAMATGGTTATCCAATACGATGATTTGGTATCTGACTTAGAAATAGGGGAGCATAGAGCAAAAATAGAGGAACTAAGGCAACATCTGAGATGGGGATTTACACCAGACAAACATCAGAAAGAACCTCCATTTCTTTGGGGTTATGAGCTCCATCCCGAT
>2011.GU.GU.HE.G0365
CCTcAAATCACTCTTTGGCAACGACCCCTCGTCRCAATAAAGATAGGGGGGCAACTAAAGGAAGCTCTATTAGACACAGGAGCAGATACATTAGAAGAAATGAATTTGCCAGGAAAATGGAAACCAAAAGGAGGAGGTTTTAAAGTAAGACAATAtGATCAGATACTTGTAGAAATTTGTGGACATAAAGCTATAGGTACAGTAGTAGGACCCACACCTAACATTGGAAGACTGACTCAGATTGGTTGCACTTTAAATTTTCCCATcAGTCCTATTGAAACTGTACCAGTAAAACTAAAGCCAGGAATGGATGGCCCAAAAGTTAAACAATGGCCATTGACAGAAGAAAAAATAAAAGCATTAGTAGACATYTGTACAGRRGARAAGGAAGGAAAAATTTCAAAAATTGGGCCTGAAAATCCATACAATACCCCAGTATTTGCYATAAAGAAAAGTTGGAGAAAGGTAGATTTCAGAGAACTTAATAAGAGAACTCAAGAATTCTGGGAAGTtCAATTAGGAATACCACATCCTGCAGGGAAGAAATCAACAGTACTGGAtGTGGGTGATGCaTTTTCAGTCCCCTTAGATAAGGATTTCAGGAAGTATACTGCATTCACCATACCCAGTGTAAACAATACACCTGGGATTAGATATCAGTACAATGTACTTCCAGGATGGAAAGGATCACCAGCAATATTCCAAAGTAGCATGACAAGAATYTTAGAGCCTTTTAGAAAAGAAAATCCAGAAATAGTTATCCAATACGATGACTTAGTATCTGACTTAGAAATAGGGCAGCATAGAGTAAAAATAGAGGAACTGAGACAACATCTGAGGTGGGGGTTtACACCAGACAAACATCAGAAAGAACCTCCATTTCTTTGGGGTTATGAACTCCATCCTGAT
>2011.GU.GU.HE.G0367
CCTCAAATCACTCTTTGGCAACGACCCCTCGTCACAGTAAARATAGGGGGACAACTAAAGGAAGCTCTATTAGATACAGGAGCAGATACATTAGAAGAAATGAGTTTGCCAGGAAGATGGAAACCAAAAGGAGGAGGTTTTAAAGTAAGACAGTATGATCARATACCCATAGAAATATGTGGGCATAGAGCTGTAGGTACAGTAATAGGACCTACACCCAACATTGGMAGACTGACTCAGATTGGATGTACTTTAAATTTCCCCATTAGTCCTATTGAAACTGTACCAGTAAAATTAAAGCCAGGAATGGATGGGCCAAAAGTCAAACAATGGCCATTGACAGAAGAAAAAATAAAAGCATTAGTAGAAATTTGTACAGAAGAAAAGGAAGGAAAAATTTCAAARATTGGGCCTGAAAATCCATATAATACTCCAGTATTTGCCATAAAGAAAAGTTGGAGAAAAGTAGATTTCAGRGAACTTAAtAARAGAACWCARGACTTCTGTGAAGTTCAAYTAGGAATACCACATCCCGCAGGGAAGAAATCAACAGTACTRGATGTGGGTGATGCATTCTCAGTTCCTTTAGATAAAGAATTCAGAAAGTATACTGcATTTACCATACCTAGTATAAATAATACACCAGGRATTAGATATCAGTACAATGTGCTTCCAGGATGGAAAGGATCACCAGCAATATTTCAAAGTAGCATGACAAAAATCTTGGAGCCTTTTAGAAAACAAAATCCAGAAATAGTTATCCAATACGATGACTTGGTATCAGATTTAGAAATAGAGAAGCACAGAACAAAAATAGAAGAGCTGAGACAGCATCTGAARTGGGGATTTACCCCAGACAAGCATCAGAAAGAACCTCCATTCCTTTGGGGtTATGAACTCCATCCTGAT
>2011.GU.GU.HE.G0368
CCTCAGATCACTCTTTGGCAACGACCCCTCGTCGCAATAAAGATAGGGGGGCAGCTAAAGGAAGCTCTATTAGACACAGGAGCAGATACATTAGAAGAAATGAGTTTGCCAGGAAGATGGAAACCAAAAGGAGGAGGTTTTAAAGTAAGACAGTATGATCAGATACCCATAGAAATCTGCGGAAAGAAAGCTCTGGGTACAGTAATAGGACCCACaCCTAACATTGGAAGACTGACTCAGATTGGTTGcACTTTAAATTTTCCCATTAGTCCTATTGAAACTGTACCAGTAAAATTAAAGCCAGGAATGGATGGCCCAAAAGTTAAACAATGGCCATTGACAGAAGAAAAAATAAAAGCATTAATAGAAATTTGTACAGAAGAGAAGGAAGGAAAAATTTCAAAAATTGGGCCTGAAAATCCATACAATACTCCAGTATTTGCTATAAAGAAAAGTTGGAGAAAAGTAGATTTCAGAGAGCTTAATAAAAGAACTCAAGACTTCTGGGAAGTCCAATTAGGAATACCACATCCTGCAGGGAAGAAATCAACAGTACTGGATGTGGGTGATGCATTTTCAGTTCCCTTAGATAAAGACTTTAGGAAGTATACTGCCTTCACCATACCTAGTGTAAACAATACACCAGGGATTAGATATCAGTACAATGTGCTTCCAGGATGGAAAGGATCACCAGCAATATTCCAAAGTAGCATGACAAAAATCTTAGAGCCTTTTAGAAAAGAAAATCCAGACATAGTTATCCAATACGATGATTTGGTATCTGACTTAGAAATAGGGCAGCACAGAACAAAAATAGAAGAACTGAGACAACATCTGAGGTGGGGATTTACACCAGACAAACATCAGAAAGAACCTCCATTTCTTTGGGGTTATGAACTCCATCCTGAT
>2011.GU.ES.HO.G0369
CCTCAAATCACTCTTTGGCAGCGACCCCTCGTTACAGTAAAGATAGGGGGGCAACTAAAGGAAGCTCTGTTAGATACAGGAGCAGATACATTAGAAGAAATGAATTTGCCAGGAAGATGGAAACCAAAAGGAGGAGGTTTTAAAGTAAGACAGTATGATCAGATAGCCTTAGAAATCTGtGGACATAAGGCTATAGGTACAGTARTAGGACCTACACCTAACATTGGAAGACTAACTCAGATTGGTTGCACTTTAAATTTTCCCATTAGTCCTATTGAAACTGTACCAGTAAAATTAAAGCCAGGAATGGATGGTCCAAAAGTTAAACAAtGGCCATTAACAGAAGAAAAAATAAAAGCATTAGTAGAAATCTGTACAGAAGAAAAGGAAGGAAAAATTTCAAAAATTGGGCCTGAAAATCCATACAATACTCCAGTATTTGCTATAAAGAAAAGTTGGAGAAAAGTAGACTTCAGAGAACTTAACAAGAGAACTCAAGAATTCTGGGAAGTTCAGTTAGGAATACCACATCCCGCAGGGAAGAAATCAACAGTATTGGATGTGGGTGATGCATTTTCAGTTCCCTTAGATAAAGAGTTCAGGAAGTATACTGCATTTACCATACCTAGCACAAACAATACACCAGGGATTAGATATCAGTACAATGTGCTTCCAGGATGGAAAGGGTCACCAGCAATATTCCAAAGTAGCATGACAAAAATcCTAGAGCCTTTTAGAAAACRAAATCCAGACATAGTTATCCAATACGATGATTTGGTATCTGAYTTAGAAATAGGACAGCATAGAACAAAAATAGARGAACTGAGACAACATTTGAGaTGGGGaTTAACACCAGACAAACATCAGAAAGAACCTCCATTCCTTTGGGGTTATGAACTCCATCCTGAC
>2011.GU.RE.HE.G0371
CCTCAAATCACTCTTTGGCAACGACCCATAGTCACAGTAAAGATAGGGGGGCAACTAAAGGAAGCTCTATTAGATACAGGAGCAGATACATTAGAAGAAATGAATTTGCCAGGAAAATGGAAACCAAAAGGAGGAGGTTTTAAAGTAAGACAGTATGATCAGGTAACCATGGAAATTTGTGGGCATARAGCTATAGGTACAGTAGTAGGACCTACTCCTAACATTGGAAGACTGACACAGCTTGGTTGCACTTTAAATTTCCCCATTAGTCCTATTGAAACTGTACCAGTAAAATTAAAACCAGGAATGGATGGGCCAAGAGTTAAACAATGGCCATTGACAGAAGAAAAAATAAAAGCATTATTAGAAATTTGTACAGAAGAAAAGGAAGGAAAAATTTCAAAAATTGGGCCTGAAAATCCATATAATACTCCAGTATTTGCCATAAAGAAAAGTTGGAGAAAAGTAGATTTTAGAGAGYTGAATAARAGAACTCAAGACTTTTGTGAAGTTCAATTAGGAATACCACATCCYGCAGGGAAGAAATCAACAGTACTGGATGTGGGtGATGCATTTTCAGTTCCCTTAGATAAAGAATTCAGGAAGTATACTGCATTTACCATACCTAGTGTAAACAATACACCAGGAATAAGATATCAGTACAATGTGCTTCCAGGATGGAAGGGATCACCAGCAATATTCCAAAGTAGCATGACAAAAATCTTAGAGCCTTTTAGAAAACAAAATCCAGAWATAGTTATcCAATACGATGATTTGGTATCTGACTTAGAKATAGGACAGCATAGAACAAAAATAGAGGAACTGAGACAACACCTGCAGTGGGGGTTGACACCAGATAAGCATCAgAAAGAACCTCCATTTCTTTGGGGTTATGAGCTCCATCCTGAt
>2011.GU.GU.HE.G0372
CCTCAAATCACTCTTTGGCARCGACCCCTTGTYACAGTAAAARTAGGGGGGCAGATAAAAGAAGCTCTATTAGATACAGGAGCAGATACATTAGAAGAAATGAATTTGCCAGGAAGGTGGAAACCAAAAGGAGGAGGTTTTAAAGTAAGACAGTATGATCAGATACCCATAGAAATCTGTGGACATAAAGCTATAGGTACAGTRGTAGGACCTACACCTAACATTGGAAGACTGACCCAAATTGGCTGCACTTTAAATTTTCCCATTAGTCCTATTGAAACTGTACCAGTAAAACTAAAGCCAGGAATGGATGGGCCAAAAGTTAAACAATGGCCATTGACAGAAGAAAAAATAAAAGCATTAGTAGAAATTTGTACAGAAGAAAAGGAAGGAAAAATTTCAAAAATTGGGCCTGAAAATCCATACAATACTCCAGTATTTGCCATAAAGAAAAGTTGGAGAAAAGTAGATTTCAGAGAACTTAATAAGAGAACTCAAGACTTCTGGGAAGTTCAATTAGGAATACCACATCCTGCAGGGAAGAAATCAACAGTGCTGGATGTGGGTGATGCATTCTCAGTTCCCTTAGATAAAGAATTTAGGAAGTACACTGCATTTACCATACCTAGTGTAAACAATACACCAGGGATTAGATATCAATACAATGTGCTTCCAGGATGGAAAGGGTCACCAGCAATATTCCAATGCAGTATGACAAAAATCTTAGAGCCCTTTAGAAAACAaAATCCAGAAATAGTTATCCAATACGATGAtTTGGTATCtGACCTTGAAATAGGGCAGCACAGAGTAAAAATAGAGGAACTGAGRCAACATCTGAAGTGGGGRTTCACACCAGACAAACATCAGAAAGAACCTCCATTYCTTTGGGGYTATGAACTCCATCCTGAT
>2011.GU.SO.HE.G0373
CCTCAAATCACTCTTTGGCAACGACCCYTAGTCaCAATAAAGATAGGGGGGCAACAAAAGGAAGCTCTATTAGATACAGGAGCAGAtACATTAGAAGAAATGAATTTACCAGGAAAATGGAAACCAAAAGGAGGAGGTTTTAAAGTaAGACAGTAtGATCAGAtARCCATAGACATCTGTGGRYATAAAGCTGTGGGTACAGTAGTAGGACCTACACCTAACATTGGAAGACTGACTCAAATTGGTTGCACTTTAAATTTTCCCATTAGTCCTATTGAAACTGTACCAGTAAAATTAAAGCCAGGAATGGATGGCCCAAAAGTRAAACAATGGCCATTAACAGARGAAAAAATAAAAGCATTAACAGAAATTTGTACAGAAGAAAAGGAAGGAAAAATTTCAAAAATTGGGCCTGAAAAtCCATACAATACTCCAGTATTTGCCATAAAGAARAGTTGGAGAAAAGTAGATTTTAGAGAACTTAATAAGAGAACTCAAGARTTCTGGGAAGTTCAATTAGGAATaCCACATCCMGCAGGGAAGAAATCAACAGTACTGGATGTGGGTGATGCATTTtCaAGTcCctTAGATGAAGACTTCAGGAAGTATACTGCATTCACCATACCTAGTGTAAACAATACACCAGGGRTTAGRTATCARTACAATGTGCTTCCAGGATGGAAAGGATCACCAGCAATATTTCAAAGTAGCATGACAAAAATATTAGAGCCTTTTAGAAGRCAAAATCCAGACATAGTYATTCAATACGATGACTTGGTATCTGACTTAGAAACAGGGCAGCATAGAACAAAAGTAGAGGAACTGAGACAACATCTGAGGTGGGGATTTACACCAGACAAACATCAGAAAGARCCTCCATTTCTTTGGGGKTATGAACTCCATCCCGAT
>2011.GU.GU.HE.G0374
CCTCAGATCACTCTTTGGCAACGACCCCTCGTCACAATAAAGATAGGGGGGCAACTAAAGGAAGCTCTATTAGACACAGGAGCAGATACATTAGAAGAAATGCATTTACCAGGAAAATGGAAACCAAAAGGAGGAGGTTTTAAAGTAAGACAGTAtGATCAGRTATCCATAGAGATCTGTGGGCATAAAGCTATAGGTACAGTAATAGGACCCACACCTAACATTGGAAGACTGACGCAGCTTGGTTGTACTTTAAATTTTCCCATTAGTCCTATTGAAACTGTACCAGTAAAACTAAAGCCAGGAATGGATGGTCCAAAAGTTAAACAGTGGCCATTGACAGAAGAAAAAATAAAAGCATTAGTAGAAATTTGTACAGAAGAGAARGAAGGAAAAATTGAAAAAATTGGGCCTGAAAATCCATACAATACTCCAATATTTGCcATAAAGAAAAGTTGGAGAAAAGTAGATTTCAGAGAACTTAATAAAAGAACTCAAGATTTCTGGGAGGTTCAATTAGGAATACCACATCCCGCAGGGAAGAAATCAACAGTACTGGATGTGGGTGATGCATTCTCAGTTCCCTTAGACAAAGAATTCAGAAAGTATACTGCATTCACCATACCTAGTATAAACAATACACCAGGAATTAGATATCAGTACAATGTGCTTCCAGGATGGAAAGGATCACCAGCAATATTCCAAAGTAGCATGACAAAAATCTTAGAGCCCTTCAGAAAAGAAAATCCAGAAATRGTTATCCAATACGATGATTTGGTATCTGACTTAGAAATAGGGCAGCATAGAGCAAAAATAGAGGAACTGAGAGAaCATCTGAAGTGGGGATTTACACCAGACAAACATCAGAAAGAACCTCCATTTCTTTGGGGtTATGAACTCCATCCCGAT
>2011.GU.GU.HO.G0375
cCTCAGATCACTCTTTGGCAGCGACCCCTCATCACAATAAAGGTAGGGGGGCAATTAAAAGAAGCTCTATTAGATACAGGAGCAGATACActagAagAAATAgaTTTGCCAGGAAGATGGAAACCAAAAGGAGGAGGTTTTAAAGTAAGACAGTAtGATCAGATACTAGTAGAAATCTGtGGACACAAAGCTGTAGGTACAGTAGTAGGACCTACACCTAACATTGGAAGACTGACTCAGCTTGGTTGTACTTTAAATTTCCCCATTAGTCCTATTGAAACTGTACCAGTAAAATTAAAGCCAGGAATGGATGGTCCAAGAGTTAAACAATGGCCATTGACAGAAGAAAAAATAAAAGCACTAATAGAAATTTGTACAGAAGAAAAGGAAGGGAAAATTTCAAAAATCGGGCCTGAGAATCCATATAATACTCCAATATTTGCCATAAAGAAAAGTTGGAGAAAAGTAGATTTCAGAGAACTTAATAAAAGAACTCAAGAATTTTGGGAAGTTCAATTAGGAATACCACATCCCGCAGGGAAGAAATCAACAGTACTGGATGTGGGTGATGCaTTCTCAGTTCCCTTAGATGAAAACTTCAGGAAGTATACTGCATTCACCATACCCAGTATAAACAATACACCAGGGGTTAGATACCAGTACAATGTGCTTCCAGGATGGAAGGGATCACCAGCAATATTCCAAAGTAGCATGACAAAGATCTTAGAGCCTTTTAGAAAACAAAATCCAGACATAGCTATACAATACGATGATTTGGTATCTGACCTAGAAATAGGGCAGCATAGAACAAAAATAGAGGAACTGAGAAAACATCTGAAGTGGGGGCTTACACCAGACAAACATCAGAAAGAACCTCCATTTCTTTGGGGTTATGAACTCCATCCTGAT
>2011.GU.SA.HE.G0376
CCTCAaATCACTcTTTGGCaGCGaCcCCTAGTCaCAATAAAGATAGGGGGGCAACAAAAGGAAGCCCTATTAGATACAGGAGCAGATACATTAGAAGADATAAATTTGCCAGGAAAATGGAAACCAAAAGGAGGAGGTTTTAAAGTAAGACAGTATGATCAGATAGCTGTAGACATCTGCGGACACAAAGCTGTGGGTACAGTAGTAGGACCTACACCGAACATTGGAAGAYTGACTCAAATTGGtTGCACTTTAAATTTTCCCATTAGTCCTATTGAAACTGTACCCGTAAAATTGAAGCCAGGAATGGATGGCCCAAAAGTAAAACAATGGCCATTGACAGAAGAAAAAATAAAAGCATTAGTAGAAATTTGTACAGAAGAAAAGGAAGGAAAAATTTCAAAAATTGGGCCTGAAAATCCATACAATACTCCAGTATTTGCCATAAAGAAAAGTTGGAGAAAAGTAGATTTTAGAGAACTTAATAAgAGAACTCAAGATTTCTGGGAAGTTCAATTAGGAATACCACATCCCGCAGGGAAGAAATCAACAGTACTGGATGTGGGTGATGCATTTTCAGTTCCCTTAGATAAAGACTTCAGGAAGTATACTGCATTCACCATACCTAGTATAAACAATACACCAGGAATTAGATATCAGTACAATGTGCTTCCAGGATGGAAAGGATCACCAGCAATATTCCAAAGTAGCATGACAAAAATCTTAGAGCCTTTTAGAAAACAAAATCCAGACATAGTTATCCAGTACGATGATTtggtatctgACTTAGAAATAGGGAAGCaTagARCAAAaGTaGAGGAaCTGAGACaACaCCTGAGATGGGGGTTTACACCAGATAAACATCAGAAAGAACCTCCATTTCTTTGGGGTTATGAACTCCATCCCGAT
>2011.GU.HU.HE.G0377
CCTCAAATCACTCTTTGGCAACGACCCTTAGTCCCAATAAGGATAGGGGGGCAWCTAAAGGAAGCCCTATTAGATACAGGAGCAGATACACTAGAAGAAATGAATCTGCCAGGAAAATGGAAACCAAAAGGAGGAGGTTTTAAAGTTARACAGTATGATCAGATACCCATAGAGATCTGTGAHCATAAAACTRTTGGTACAGTAGTGGGACCTACACCTAACATTGGAAGAcTGACTCAACTTGGttGCACTTTAAATTTTCcTATTAGTCCTATTGAAACTGtacCaGTAAAaTTaAARCCAGGAATGGATGGCCCAAAAGTTAAACAATGGCCATTGACAGAGGAAAAAATAAAAGCATTAATAGAAATTTGTACAGAAGAAAAGGAAGGAAAAATTTCAAAAATTGGGCCTGAGAAYCCATACAATACTCCAGTATTTGCCATAAAGAAGAGTTGGAGAAAAGTAGATTTCAGAGAACTTAATAAAAGAACTCAAGATTTCTGGGAAGTTCAGTTAGGAATACCACATCCAGCAGGGAAGAAATCAACAGTACTGGATGTGGGTGATGCATTTTCAGTGCCCTTAGACAAAGACTTCAGGAAGTATACTGCATTCACCATACCTAGTACAAACAATACACCAGGGATTAGATATCAATACAATGTGCTTCCAGGATGGAAAGGATCACCAGCAATATTCCAAAgTAgCATGACAAAAATtTTAGAGCCTTTTAGAGAACAAAATCCAGACATGGTTATCCAATACGATGACtTGGTATCTGATTTAGAAATAGGGGAGCACAGaACAAAAGTAGACAAGCTGAGAGAACATCTGAAGTGGGGATTTACACCAGACAAACATCAGAAAGAACCTCCATTTCTATGGGGTTATGAACTCCATCCAGAT
>2011.GU.GU.HE.G0378
CCTCAAATCACTCTTTGGCAACGACCCCTCGTCTCAATAAAGATAGGGGGRCAAATAAAGGAAGCTCTGTTAGATACAGGAGCAGATACATTAGAAGACATGAGTCTGCCAGGAAGATGGAAGCCAAAAGGAGGAGGTTTTAAAGTAAGACAGTATGATCAGATACTMGTAGAAATCTGtGGACATAAAGCTATAGGTACAGTAGTAGGACCTACACCTAACATTGGAAGRTTGACTCAGATTGGTTGCACTTTAAAYTTTCCCATTAGTCCTATTGAAACTGTACCAGTAAAATTAAAGCCAGGAATGGATGGCCCAAAAGTTAAACAATGGCCATTGTCAGAAGAAAAAATAAAAGCATTAGTAGAAATATGTACAGAAGAAAAGGAAGGAAAAATTTCaAAAATTGGGCCTGAaAATCCATACAATACTCCAATATTTGCCATAAAGAAGAGTTGGAGAAAAGTAGATTTCAGAGAACTTAATAAGAAAACTCAAGAATTTTGGGAGGTTCAATTAGGAATACCACATCCCGCAGGGAAGAAATCAACAGTACTAGATGTGGGTGATGCATTCTCAGTTCCCTTAGATCCaGACTTCAGGAAGTATACTGCaTTTACCATACCTAGTACAAACAATACACCAGGAATTAGATATCAGTaCAATGTGCTTCCAGGATGGAAAGGATCACCAGCAATATTCCAAAGCAGCATGACAAAAATCTTAGAGCCTTTTAGRAAGCAAAATCCAGAAATAGTTATCCAATACGATGATtTGGTATCTGACTTAGAAATAGGCCAGCATAGAACAAAAATAGAAGAACTGAGACAACATCTGAGGTGGGGATTTACACCAGACAAACATCAGAAAGAACCTCCATTCCTCTGGGGTTATGAACTCCATCCCGAT
>2011.GU.GU.IH.G0379
CCTCAAATCCCTCTTTGGCAACGACCCCTAGTCAACATAAGGGTAGGAGGACAAGTAAAGGAAGCTCTATTAGACACAGGAGCAGATACATTAGAAGAAATAAATTTGCCAGGAAGATGGAAGCCAAAAGGAGGAGGTTTTAAAGTAAGACAGTATGATCAGATACCCATAGAAATTTGTGGGCATAAAGCTATAGGTACAATAGTAGGACCTACACCWAACATTGGAAGACTGACTCAGATTGGTTGTACTTTAAATTTCCCCATTAGTCCTATTGAAACTGTACCAGTAAAATTAAAGCCAGGAATGGATGGGCCAAAAGTCAAACAATGGCCATTGACAGAAGAAAAAATAAAAGCATTAATAGAAATTTGTACAGAAGAAAAGGAAGGAAAAATTTCAAAAATTGGGCCTGAAAATCCATATAATACTCCAGTATTTGCCATAAAGAAAAGTTGGAGAAAAGTAGATTTCAGAGAACTTAATAAGAGAACTCAAGACTTCTGGGAGGTTCAATTAGGAATACCACATCCCGCAGGGAAGAAATCAACAGTACTGGATGTGGGTGATGCATTTTCAGTTCCTTTASATGAAGMMTTCAGAAAGTATACTGCATTTACCATACCTAGtACAAATAATACACCAGGGATTAGATATCAGTACAATGTGCTTCCAGGATGGAAAGGATCACCAGCAATATTTCAAAGTAGCATGACAAAAATCTTAGAGCCCTTTAGACAACAAAATCCAGAcATAGTTATCCAATACGATGACCTGGTATCAGATTTAGAAATAGAGAAGCATAGAACAAAAATAGAGGAACTGAGAGAACATCTGAGGTGGGGATTTACCCCAGATAAGCATCAGAAAGAACCTCCATTCCTTTGGGGTTATGAACTCCATCCTGAT
>2011.GU.GU.HE.G0380
CCTCAAATCACTCTTTGGCAACGACCCCTAGTCACAATAAAGATAGGGGGGCAACTAAAGGAAGCTTTATTAGATACAGGAGCAGATACATTAGAAGACATAAATTTGCCAGGAAAATGGAAACCAAAAGGAGGAGGGTTTAAAGTAAGACAGTATGATCAAATACCCATAGAGATTTGTGGGCACAAAGCTATAGGTACAGTAGTAGGACCTACACCTAACATTGGAAGATTGACTCAGCTTGGTTGCACTCTAAATTTTCCCATTAGTCCTATTGAAACTGTACCAGTAAAATTAAAGCCAGGGATGGATGGCCCAAAAGTTAAACAGTGGCCATTGACAGAGGAAAAAATAAAAGCATTGACAGAAATTTGTGCTGAGGAAAAGGAAGGAAAAATTTCAAAAATTGGGCCTGAAAATCCATACAATACTCCAATATTTGCCATAAAGAAAAGTTGGAGAAAAGTAGATTTCAGAGAACTTAATAARAGAACTCAAGACTTCTGGGAAGTTCAATTAGGAATACCACATCCTGCAGGGAAGAAGTCAACGGTATTGGATGTGGGTGATGCATTTTCAGTTCCCTTAGACAAGGAATTCAGGAAGTATACTGCATTTACCATACCTAGTATAAATAATACACCAGGGATTAGATATCAATACAATGTACTTCCAGGATGGAAAGGATCACCAGCAATATTCCAAAGTAGCATGACAAAAATCTTGGAGCCCTTTAGAAAACAAAATCCAGAMATRGTTATCCAATACGATGATTTGGTATCTGATTTAGAAATAGRGATGCATAGAGCAAAAATAGAGGAACTAAGAAAACATCTGCAGTGGGGRTTCACACCAGATAAACATCAGAAAGAACCTCCATTTCTTTGGGGTTATGAACTCCATCCTGAC
>2011.GU.IZ.HE.G0381
CCTCAAATCACTCTTTGGCAACGACCCCTCGTCAAAGTAAAGATAGGGGGGCAAATAAAGGAAGCTCTATTAGATACAGGAGCAGATACATTAGAAGAAATGAATTTGCCAGGAAAATGGAAACCAAAAGGAGGGGGTTTTAAAGTAAGACAGTATGATCAGATATCTAtGGAAATTTGTGGACATAAAGCTGTAGGTACAGTAGTAGGACCTACACCTAACATTGGCAGAATGACTCAGATTGGTTGTACTTTAAATTTCCCCATTAGTCCTATTGAAACTGTACCAGTAAAATTAAAGCCAGGGATGGATGGCCCAAAAGTCAAACAATGGCCATTGTCAGAAGAGAAAATAAAAGCATTAGTAGAAATTTGTACAGAAGARAAGGAAGGAAAAATTTCAAGAATTGGGCCTGAAAAYCCATATAATACTCCAGtATTTGCCATAAAGAARAGTTGGAGAAAAGTAGATTTCAGAGAACTTAATAAGAGAACTCAAGACTTCTGGGAGGTTCAATTAGGAATACCACACCCAGCAGGGAAGAAATCAACAGTACTGGATGTGGGTGATGCATTCTCAGTTCCCTTAGATRAAGACTTCAGaAAGTAYACTGCATTTACCATACCTAGTGTAAATAATGTACCAGGGATTAGATATCAGTACAATGTGCTTCCAGGRTGGAAAGGATCACCAGCAATATTcCAAAGTAGCATGACAAAAATYTTAGAGCCTTTTAGAAAACAaAACCCAGAaATAGTTATCCAATACGATGACTTGGTATCAGATTTAGAAATAGAGCAGCATAGAACAAAAATAGAGGAACTGAGACAACATCTAAGGTGGGGATTTACCCCAGATAAGCATCAGAAAGAACCTCCATTTCTTTGGGGTTATGAACTCCATCCTGAT
>2011.GU.GU.HO.G0382
CCTCAAATCACTCTTTGGCAACGACCCCTYGTCACAATAAAGATAGGGGGGCAAGTAAAGGAAGCTCTATTAGATACAGGAGCAGATACATTAGAAGACTTAAATTTGCAAGGAAAATGGAAACCAAAAGGAGGAGGTTTTAAAGTAAAACAGTAtGATCAGGTATCCCTAGAAATCTGTGGCCATAAAGTTACAGGTACAGTAGTAGGACCTACACCTAACATTGGAAGACTGACTCAACTTGGATGTACTTTAAATTTTCCCATTAGTCCTATTGAGACTGTACCAGTAAAATTAAAGCCAGGAATGGATGGCCCAAAAGTCAAACAATGGCCATTGACAGAAGAAAAAATAAAAGCATTAATAGAAATTTGTACAGAAGAAAAGGAAGGGAAAATCTCAAAAATTGGGCCTGAAAATCCATACAATACTCCAGTGTTTGCCaTAAAGAAAAGTTGGAGAAAAGTAGATTTCAGAGAACTCAATAAAAGAACTCAAGACTTCTGGGAAGTTCAATTAGGAATACCACATCCCGCAGGAAAGAAATCAACAGTACtGGATGTGGGTGATGCATTTTCAGTTCCCTTAGATAAAGACTTCAGGAAGTATACTGCATTTACCATACCTAGTGTAAATAATACACCAGGAATTAGATATCAGTACAATGTGCTTCCAGGATGGAAAGGATCGCCAGCAATATTCCAAAGTAGCATGACAAAAATCTTAGAGTCTTTTAGAgAACAAAACCCGGACATAGTCATCCAATACGATGATTTGGTATCTGACCTAGAGATAGGGCAGCATAGAACAAAAATAGARGAACTAAGGGAACATCTGARGTGGGGRTTTACACCAGACAAACATCAGAAAGAACCTCCATTCCTTTGGGGTTATGAACTCCATCCTGAC
>2011.GU.GU.HO.G0383
CCTCAAATCACTCTTTGGCAACGACCCTTAGTTACAGTAAAGATAGGGGGGCAGCTAAAGGAAGCTCTATTAGACACAGGAGCAGATACATTAGAAGAAATAAGTTTACCAGGAAAATGGAAACCAAAAGGAGGAGGTTTTAAAGTAAGACAGTATGATCAAATACtTGTAGAAATTTGTGGACATAAAGCTATAGGTACAGTAGTAGGACCTACACCTAACATTGGAAGACTGACTCAGATTGGTTGCACTTTAAATTTTCCCATTAGTCCTATTGAAACTGTACCAGTAAAATTAAAGCCAGGAATGGATGGCCCAAAGGTTAAACAATGGCCATTGACAGAAGAAAAAATAAAAGCATTAATAGAAATTTGTACAGAAGAAAAGGAAGGAAAAATTTCAAAAATTGGGCCTGAAAATCCATACAATACTCCAGTATTTGCAATAAAGAARAGTTGGAGAAAAGTAGATTTCAGAGAACTTAATAAAAGAACACAAGAYTTCTGGGAAGTTCAAYTAGGAATACCACACCCAGCAGGGAAGAAATCAACAGTAYTGGATGTGGGTGATGcATTTTCAGTTCccTTAGATGCAGACTTcAgGAAAtATACTGcATttACCATACCTAgTATAaATAATaCACCAGGAATTAGATaTcAgTACAaTGTGCTtcCAGGATGGAAAGGATCACCAGCAATATTCCAATGTAGCATGACAAAAATCTTAGAGCCTTTTAGAAAACAAAATCCAGAAATAGTTATCCAATACGATGATctggtaTCTGACTTAGAGATAGGGCAGCATAGAACAAAAGTAGAGGAACTGAGAGAACATCTGAGGTGGGGATTCACCCCAGACAAACATCAGAAGGAACCCCCATTTCTTTGGGGTTATGAACTACATCCTGAT
>2011.GU.GU.HE.G0384
CCTCAGATCACTCTTTGGCAACGACCCCTCGTCATAATAAAGATAGGAGGGCACTTAAAGGARGCTCTATTAGACACAGGAGCAGATACAttAGAAGACATGGAATTACCAGGAAAATGGAAACCAAAAGGAGGAGGtTTTAAAGTTAGACAGTATGAGCAGGTATGCATAGAAATCTGtGGACATAAAGCTGTAGGTACAGTAATAGGACCCACACCtAACATTGGAAGACTGACTCAGATTGGTTGCACTtTAAATTTTcCCATTAGTCCTATTGAAACTGTACCAGTGAAACTAAAGCCAGGAATGGATGGCCCAAAAGTTAAACAATGGCCATTGACAGAAGAAAAAATAAAAGCATTAATAGAAATTTGTACAGAAGAAAAGGAAGGAAAAATTTCAAAGATTGGCCCTGAAAATCCATACAATACTCCAGTATTTGCTATAAAGAAAAGTTGGAGAAAAGTAGATTTCAGAGAACTTAATAAgAGAACTCAAaAcTTCTGGGAAGTTCAATTAGGAATACCACATCCCTCAGGGAAGAAATCAACAGTACTAGATGTGGGTGATGCATTTTCAGTtCCCTTAGATAAAGACTTCAGGAAGTATACTGCATTCACCATACCTAGCAAAAACAATACACCAGGGATTAGATATCAGTACAATGTGCTTCCAGGGTGGAAAGGATCACCAGCAATATTCCAAGCTAGCATGACTAAGATCTTAGAGCCTTTTAGGAAAGCAAATCCAGAAATGGTTATCCAATACGATGATTTAGTATCTGACTTAGAAATAGGACAGCATAGAACAAAAATAGAAGAACTGAGACAACATCTGGGGTGGGGATTTACACCAGATAAACACCAGAAAGAACCTCCATTTCTTTGGGGTTATGAACTCCATCCTGAT
>2011.GU.SM.HE.G0385
CCTCAGATCACTCTTTGGCAGCGACCCCTTGTCACAATAAAAATAGGGGGGCAAGTAAAGGAAGCTCTATTAGATACAGGAGCAGATACACTAGAAGAAATGAATTTGCCAGGAAAATGGAAACCAAAAGGAGGAGGTTTTAAAGTAAGACAATATGATCAGATACTCATAGAGATTTGTGGATATAGAGCTATAGGTACAGTAGTAGGACCTACACCTAACATTGGAAGACTGACTCAAATTGGTTGCACTTTAAATTTTCCCATTAGTCCTATTGAAACTGTACCAGTAAAATTAAAACCAGGAATGGATGGCCCAAAAGTTAAGCAGTGGCCATTGACAGAAGAAAAAATAAAAGCATTAGTAGAAATTTGTACAGAAGAAAAGGAAGGGAAAATTTCAAAAATTGGGCCTGAAAATCCATACAATACTCCAGTTTTTGCCATAAAGAAGAGTTGGAGAAAAGTAGATTTCAGGGAACTTAATAAGAGAACTCAAGATTTCTGGGAAGTTCAATTAGGAATACCACATCCCGCAGGGAAGAAGTCAACAGTACTAGATGTGGGTGATGCATTTTCAGTTCCCTTAGATAAAGAATTCAGGAAGTATACTGCATTCACYATACCCAGTGTAAACAATACACCAGGGATTAGATATCAGTACAATGTGCTTCCAGGATGGAAAGGATCACCAGCGATATTCCAATGTAGCATGACAAAAATCTTAGAACCTTTTAGAAAACAAAACCCAGACATGGTTATCCAATAYGATGACTTGGTATCTGACTTAGAAATAGGGCAGCACAGAACAAAGATAGAGGAGTTAAGACAACATCTGAGGTGGGGATTTACACCAGACAAACATCAGAAAGAACCTCCATTTCTTTGGGGATATGAACTCCATCCTGAT
>2011.GU.CM.HO.G0387
CCTCAGATCACTCTTTGGCAACGACCCTTAGTCACAGTAAAGATAGGGGGGCAaCTAAAGGAAGCTCTATTAGATACAGGAGCAGATACATTAGAAGAAATGAATTTACCAGGAAAATGGAAACCAAAAGGAGGAGGTtTTaaAGTAAGACAATATGATCAAATACCCATAGAGATCTGTGGACATAAAGCTATGGGTACAGTAGTAGGACCTACACCTAACATTGGAAGATTGACTCAAATTGGtTGCACTTTAAATTTTCCCATTAGTCCTATTGAAACTGtACCAGTAAAATTAAAGCCAGGAATGGATGGCCCAAAAGTTAAacaAtGGCCATTGACAGAAGAAAAAATaaAAGCATTAGTAGAAAtTtGTACAGAAGAGAAGGaAGGaAAAATTTCAAAAATTGGGCCTGAAAATCCATATAATACTCCAGTATTTGCTATAAAGAAAAGTTGGAGAAAAGTAGATTTCAGAGAGCTTAATAAGAGAACCCAAGACTTCTGGGAAGTTCAACTAGGAATACCACATCCCGCAGGGAAGAAATCAACAGTACTGGATGTGGGAGATGCATTTTCAGTTCCTTTAGATAAAGAATTCAGGAAGTATACTGCATTCACCATACCTAGTATAAACAATACACCAGGGATTAGATATCAGTACAATGTGCTTcCaGGATGGAAAGGATCACCAGCAATATTCCAAAGTAGCATGACAAAAATCTTAGAGCCTTTTAGAAAACAAAATCCAGAGATAGTTATCCAATACGATGATTTGGTATCTGACTTAGAAATAGGGCAGCATAGAACAAAAATAGAGGAACTGAGACAACATCTGAAGTGGGGatTTACACCAGATAAACATCAAAAAgAGCCCCCATTTcTTTGGGGTTATGAACTCCATCCCGAT
>2011.GU.GU.HE.G0388
CctCAGATCACTCTTtGGCAACGACCCCTCGTCACAATAAAGATAGGGGGGCAGCTAAAGGAAGCTCTATTAgACACAGGAGCAGATACAATAGAAGAAATGAATTTGCCAGGAAGATGGAAACCAAAAGGAGGAGGTTTTAAAGTAAGACAGTATGATCAGATACCAGTAGAAATCTGTGGACATAAAGCTATAGGtaCAGTAGTAGGACCCACACCTAACATTGGAAGACTGACTCAGATtGGTTGTACTTTAAATTTTCCCATTAGTCCTATTGAAACTGTACCAGTAAAATTAaAGCCAGGAATGGATGGCCCAAAAGTTaAACAATGGCCATTGACAgaagAAAAAATAAAAGCATTAGTAGAAATTTGTACAGAAGAAAAGGAAGGAAAAATTTCAAAAATTGGGCCTGAAAATCCATATAATACTCCAGTATTTGCCATAAAGAAAAGTTGGAGAAAAGTAGATTTCAgAGAACTTAATAAGAGAACTCAAGACTTCTGGGAAGTTCAATTAGGAATACCACATCCCGCAGGAAAGAAATCAACAGTATTGGATGTGGGTGATGCATTTTCAGTTCCATTAGATAAAGACTTTAGGAAGTACACTGCATTCACCATACCTAGTRGAAACAATACACCAGGGATTAGATATCAGTACaaTGTGCTTCCAGGATGGAAAGGGTCACCAGCAATATTCCAAAGTAGCATGACAAAAATCTTAGAGCCTTTTAGAAAACAAAATCCAGAAATGGTCATTCAATACGATGATTTGGTATCTGACTTAGAAATAGGAGAGCATAGAACAAAAATAGAGGAACTgAGACAACATCTGACGTGGGGGTTTACACCAGACAAACATCAGAAGGAACCTCCATTTCTTTGGGGTTATGAGCTCCATCCTGAT
>2011.GU.IZ.HE.G0389
CCTCAAATCACTCTTTGGCAACGACCCCTCGTCACAATAAAGATAGGGGGGCAGATAAAAGAGGCTCTGTTAGACACAGGGGCAGATACACTAGAAGAAATGAATTTACCAGGAAAATGGAAACCAAAAGGAGGAGGTTTTAAAGTAAGACAGTAtGATCAgGTAGCCATAGAAATATGtGAACATAAAACTGTAGGTACAGTCATAGGACCCACACCTAACATTGGAAGATTGACTCAGcTtGGTTGCACTTTAAATTTTCCCATTAGTCCTATTGAAACTGTACCAGTAAAATTAAAGCCAGGAATGGATGGCCCAAAAGTTAAACAATGGCCATTGACAgAAGAAAAAATAAAAGCATTAGTAGAAATTTGTaATGAAGAAAAGGAAGGGAAAATTTCAAAAATTGGGCCTGAAAATCCATACAAtACTCCAATATTTGCTATAAAGAAAAGTTGGAGAAAAGTAGATTTTAgAGAACTTAATAAGAGAACTCAaGACTTTtGGGAAGTTCAATTAGGAATaCCACATCCTGCAgGGAAGAAGTCAACAGTACTGGATGTGGGTGATGCATTTTCAGTTCCATTAGATAAAGACTTCAGAAAGTATACTGCATTTACCATACCTAGTGTAAACAATACACCAGGGATTAGATATCAGTACAAtGTGCTTCCAGGATGGAAGGGGTCACCAGCAATATTCCAAAGTAGCATGACAAAAATCTTAGAGCCTTTTAGGAAACAAAATCCAGACATAGTGATCCAATACGATGATCTGGTATcTGATTTAGAAATAGAGCAGCATAGAACAAAAATAGAGGAACTGAGACAACATCTGAAGTGGGGATTCACACCAGACAAACATCAGAAAGAACCTCCATTTCTTTGGGGCTATGAACTCCATCCTGAT
>2011.GU.QT.HE.G0390
cCTCAAATCACTCTTTGGCAACGACCCCTCGTCACAATAAAGATAGGGGGGCAGYTAAAGGAAGCTCTACTAGACACAGGAGCAGATACATTAGAAGAAATGGATTTGCCAGGAAGATGGAARCCAAAAGGAGGAGGTTTTAAAGTAAGACAGTATGATCAGATACTYaTAGAAATTTGTGGACATAAAGCTATAGGTACAGTAGTAGGACCTACACCTAACATTGGAAGACTGACTcaGATTGGTTGCACTTTAAATTTTCCCATYAGTCCTATTGAAACTGTACCAGTAAAAtTAAAGCCAGGAATGGATGGCCCAAAaGTTAAACAATGGCCATTGACAGAAGAAAAAATAAAAGCATTAGTAGAAATTTGTACAGAAGAAAAGGAAGGGAAAATTTCAAAAATTGGGCCTGAAAATCCATATAATACTCCAGTATTTGCCaTAAAGAAAAGTTGGAGAAAAGTAGATTTCAgAGAACTTAATAAGAGAACTCAAGACTTCTGGGAAGTTCAATTAGGAATACCACAYCCCGCAGGRAAGAAATCAACAGTACTGGATGTGGGTGATGCATTTTCAGTTCCCTTAgATGAAGAcTTCAGGAAGTATACTGCATTTACCATACCTAGCATAAATAATACACCAGGGatTAGATATCAGTACaatGTGCTGCCAGGGTGGAAAGGATCACCAGCAATATTCCAATGTAGCATGACAAARATCTTAGAGCCTTTTAGAAAACAAAATCCAGACATRGTTATCCAATACGATGATTTGGTATCTGACTTAGAAATAGGGCAGCATAGAACAAAAATAGAGGAACTaAGACAACATYTGAGGTGGGGATTTACACCAGACAAACATCAGAAAGAACCTCCATTCCTKTGGGGTTATGAACTCCATCCTGAY
>2011.GU.GU.HE.G0391
CCTCAAATCACTCTTTGGCAACGACCCCTCGTCACAATAAAGATAGGGGGGCAACTAAAGGAAGCTCTATTAGACACAGGAGCAGATACATTAGAAGAAATGAATTTGCCAGGAAAATGGAAACCAAAAGGAGGAGGTTTTAAAGTAAGACAGTAtGATcAAATACAGGTAGAAATTTGTGGACATAAAGCTATGGGTACAGTAGTAGGACCCacACCTAACATTGGAAgACTGACTCAGATTGGTTGCACTTTAAATTTtCCCATTAGTCCTATTGAAACTGTACCAGTAAAATTAAAGCCAGGAATGGATGGCCCAAAaGttAAACAATGGCCATTGACAGAAGAAAAAATAAAaGCATTAGTAGAAATTTGTACAGAAGAAAAGGAAGGAAAAATTTCAAAAATTGGGCCTGAAAATCCATACAATACTCCAGTATTTGCCATAAAGAAAAGTTGGAGAAAAGTAGATTTCAGAGAACTTAATAAAAGAACTCAAGACTTCTGGGAAGTTCAGTTAGGAATACCACATCCCGCAGGGAAGAAATCAACAGTACTGGATGTGGGTGATGCATTCtcaGTTCCCTTAGATCCAGACTTCAGGAAGTATACTGCATTTACCATMCCTAGTACTAACAATACACCAGGGATtAGATATCAGTACaatGTGCTTCCAGGATGGAAAGGATCACCAGCAATATTTCAAAGTAGCATGACAAAAATTTTAGAGCCTTTTAGAGAAGAAAATCCAGACTTAATTATTCAGTACGATGATTTGGTATCTGACTTAGAAATAGGGCAGCATAGAACAAAAATAGAGGaACTGAGACAACATCTGAGGTGGGGATTTACACCAGACAAACATCAGAAAGAACCTCCATTTCTWTGGGGTTATGAACTCCATCCYGAT
>2011.GU.GU.HE.G0392
CCTCAAATCACTCTTTGGCAACGACCCCTTGTCACAGTAAARATAGGGGGGCAACTAAAGGAAGCTCTATTAGACACAGGAGCAGATACARTAGAAGAAATGAgTTTRtcAGGAAGATGGAAACCTAAAGGAGGAGGTTTTAAAGTAAAACAGTAtGATCAgATACCAGTAGAAATcTGtGGACATAAAGCTATAGGTACAGTAGTAGGACCCACaCCTAACATTGGAAGACTGACtCARATTGGTTGcACTTTAAATTTTCCCATtAGTCCTATTGAAACTGTACCAGTAAAATTAAAGCCAGGAATGGATGGCCCAAAAGTTAAACAATGGCCATTGACagaagaAAAAATAAAAGCATTAGTAGAAATTTGTaCAGAAGAAAAGGAAGGAAAAATTTCAAAAATTGGGCCTGAAAATCCATACAATACTCCAGTATTTGCCATAAAGAAGAGTTGGAGAAAAGTAGATTTCAgAGAACTTAATAAGAGAACTCAAGACTTYTGGGAAGTtCAATTAGGAATACCACATCCCGCAGGGAAGAAATCAACAGTATTGGATGTGGGTGATGCATTTTCAGTTCCATTAGATAAAGAATTCAGGAAGTATACTGCATTCACCATACCTAGTACAAACAATACACCAGGGACTAGATAtCAGTACAATGTGCTGCCAGGATGGAAAGGATCACCAGCAATATTYCAAAGTAGCATGACAAAAATCTTAGAGCCTTTTAGAAAAGAAAATCCAGAYATAGTTATCCAATACGATGATTTGGTATCTGACTTAGAAATAGGGCAGCATAGAACAAAAATAGAGGAACTGAGACAACATCTGAGGTGGGGACTTACMCCAGAYAAACATCAGAAAGAACCTCCATTTCTTTGGGGtTATGARCTCCATCCTGAT
>2011.GU.JU.HE.G0393
CCTCAAATCACTCTTTGGCAACGACCAcTAGTCACAATAAAGATAGGGGGGCAACTAAAGGAAGCCCTATTAGATACAGGAGCAGATACATTAGAAGAAATGAATTTGCCAGGRAGATGGAAACCAAAAGGAGGAGGTTTTAAAGTAAGACAGTATGATCAGATACCCYTAGAAATCTGtGGACATAAAGCTGTAGGTACAGTAATAGGACCTACACCTAACATTGGAAGACTGACTcaaaTTGGTTGCACTTTAAATTTTCCCATTAGTCCTATTGAAACTGTACCAGTAAAATTAAAGCCAGGAATGGATGGCCCAAAAGTTAAACAATGGCCATTGACAGAAGAAAAAATAAAAGCATTAGTAGAAATTTGTACAGAAGAAAAGGAAGGAAAAATTTCAAAAATTGGGCCTGAGAATCCATACAATACTCCAGTATTTGCTATAAAGAAAAGTTGGAGAAAAGTAGATTTCAGAgAGCTTAATAAAAGAACTCAAGATTTCTGGGAAGTTCAATTAGGAATACCACATCCTGCAGGGAAGAAATcAACaGTaTTGGATGtGGGtGATGCATTTTCAgTACCTTTAGATgAagAaTtCAgaAAGTATACTGcATTCACCATACCTAGTATAAACAATACACCaGGGATTAGGTATcAgTaCaatGtGCTTCCaGGATGGAAAGGATCACCAGCAATATTCCAAAGTAGCATGACaAAAATCTTAgAGCCTTTTAGGAAACAAAATCCAGAMATRGTTATCCAATACGATGACTTGGTATCTGACTTAGAAATAGGGAAGCATAGAACAAAAGTAGAGGAACTGAGACAACATcTGAGGtGGGGTTTTACACCAGACAAACATCAGAAAGAACCTCCATTTCTTTGGGGCTATGAACTACATCCAGAt
>2011.GU.IZ.HE.G0394
CCTCAAATCACTCTTTGGCAACGACCAATAGTCATARTAARGRTAGGGGGGCAATTAAAAGAAGCTCTATTAGATACAGGAGCAGATACAtTAGAAGAAATGAATTTGCCAGGAAAATGGAAACCAAAAGGAGGAGGTTTTAAAGTAAAACAGTATGATCAGATACCCATAGAAATTTGTGGACATAAAGCTaTAGGTACAGTCGTAGGACCTACACCTAACATTGGAAGACTGACTCAACTTGGTTGCACTTTAAATTTTCCCATTAGTCCTATTGAGACTATACCAGTAAAATTAAAGCCAGGAATGGATGGcCCAAAAGTTAAACAATGGCCATTRACAgaAGAAAAAATAAAAGCATTAGTAGAAATCTGTACAGAAGAAAAGGAAGGAAAAATTTCaAAAATTGGGCCTGAAAATCCATACAATACTCCAGTATTTGCCaTAAAGAAGGGTTGGAGAAAAGTAGACTTCAGAGAACTTAATAAAAGAACTCAGGAYTTCTGGGAAGTTCAATTAGGAATACCACATCCCGCAGGAAAGAAATCAACAGTACTGGATGTGGGTGATGCATTTTCAGTTCCCTTAGATGAAAGCTTCAGGAAGTATACTGCATTCACCATACCYAGTACAAACAATACACCAGGGATTAGATATCAGTATAATGTGCTRCCAGGATGGAAAGGATCACCAGCAATATTCCAAAGTAGCATGACAAAAATCTTAGAGCCTTTTAGGAARCAAAATCCAGACATAATTATCCAATACGATGACTTGGTATCTGACTTAGAAATAGGGCAGCATAGAGCAAAAATAGAGGAACTGAGAGAACATCTGAGGTGGGGATTTACACCAGACAAACATCAGAAAGAACCTCCATTTCTTTGGGGTTATGAACTCCATCCCGAT
>2011.GU.GU.HO.G0395
CCTCAAATCACTCTTTGGCAACGACCCCTCGTCACAGTAAGGGTAGGAGGGCAACTAAAGGAAGCTCTGTTAGAtACAGGAGCAGATACATTAGAAGAAATGAaTTTGCCAGGAAGATGGAAACCAAAAGGAGGAGGTTTTAAAGTGAgACAGTaTGATCAGATACRTGTAGAAATCTGTGGACATGAAGCTATAGGTACAGTAATAGGACCCACACCTAACATTGGAAGACTGACTCAgATTGGTTGCACTTTAAATTTTCCYATTAGTCCTATTGAAACTGTACCAGTAAAATTAAAGCCAGGAATGGATGGTCCAAAAGTTAAACAATGGCCATTGACAGAAGAAAAAATAAAAGCATTAGTAGAAATATGTACAGaGGAAAAGGAAGGAAAAAtTTCAAAAATTGGGCCTGAAAATCCATACAATACTCCAGTATTTGCCATAAAGAAGAGTTGGAGAAAAGTAGATTTCAGAGAACTTAATAAGAgAACTCAAGAATTCTGGGAAGTTCAGTTAGGGATACCCCATCCTTCAGGGAAGAAATCAACAGTACTAGATGTGGGTGATGCATTTTCAGTTCCCTTAGATAAGGAATTCAGGAAGTATACTGCATTCACCATACCTAGTATAaACAATACaCCAgGAATTAGATATCAGTACAATGtGCTTCCaGgATGGAAAGGaTCACCGgCGAYATTCCAAAgTAGCaTGACaaAAaTCttgGAGCCTTTTAGAAAAGGAAATCCAGAAATAGTTaTCCAatACGAtgatTTGgTATCTGACTTAgAAATAGGGCAGCATAGAGCAAAAATAGAAGAACTAAGaCAACATCTGAAGTGGGGATTTACACCAGACAAACATCAGAAAGAACCTCCATTTCTTTGGGGTTATGAACTCCATCCCGAY
>2011.GU.GU.HE.G0396
CCTCAGATCACTCTTTGGCAACGACCCCTYGTCACAATAAAGGTAGAGGGGCAGATAAAAGAAGCTCTATTAGATACAGGAGCAGATACATTAGAAGAATTAAATTTGCCGGGAAGATGGAAACCAAAAGGAGGAGGCTTTAAAGTAAAACAGTATGATCAGATAACTGTAGACATTTGTGGACATAAAGCTATAGGTACAGTGGTAGGACCTACACCTAACATTGGAAGACTGACCCAGATTGGTTGTACTTTAAATTTTCCCATTAGTCCTATTGAAACTGTACCAGTGAAATTAAaGcCAGGGATGGACGGCCCAAAAGTCAAACAATGGCCATTGACAGAAGAGAAAATAAAAGCATTGACAGAAATTTGTaCAGAAGAAAAGGAAGGAAAAATTTCAAAAATAgGGCCTGAAAATCCATATAATACTCCAGTATTTGCCATAAAGAAGAGTTGGAGAAAAGTaGATTTCAGAGAACTTAATAAAAGAACTCAAGACTTTTGGGAAGTTCAATTAGGGATACCACATCCcTCAGGGCAGAAATCAACAGTACTGGATGTGGGtGATGCATTCTCAGTTCCTTTACATGAAGACTTCAGGAAGTATACTGCATTTACCATACCTAGTATAAACAATACACCRGGAGTCAGATATCAATACAATGTGCTTCCAGGATGGAAGGGATCACCAGCAATATTCCAAAGCAGCATGACAAAAATCTTAGAMCCTTTCAGAAAACAAAATCCAGAATTAGTTATCCAATACGATGATTTGGTATCTGACTTAGAAATAGGACAGCATAGAGCAAAGATAGAGGAACTGAGACAGCATCTGAAATGGGGACTTACCCCAGACAAACATCAGAAGGAACCTCCATTYCTTTGGGGTTATGAACTTCATCCTGAC
>2011.GU.GU.TH.G0397
CCTCAAATCACTCTTTGGCAACGACCCCTCGTCACAATAAAGATAGGGGGGCAACTAAAGGAAGCTCTATTAGACACAGGAGCAGATACATTAGAAGAAATGAATTTGCCAGGAAAATGGAGACCAAAAGGAGGAGGTTTTAAAGTAAGACAGTATGAGGAGATACCCATAGAAATCTGTGGGCATAAAGCTGTRGGTACAGTgATAGGACCCACACCAAACATTGGAAGACTGACTCAGCTTGGTTGCACTTTAAATTTTCCCATTAGTCCTATTGAAACTGTACCAGTGAARCTAAAGCCAGGAATGGATGGCCCAARAGTTAAACAATGGCCATTGACAGAAGAAAAAATAAAAGCATTAGTAGAAATTTGTGCaGAAGAAAAGGAAGGAAAAATTTCAAAGATTGGCCCTGAAAATCCATACAATACTCCAGTATTTGCCATAAAGAARAGTTGGAGAAAAGTAGATTTCAGGGAACTTAATAAGAGAACTCAAGACTTCTGGGAAGTTCAATTaGGAATACCACATCCYTCAGGGAAGAAATCAACAGTACTgGATGTGGGTGATGCATTTTCAGTTCCCTTAGATGAAGACTTCAGGAAGTATACTGCATTCACCATACCTAGCATAAACAATACACCAGGGATtAGATATCAGTACAATGTGCTTCCAGGATGGAAAGGATCACCATCAATATTTCAAAGTAGCATGACAAAAATCTTAGAGCCTTTTAGGAAAGCAAATCCAGACATAGTYATCCARTACGATGATTTGGTATCTGACTTAGAAATAGGGCAGCATAGAACAAAAATAGAGGAACTgAGAGAACATCTGAGGTGGGGGTTTACACCAGACAAACACCAGAAAGAACCTCCATTTCTTTGGGGKTATGAACTCCATCCTGAT
>2011.GU.GU.HE.G0398
CCTCAAATCACTCTTTGGCAAcgaCCCCTCGTCACAATAAAGRTAGGGGGGCAGATAAAGGAAGCTCTTTTAGATACAGGAGCAGATACATTGGAAGAGATAAATTTACCAGGCAGATGGAAACCAAAAGGAGGAGGTTTTAAAGTAAGACAGTATGATCAGGTAGCCATAGAAATATGTGGaCAtACAGCtATAGGTACAGtAGTAGGACCTACACCTAACATTGGAAGaCTAACTCAGATTGGATGCACTTTAAATTTTCCCATTAGTCCTATTGAAACTGTACCAGtAAAATTAAAGCCAGGAATGGATGGcCCAAAAGTTAAaCAATGGCCATTGACAGAAGAAAAAATAAAAGCATTARTAGAAATTTGTACAGAGGAAAAGGAAGGAAAAATTTCAaAAATTGGGCCTGAAAATCCATACAATACTCCAGTaTTTGCCATAAAGAAAAGTTGGAGAAAAGTAGATTTCAGAGAACTTAATAAGaGAaCTCaGGaaTTCTGGGAAATTCaATTAGGAATaCCACATCCTGCAGGGAAGAAATCAACAGTGCTAGATGTGGGTGATgcaTTTtcagTtCCcTtAGATAAAGACTTCAGAAAGTATACTGCATTCACCATACCTAGTATAAACAATACACCAGGGATTAGATACCAGTACAATGTACTCCCAGGATGGAAAGGATCACCAGCAATATTCCAAAGTAGCATGACAAAAATATTAGAGCCTTTCAGAAAACAAAATCCAGAMATAGTCATCCAATACGATGATttGGTATCTGACTTAGAAATAGGGCAGCATAGAGCAAAAaTAGAGGAACTaaGACAACATCTGAAGTGGGGGTTTACACCAGACAAACATCAGAAAGAACCTCCATTCCTTTGGGGTTATGAACTCCATCCTGAT
>2011.GU.GU.HO.G0399
CCTCAGATCTCTCTTTGGCAACGACCCCTCGTCACAATAAAGATAGGGGGGCAACTAAAGGAAGCTCTGTTAGATACAGGAGCAGATACATTAGAAGAAATGAGTTTGCCAGGAAAATGGAAACCAAAAGGAGGAGGTTTTAAAGTAAGGCAATAtGATCAAATACCCATAGAAATTTGTGGACATCAAGCTATAGGTACAGTAGTAGGACCCACaCCTAACATTGGAAGGCTGACTCAGATTGGCTGCACTTTAAATTTTCCCATTAGTCCTATTGAAACTGTACCAGTAAAATTAAAGCCAGGAATGGATGGCCCAAAAGTTAAGCAATGGCCATTAACAGAGGAGAAAATAAAAGCATTGGTAGAAATTTGTACAGAAGAAAAGGAAGGGAAAATTTCAAAAATTGGGCCTGAAAATCCATACAATACTCCAATATTTGCCATAAAGAAAAGTTGGAGAAAAGTAGATTTCAGAGAACTCAATAAGAGAACTCAAGACTTTTGGGAAGTTCAATTAGGAATACCACACCCAGCAGGGAAGCAATCAACAGTGCTGGATGTGGGTGATGCATTTTCAGTTCCCTTAGATAAAGACTTCAGGAAGTATACTGCATTTACTATACCTAGTAGAAACAATACACCAGGGaTtAGatatcagtacAatgtgctTCCAGGATGGAAAGGATCACCAGCAATATTCCAAAGTAGCATGACAAAAATCTTAGAGCCTTTTAGAAAACAAAATCCAGACATAGTCATCCAATACGATGATTTGGTGTCTGACTTAGAAATAGAGCAGCATAGAGCAAAAATAGAGGAACTAAGAAATCATTTGAGGTGGGGATTTACACCAGACAAACATCAGAAAGAACCTCCATTTCTTTGGGGTTATGAACTCCATCCTGAT
>2011.GU.GU.HE.G0400
CCTCAAATCACTCTTTGGCAACGACCTATTGTCACAATAAAAatAGGGGGGCAACTAAAAGAAGCTCTATTAGATACAGGAGCAGATACATTAGAAGAAATGAATTTGGCAGGAAAATGGAAACCAAAAGGAGGAGGTTTTAAAGTAAGACAGTATGAACAGGTGCCCATAGAAATCAGTGGACACAAAGCAGTAGGTACAGTAATAGGACCCaCMCCtAACATTGGAAGACTGACTCAATTGGGTtGCACTTTAAATTTTCCTATtAGTCCTATTGaAACTGtaCCaGTaAAATTAAAGCCaGGAATGGATGGccCAAGGGTTAAACAATGGCCATTGACAGAgGAAAAAATAAAaGCATTAGTAgAAATTtGTaCAGaAGAAAAGGACGGAAAAATTTCAAAAATTGGGCCTGAAAATCCATACAATACTCCAGTATTTGCCATAaAAAAAaGTTGGAGAAAagTAgATTTcAgAgAACTTAATAAGAgAACTCaaGATTTcTGGGAAGTTCAaCTAgGAATACCACATCCCGCAGGGAAGAAATCAACAGTACTGgatGTGGGTGATGCATTCTCAATTCCCTTAGATGAAGAGTTCAGGAAGTATACTGCATTTACCATACCTAGTATAAACAATACACCAGGGATTAGATATCAGTACAATGTACTTCCAGGATGGAAAGGATCACCAGCAATATTCCAAAGTAGCATGACAAAAATCTTAGATCCTTTTAGAAAGAAGAATCCAGAAATAGTGATCCAATACGATGATTTGGTATCTGACTTAGAAATAGGGGAGCATAGAACAAAAATAGAgGAACTGAGaCAACATCTGAAGTGGGGGTTGACACCAGACAAGCATCAGAAAGAACCTCCATTCCTTTGGGGGTATGAACTCCATCCTGAT
>2011.GU.CQ.HE.G0401
CCTCAAATCACTCTTTGGCAACGACCAGTAGTCACAATAAAGATAGGGGGGCAACTAAAGGAAGCTCTATTAGATACAGGAGCGGATACAATAGAAGAAATAAAGTTGCCAGGAAAATGGAAACCAAAAGGAGGAGGTTTTAAAGTAAGACAGTATGATCAGATATCTGTAGAAATTTGTGGATATACAGCTACGGGTaCAGTAGTAGGACCTACACCTaACATTGGAAGACTGACTCAGCTTGGTTGCACTTTAAATTTTCCCATTAGTCCTATTGAAACTGTACCAGTAAAATTGAAACCAGGAATGGatGGcCCAAAAGTTAAGCAATGGCCATTGACAGAAGAAAAAATAAAAGCATTAATAGAAATATGTaCaGAAGAAAAAGAAGGAAAAATTTCAAAGATTGGGCCTGAAAATCCATACAATACTCCAGTATTTGCCATAAAGAAAAGTTGGAGAAAAGTAGACTTCAGAGAACTTAATAAAAGAACTCAAGACTTCTGGGAAGTCCAATTAGGAATACCACATCCCGCAGGGAAGAAATCAACAGTACTGGATGTGGGTGATGCATTTTCAGTTCCCTTAGATAAAGACTTCAGGAAGTATACTGCATTTACCATACCTAGTACAAACAATACACCAGGGATTAGATATCAGTATAATGTGCTCCCAGGATGGAAAGGGTCACCAGCAATATTCCAAAGTAGCATGACAAAAATCTTGGAGCCTTTTAGAGAACAAAATCCAGACATAACTATCCAGTACGATGATTTGGTATCAGACTTAGAAATAGGACAACATAGAGCAAAAATAGAGGAACTGAGAGAACATCTGAGGTGGGGATTTACACCAGATAAACATCAAAAAGAACCCCCATTTCTTTGGGGTTATGAACTCCATCCCGAT
>2011.GU.QC.HE.G0402
CCTCAGATCACTCTTTGGCAACGACCTTTAGTCACAGTAAAGATAGGGGGGCAACTAAAGGAAGCTCTATTAGATACAGGAGCAGATACATTAGAAGAAATGAATTTACCAGGAAAATGGAAACCAAAAGGAGGAGGTTTTaaAGTAAGACAATATGATCAAATACCCATAGAGATCTGTGGACATAAAGCTATGGGTACAGTAGTAGGACCTACACCTAACATTGGAAGATTGACTCAAATTGGtTGCACTTTAAATTTTCCCATTAGTCCTATTGAAACTGTACCAGTAAAATTAAAGCCAGGAATGGATGGCCCAAAAGTTAAACAatgGcCaTtGACAGAAGAAAAAATAAAAGCATTAGTAGAAATTTGTACAGAAGAGAAGGAAGGAAAAATTTCAAAAATTGGGCCTGAAAATCCATATAATACTCCAGTATTTGCTATAAAGAAAAGTTGGAGAAAAGTAGATTTCAGAGAGCTTAATAAGAGAACCCAAGACTTcTGGGAAGTTCAACTAGGAAtACCACATCCCGCAGGGAAGAAATCAACAGTACTGGATGTGGGAGATGCATTTTCAGTTCCTTTAGATAAAGAATTCAGGAAGTATACTGCATTCACCATACCTAGTATAAACAATACACCAGGGATTAGATATCAGTACAATGTGCTTCcAGGATGGAAAGGATCACCAGCAATATTCCAAAGTAGCATGACAAAAATCTTAGAGCCTTTTAGAAAACAAAATCCAGAGATAGTTATCCAATACGATGATTTGGTATCTGACTTAGAAATAGGGCAGCATAGAACAAAAATAGAGGAACTGAGACAACATCTGAAGTGGGGATTTACACCAGATAAACATCAAAAAgAGCCCCCATTTcTTTGGGGTTATGAACTCCATCCCGAT
>2011.GU.JA.HE.G0403
CCTCAGATCACTCTTTGGCAACGACCCCTCGTCACAATAAAGATAGGGGGGCAgCtAAaggAAGCTCTATTGGATACAGGAGCAGATACATTAGAAGAGatgagTTTGCCAGGAAAATGGAAACCAAAAGGAGGAGGTTTTAAAGTAAGACAGTATGATCAGATACTYRTAGAGATTTGTGGACATAAAGCCATAGGTACAGTAGTAGGACCCACACCTAACATTGGAAGACTGACTCAGATTGGTTGCACTTTAAATTTTCCCATTAGTCCTATTGAAACTGTACCAGTAAAATTAAAGCcAGGAatGGATGGCCCWAGAGTTAAACaAtGGCCAttGACaGAAGAAAAAATAAAAGCATTAGTAGAAATTTGTACAGAGGAAAAGGAAGGAAAAATTTCAARAATTGGGCCTGAAAATCCATACAATACTCCAATATTTGCAATAAAGAAAAGTTGGAGAAAAGTAGATTTTAGAGAACTTAATAAGAGAACTCAAGATTTCTGGGAAGTTCAATTAGGAATACCACATCCCGCAGGGAAGAAATCAACAGTGCTGGATGTGGGTGATGCATTTTCAGTACCATTAGATAAAGAGTTCAGGAAGTACACGGCATTCACCATACCTAGTGTAAACAATACACCAGGGATTAGATATCAGTACAATGTGCTTcCaGGATGGAAAGGATCACCAGCAATATTCCAAAGTAGCATGACAAAAATCTTAGAACCTTTTAGAAAACAAAATCAAGACATAGTAATCCAATACGATGATTTGGTATCTGACCTAGAAATAGGGCAGCATASAacAAAaAtAGaggaactGAgacAACATCTGAGGTGGGGATtTACACCAGACAAacatcAAAAagAaCctCcaTTtcTTtGgGgTtatgAactCcatCCcgat
>2011.GU.ES.HE.G0404
CCTCAGATCACTCTTTGGCAACGACCCCTCGTCACAATAAAGATAGGGGGGCAACTAAAGGAAGCTCTATTAGATACAGGAGCAGATACATTAGAAGAAATgAATTTGCCAGGAAGGTGGAAACCAAAAGGAGGAGGTTTTAAAGTAARACAGTATGATCAGATAACTGTAGAAATTTGTGGACATAAAGCTATAGGTACAGTAGTAGGACCTACACCTRACATTGGAAGRCTGACTCAGATTGGTTGCACTTTAAATTTTCCCATTAGTCCTATTGAAACTGTACCAGTAAAATTAAAACCAGGAATGGATGGtCCAAAAGTTAAACAATGGCCATTAACAGAAGAAAAAATAAAAGCATTAGTAGAAATCTGTACAGAAGAAAAGGAAGGGAAAATTTCAAAAATTGGgCCTGAAAATCCATACAATACTCCAGTGTTTGCCATAAAGAAaAGCTGGAGAAAAGTAGACTTCAGAGAACTTAATAAgAGAACTCAAGACTTCTGGGAAGTGCAGTTAGGAATACCACATCCCGCAGGAAAGAAATCAACAGTACTAGATGTGGGTGATGCATTTTCAGTTCCCTTAGATAAAGAATTCAGGAAGTATACTGCATTTACCATACCTAGTATAAACAATACACCAGGGATTAGATATCAGTACAATGTGCTtCCAGGATGGAAaGGATCACCAGCAATATTCCAAAGTAGCATGACAAAAATCTTAGAGCCTTTTAGAAAACGAAATCCAGACATAGTTATCCAATACGATGATttGGTRTCTGACTTAGAAATAGRGCAGCATAGAACAAAAATAGAAGAGTTGAGACAACATTTGARGTGGGGTCTTACACCAGACAAGCATCAGAAAGAACCCCCATTCCTTTGGGGTTATGAACTCCATCCTGAC
>2011.GU.GU.HE.G0405
CCTCAAATCACTCTTTGGCAACGACCCMTCGTCACAATAAAGATAGGGGGGCAACTAAAGGAAGCTCTATTAGACACAGGAGCAGATACATTAGAAGAAATGAATTTGCCAGGAAAATGGAAACCAAAAGGAGGAGGTTTTAAAGTAAGACAGTATGATCAGGTATGCATAGAAATTTGTGGACATAAAGCTATAGGTACAGTAGTAGGACCCACACCTAACATTGGAAGACTGACTCAGcTTGGTTGCACTTTAAATTTTCCCATTaGTCcTATtGAAAcTGtACCAGtGAAgCTAAAAcCAGGAATGGATGgCCCAAAAGTTAAACAATGGCCATTgACaGAAGAAAAAATAAAAGCATTaGTAGaAATTTGTgCAGAaGAAAAGgAAGgAAAAaTTtCAAAgaTtGGCCcTgAAAaTCcATacAATAcTCCAGTATTtgCCaTAAAGAAGAGTTGGAGAAAGGTAGATTTCAGGGAACTTAATAAGAGAACTCAAGACTTCTGGGAAGTTCAATTAGGAATACCACATCCCTCAGGGAAGAAATCAACAGTATTAGATGTGGGTGATGCATTTTCAGTTCCCTTAGATAAAGAATTCAGGAAGTATACTGCATTCACCATACCTAGCATAAACAATACACCAGGGATTAGATATCAGTACAATGTGCTGCCAGGATGGAAAGGATCACCAGCAATATTCCAAAGTAGCATGACAAAAATCTTAGAGCCTTTTAGAAAAGCAAATCCAGAAATAGTTATCCAATACGATGATTTGGTATCTGACTTAGAAAARGAACTGCATAGAACAAAAATAGAAGAACTGAGAGAACATCTGAGGTGGGGACTTACACCAGATAAACACCAAAARGAACCTCCATTTCTTTGGGGTTATGAACTCCATCCTGAT
>2011.GU.GU.HE.G0406
CCTCAAATCACTCTTTGGCAACGACCCCTCGTCACAATAAAGATAGGGGGGCARCTAAAGGAAGCTCTATTAGACACAGGAGCAGATACATTAGAAGAAATGAATTtGCCAGGAAAATGGAAACCAAAAGGAGGAGGTTTTAAAGTAAGACAGTATGATCAGATATGCATAGAAATCTGTGGACATAAAGCTATAGGTaCAGTAATAGGACCCACaCCTAACATTGGAAGACTGACTCAGCTTGGttGCaCTTTAAATTTTCCCATTAgTCCtAtTGAAACTGTACCAGTGAASCTaaaACCAGGAATGGATGGcCCaAAAGTTAAaCaatGGCCATTGACAGAAGAaAAAATAAAAGCaTTAtTAGAAATTTGTACAGAAGAAAAGGaAGGAAAAATTTCAAARATTGGCCCTGAAAATCCATACAATACTCCAGTATTTGCCATAAAGAAGAGTTGGAGAAAGGTAGATTTCAGGGAACTTAATAAGAgAACTCAAGACTTCTgGGAAGTTCAATtaGgaATACCACATCCCTCAGGGAAGAAATCAACaGTATtAGATGTGGGTGATGCATTTTCAgTTCCCTTaGATaAAGAAtTCAgGAAGTATACTGCATTCACCATACCTAGCATAAACAATACACCAGGGATTAGATATCAgTACAATGTGCTGCCAGGATaGAAAGGAtCACCAGCAATATTCCAaAGTASCATGACAAAAATCTTAGAGCCTtTTaGAAAAGCAAATCCaGAAATAgTtaTCCAATACGATGATTtGGTATCTGACTTAGAAAAaGAACTGCaTAGAACAAAAaTAGAAGAACTGAgAGAACATCTGagGtGGGGaBTTACACCAGATAAACAtCAAAARGAACCTCCATTTCTTTGGGGtTATGAACTCCATCCTGAT
>2011.GU.ES.HE.G0407
CCTCAAATCACTCTTTGGCAACGACCCATAGTCACAATAAAGATAGGGGGGCARATAAAGGAAGCTCTATTGGATACAGGAGCAGATACATTAGAAGAAATGCAGTTGCCAGGGAAATGGAAACCAAAAGGAGGAGGTTTTAAAGTAAGACAGTATGATCAARTAccawTAGAGATCTGTGGACAAAAAGCAAtGGGTACAGTAGTAGGACCCACACCTAACATTGGAAGACTGACTCAGATTGGTTGCACTTTAAATTTTCCTATTAGTCCTATTGAAACTGTACCAGTAAAATTAAAGCCAGGAATGGATGGCCCAAGAGTTAAACAATGGCCATTGACAGAAGAAAAAATAAAAGCATTAGTAGAAATTTGTACAGAGGAAAAGGAAGGAAAAATTTCAAAAATTGGGCCTGAAAATCCATACAATACTCCAATATTTGCcATAAAGAAAAGTTGGAGAAAAGTAGATTTTAGAGAACTTAATAAGAGAACTCAAGAATTCTGGGAAGTTCAATTAGGRATACCACATCCCGCAGGGAAGAAATCAACAGTGCTAGATGTGGGTGATGCATTTTCAGTACCATTAGATAAAGAGTTCAGGAAGTATACTGCATTCACCATACCTAGCATAAAcAATACACCAGGGaTTAGATAtCAGTACAATGTGCttCCAGGATGGAAAGGATCACCAgCAATATTCCaAAGgAGcATGACAAAAATCtTAGAaCCTTTTAGAAAaCAAAAtCCAGAAATgGTgatCCaAtACGATGATTTGgtaTCTgACCTAGaaAtAgAgCAGCATAGAACAAaaatagaaGAaCTGAGACAACATcTGAGGTGGGGGTTTACACCAGACAAACATCAGAAaGAACCTCCATTTCTTTGGGGTTATGAACTCCATCCTGAT
>2011.GU.SR.HE.G0408
CCTCAAATCACTCTTTGGCAACGACCAATAGTCAAAATAAAGATAGGGGGgcAGCTAAARGAAGCTCTATTAGATACAGGAGCAGATACACTAGAAGAAATGAATTTGTCAGGAAAATGGAAACCAAAAGGAGGAGGTTTCAAAGTAAGACAGTATGATCAGGTACACATAGAAATTTGTGGACATAAAACTATAGGTACAGTAATAGGACCTACACCTAACATTGGAAGACTGACACAACTTGGTTGCACTTTAAATTTTCCCATTAGTCCTATTGAAACTGTACCAGTAAAATTAAAACCAGGAATGGATGGCCCAAGAGTTAAACAATGGCCATTGACAGAAGAAAAAATAAAAGCATTAatagAAaTTTGTacagAAGAAAAGGARGGAAAAATTTCAAAAATTGGGCCTGAAAATCCATACAATACTCCAGTATTTGCCATAAAGAAAAGTTGGAGAAAAGTAGATTTCAGAGAGCTTAATAAAAGAACTCAAGATTTCTGGGAGGTTCAATTAGGAATACCACACCCYgcaggaAAGAAATCAACAGTACTRGATGTGGGtGATGCATTTTCAGTTCCCTTAGATAAAGACTTCAGGAAGTATACAGCATTCACCATACCTAGTACRAACAATACACCAGGGATTAGATATCAGTACAATGTGCTtcCAGGGTGGAAAGGATCACCAGCAATATTCCAAAGTAGCATGACAAAAATCTTAGAGCCTTTtAGAAAACAAAATCCAGACATAGATaTCCAATACGATGACTTGGTATCTGATTTAGAAATAGAGCAGCATAGAACAAAAAtAgaggAACTGAGGGAACATCTGAGRTGGGGAtTAACACCAGACAAACATCAGAAAGaACCTCCATTTCTTTGGGGTTATGAACTCCATCCTGAT
>2011.GU.CQ.HE.G0409
CCTCAGATCACTCTTTGGCAACGACCCTTAGTCAAaATAAAGATAGGGGGGCAAATAAAGGAAGCCCTATTAGATACAGGAGCAGATACATTAGAAGAAATGAATTTACCAGGAAAATGGAAACCAAAAGGAGGAGGTTTTAAAGTAAGGCAGTATGATCAGATACCCCTAGAGATCTGCGGACATAGAGCTATAGGTACAGTGGTAGGACCTACACCTAACATTGGAAGACTGACTCAAATTGGTTGCACTTTAAATTTTCCCATTAGTCCTATTGACACTGTACCAGTAAAATTAAAGCCAGGGATGGATGGCCCAAAAGTTAAACAATGGCCATTGACAGAAGAAAAAATAAAAGCATTAGTAGAAATTTGTACAGAAGAGAAGGAAGGAAAAATTTCAAAAATTGGGCCTGAAAATCCATACAATACTCCAGTATTTGCTATAAAGAAGAGCTGGAGAAAAGTAGATTTCAGAGAACTTAATAAGAGAACTCAGGAGTTCTGGGAAGTTCAATTAGGAATACCACATCCTGCAGGGAAGAAATCAACAGTACTGGATGTGGGTGATGCATTTTCAGTTCCCTTGGATAAAGACTTTAGAAAGTATACTGCATTTACCATACCTAGTATAAACAATACACCAGGGATTAGATATCAGTACAATGTGCTTCCAGGATGGAAAGGATCACCAGCAATATTCCAAAGTAGTATGACAAAAATCTTAGAGCCTTTTAGAAAGAAAAATCCAGACATAGTTATCCAATACGATGATTTGGTATCTGACTTAGAGATAGGGCAGCATAGAACAAAAATAGAGgAACTGAGACAACATTTGAGGTGGGGATTTACACCAGACAAACATCAGAAAGAACCTCCATTTCTTTGGGGTTATGAACTCCATCCCGAT
>2011.GU.GU.HE.G0410
CCTCAGATCACTCTTTGGCAaCGaCCcTTAGTCACAATAAAGATAGGGGGGCAACTAAGRGAAGCTCTATTAGATACAGGAGCAGATACATTAGAAGAAATCAATTTACCAGGAAAATGGAAACCAAAAGGAGGAGGTTTTAAAGTAAGGCARTATGATCAAGTACCCMTaGAAATCTGTGGATATAAAGTTGWGGGTACAGTAATAGGACCTACACCTAACATTGGAAGACTRACTCAACTTGGtTGCACTTTAAATTTTcCCATTAGTCCTATTGAAACTGTACCAgTAAAATTAAAGCCAGGAATGGATGGCCCAaAAGTcAAACAATGGCCATTGACAGAAGAAAAAATAAAAGCATTAgTAGAAATTTGtACAGAAGAAAAGGAAGGAAAAATTTCAAaAGTGGGGCCTGAAAATCCATACAATACTCCAgtATTTGCTATAAAGAAGAGTTGGAGAAAAGTAGATTTCAGAGAACTTAATAARAGRACTCAAGATTTCTGGGAAGTTCAATTAGGAATACCACATCCGGCAGGAAAGAAATCAACAGTACTGGATGTGGGTGATGCATTCTCAGTTCCCTTAGAYAAAGAATTCAGGAAGTATACTGCATTCACCATACCTAGTATAAACAATACACCAGGGATTAGATATCAGTACAATGTGCTTCCAGGATGGAAAGGATCACCAGCAATATTCCAAAGTAGTATGACAAAAATCTTAGAGCCCTtTAGAAAACAAAATCCAGAAATAGTTATCCAATACGATGATTTGGTATCTGACTTAGAAATAGGGCAGCATAGAACAAAAATAGAGGAACTGAGACAACATCTGAgGTGGGGaTTTACACCAGACAAACATCAGAAAGAACCTCCATTTCTTTGGGGTTATGARCTCCATCCCGAT
>2011.GU.CM.HE.G0411
CCTCAAATCACTCTTTGGCAACGACCCCTCGTCACARTAAAGATAGGGGGGCAACTAAAGGAAGCTCTATTAGATACAGGAGCAGATACATTAGAAGACATgAATTTGCCAGGAAGATGGAAACCAAAAGGAGGAGGTTTTAAAGTAAGACAGTATGATCAGRTACtTGTAGAAATCTGTGGACATAAAGCTATAGGTACAGTAGTAGGACCTACACCTAATATTGGTAGGTTGACTCAGATTGGTTGCACTTTAAATTTTCCCATTAGTCCTATTGAAACTGTACCAGTAAAATTAAARCCAGGAATGGATGGCCCAAAAGTTAAACAATGGCCATTGTCAGAAGAAAAAATAAAAGCATTAGTAGAAATCTGTACAGAAGAAAAGGAAGGAAAAATTTCAAAAATTGGGCCTGAAAATCCATACAATACTCCAATATTTGCCATAAAGAAGAGTTGGAGAAAAGTAGATTTCAGAGAACTTAATAAGAGAACTCAAGAATTTTGGGAAGTTCAATTAGGAATACCACATCCGTCAGGGAAGAAATCAACAGTACTAGATGTGGGTGATGCATTCTCAGTTCCCTTAGATCCAGACTTCAGGAAGTATACTGCATTTACCATACCTAGTGTAAACAATACACCAGGAACTAGATATCAGTACAATGTGCTTCCAGGATGGAAAGGATCACCAGCAATATTCCAAAGCAGCATGACAAAAATCTTAGAACCTTTTAGAAAGCAAAATCCAGAAATAGTCATCCAATACGATGATTTGGTATCTGACTTAGAAATAGGTCAGCATAGAACAAAAATAGAGGAAcTGAGACAACATCTGAGGTGGGGaTTTACACCAGACAAACATCAGAAAGAACCTCCATTCCTTTGGGGTTATGAACTCCATCCTGAT
>2011.GU.GU.HE.G0412
CCTCAGATCACTCTTTGGCAACGACCCCTCGTCAGAATAAAGATAGGGGGGCAAATAAAGGAAGCTTTATTAGATACAGGAGCAGATACATTAGAAGAAATGAGTTTGCCAGGAAGATGGAGACCAAAAGGAGGAGGTTTTAAAGTAAGACAGTATGATCAGATACCTATAGAAATCGAWGGACATAAAGCTATAGGTACAGTGATAGGACCCACACCTAACATTGGAAGACTGACTCAGATTGGTTGCACTTTAAATTTTCCCATTAGTCCTATTGAAACTGTACCAGTAAAATTAAAGCCAGGAATGGATGGCCCAAAAGTGAAACAATGGCCATTAACAGAAGAAAAAATAAAAGCATTAGTAGAAATTTGTACAGAAGAAAAGGAAGGAAAAATTTCAAAAATTGGGCCTGAAAAYCCATACAATACTCCAGTATTTGCCATAAAGAAGAGTTGGAGAAAAGTAGATTTTAGAGAACTTAATAAGAGAACTCAAGAATTCTGGGAAGTTCAATTAGGAATACCACATCCTGCAGGGAAGAAGTCAACAGTACTGGATGTGGGTGATGCATTTTCAGTTCCCTTAGATAAAGAATTCAGGAAGTATACTGCATTCACCATACCTAGTATAAACAACACACCAGGGATTAGATATCAGTACAATGTGCTTCCAGGATGGAAAGGATCACCAGCAATATTCCAAAGTAGCATGACAAAAATCTTAGAGCCTTTCAGAAAAAACAATCCGGAAATAGTTATCCAATACGATGATTTAGTATCTGACTTAGAAATAGGGCAGCACAGAACAAAAATAGAGGAACTGAGACAACATCTGAGGTGGGGATTCACACCAGACAAGCATCAGAAAGAACCTCCATTTCTGTGGGGtTATGAACTCCACCCCGAT
>2011.GU.CM.HE.G0413
CCTCAAATCACTCTTTGGCAACGACCCCTCGTCACAATAAAGATAGGGGGGCAACTAAAGGAAGCTCTATTAGATACAGGAGCAGATACATTAGAAGACATGAATTTGCCAGGAAGATGGAAGCCAAAAGGAGGAGGTTTTAAAGTAAAACAGTATGATCAGATAYCTGTAGAAATCTGTGGACATAAAGCTATAGGTACAGTAGTAGGACCTACACCTAACATTGGAAGGTTGACTCAGATTGGTTGCACTTTAAATTTTCCCATTAGTCCTATTGAAACTGTACCAGTAAAATTAAAGCCAGGAATGGATGGCCCAAAAGTTAAACAATGGCCATTGTCAGAAGAAAAAATAAAAGCATTAGTAGAAATCTGTACAGAAGAAAAGGAAGGAAAAATTTCAAAAATTGGGCCTGAAAATCCATACAATACTCCAATATTTGCCATAAAGAAGAGTTGGAGAAAAGTAGATTTCAGAGAACTTAATAAGAGAACTCAAGAATTTTGGGAAGTTCAATTAGGAATACCACATCCGTCAGGGAAGAAATCAACAGTACTAGATGTGGGTGATGCATTCTCAGTTCCCTTAGATCCAGACTTCAGGAAGTATACTGCATTYACCATACCTAGTATAAACAATACACCAGGAACTAGATATCAGTACAATGTGCTtCCAGGATGGAAAGGATCACCAGCAATATTYCAAAGCAGCATGACAAAAATCTTAGAGCCTTTTAGAAAGCAAAATCCAGAcCTAGTCATCCAATACGATGATTTGGTATCTGACTTAGAAATAGATAAGCATAGAACAAAAATAGAGGAACTGAGACAACATCTGAGGTGGGGRTTTACACCAGACAAACATCAGAAAGAACCTCCATTCCTTTGGGGTTATGAACTCCATCCTGAT
>2011.GU.ES.HE.G0414
CCTCAAATCaCTCTTTGGCAACGACCCCTCGTCACAATAAAAATAGGGGGGCAGTTAAAGGAAGCTCTGTTAGACACAGGAGCAGATACATTAGAAGAAATGAATTTGCCAGGAAGATGGAGACCAAAAGGAGGAGGTTTYAAAGTAAGACAGTATGATCAAGTACCCATAGAAATCTGTGGACATAAAGCTATRGGTACAGTAATAGGACCCACACCTAACATTGGAAGACTGACTCAGCTTGGTTGTACTTTAAATTTTCCCATTAGTCCTATTGAAACTGTACCAGTAAAATTAAAACCAGGAATGGATGGCCCAAAAGTTAAACAATGGCCATTRACAGAAGAAAAAATAAAAGCATTAGTAGAGATTTGTACAGAAGAAAAGGAAGGAAAAATTTCAAGAATTGGGCCTGAAAATCCATACAATACTCCAGTATTTGCCATAAAGAAAAGTTGGAGAAAAGTAGATTTCAGAGAACTTAATAAGAGAACTCAAGACTTCTGGGAAGTCCAATTAGGAATACCACATCCCGCAGGGAAGAAATCAACAGTATTAGATGTGGGTGATGCATTTTCAGTTCCATTAGATAAAAACTTTAGGAAGTATACTGCATTCACCATACCTAGTATAAATAATACACCAGGGATTAGATATCAGTACAATGTGCTTCCAGGATGGAAAGGATCACCATCAATATTCCAARCTAGCATGACAAAAATCTTAGAGCCTTTTAGAAAACAAAATCCAGAAATGGTTATCCAATACGATGATTTGGTATCTGACTTAGAAATAGRACARCATAGAGCAAAAATAGAGGAACTGAGRMAACATCTGAYGTGGGGATTTACACCAGACAAACATCAGAAAGAACCTCCATTTCTGTGGGGTTATGAACTCCATCCAGAT
>2011.GU.GU.HE.G0415
CCTCAAATCACTCTTTGGCAACGACCCCTCGTCACAATAAAGGTAGGGGGGCAAATAAAGGAAGCCCTATTGGATACAGGAGCAGATACATTAGAAGAGATGAATTTGCCAGGAAAATGGAAACCAAAAGGAGGAGGTTTTAAAGTAAGACAGTATGATCAGATACTCATAGAGATCTGTGGACATAAAGCTATAGGTACAGTAGTAGGACCCACACCTAACATTGGAAGATTGACTCAGCTTGGTTGCACTTTAAATTTTCCCATTAGTCCTATTGAAACTGTACCAGTAAAATTAAAGCCAGGAATGGATGGCCCAAAAGTCAAACAAtGGCCATTGACAGAAGAAAAAATAAAAGCATTAGTAGAAATTTGTACAGAAGAAAAGGAAGGAAAAATTTCAAAAATTGGGCCTGAAAATCCATACAATACTCCAGTATTTGCCATAAAGAAAAGTTGGAGAAAAGTAGATTTCAGAGAACTTAATAAAAGAACTCAAGACTTCTGGGAAGTTCAATTAGGAATACCACATCCCGCAGGGAAGAAATCAACAGTACTGGATGTGGGTGATGCATTTTCAGTGCCATTAGATAAAAAcTTCAGGAAGTATACTGCATTCACCATACCTAGCATAAACAATACACCAGGGATTAGGTATCAATACAATGTGCTTCCAGGATGGAAAGGATCACCAGCAATATTCCAAAGTAGCATGACAAAAATCTTAGAACCTTTTAGAAAGCAAAATCCAGAMRTGGTGATCCAATACGATGATTTGATATCTGACCTAGAAACAGGGCAGCATAGAACAAAAATAGAGGAACTAAGACAACATCTGCAGTGGGGACTTACACCAGACAAACATCAAAAAGAACCTCCATTTCTTTGGGGTTATGAACTCCATCCCGAT
>2011.GU.GU.HE.G0416
CCTCAGATCACTCTTTGGCAACGACCCCTCGTCAGAATAAAGATAGGGGGGCAAATAAAGGAAGCCCTATTAGATACAGGGGCAGATACATTAGAAGAAATGAATTTGCCAGGAAGATGGAAACCAAAAGGAGGAGGTTTTAAAGTAAGACAGTATGATCAGRTACCTATAGAAATCTGTGGACATAAAGYTRTAGGTACAGtAATAGGACCCACACCTAACATtGGAAGACTGACTCAGCTtGGTTGCACTTtAAATTTTCCCATTAGTCCTATTGAAACTGTACCAGTAAAATTAAAGCCAGGGATGGATGGCCCaAAAGTTAAACAATGGCCATTGACAGAAGAAAAAATAAAAGCATTAGTAGAAATCTGTACAGAAGAAAAGGAAGGAAAAATTTCAAAAATTGGGCCTGAAAATCCATACAATACTCCAATATTTGCCATAAAGAARAGTTGGAGAAAAGTAGATTTTAGAGAACTTAATAARAGAACTCAAGATTTCTGGGAAGTTCAGTTAGGAATACCACATCCCGCAGGGAAGAAGTCAACAGTACTRGATGTGGGTGATGCATTtTCAGTTCCCTtAGATCCAGACTTCAGRAAGTATACTGCATTCACCATACCTAGTACAAACAATACACCAGGGATTAGATATCAGTACAATGTACTTCCAGGATGGAAAGGATCACCAGCAATATTCCAAAGYAGCATGACAAAAATCTTAGAGCCTTTTAGAGAGAAAAATCCAGACATAGTTGTCCAATACGATGATTTGGTATCTGACTTAGAAATAGGRCAGCACAGAACAAAAATAGAGGAACTGAGAGAACATCTGAAGTGGGGATTTACACCAGACAAACATCAGAAAGAACCTCCATTTCTTTGGGGGTATGAACTCCACCCMGAt
>2011.GU.GU.HE.G0417
CCTCAAATCACTCTTTGGCAACGACCCCTCGTCACAATAAAGGTAGGGGGGCAAATAAAGGAAGCCCTATTGGATACAGGAGCAGATACATTAGAAGARATGAATTTGCCAGGAAAATGGAAACCAAAAGGAGGAGGTTTTAAAGTAAGACAGTATGATCARATACTCATAGAGATYTGTGGACATAAARCTATAGGTACAGTAGTAGGACCYACACCTAACATTGGAAGATTGACTCAGcTtGGTtGCAcTTTAAATTTTCCCATTAGTCCTATtGAAacTGTAcCAGTAAAATTAAAGCCAGGAATGGATGGMCCAAAAGTCaAACAATGGCCaTTgACAGAAGAAAAAATAAAAGcATTaGtAGAAATTTGTACAGAAGaAAAGGAAGGAAAAATTTCaAAAATHGGGCcTgARAATCCATACAATActCCAGTaTTTGCCATAaAgAAAAGTTGGAGAAAaGTAGATTTCAgAGAAcTTAATAAAAGAAcTCAAGAcTTctGGGAAGTTCAATTAGGAATACCACATCCcGCAGGGAAGAAATCAACAGTAcTGgATGTGGGTGATGCATTCTCAGTGCCATTAGATAAAGACTTCAGGAAGTATACTGCATTCACCATACCTAGCATAAACAATACACCAGGGATTAGRTATCAATAcAATGTGCTTCCAGGATGGAAAGGATCACCAGCAATATTCCAAAGTAGCATGACAAAAATCTTAGAACCTTTTAGAAAGCAAAATCCAGACATGGTGATCCAATACGATGATCTGGTATCTGACCTAGAAACAGGGCAGCATAGAACAAAAATAGAGGAACTAAGACAACATCTGCAGTGGGGaCTTACACCAGACAAACATCAAAAAGAACCTCCATTTCTTTGGGGTTATGAACTCCATCCYGAT
>2011.GU.CQ.HE.G0419
CCTCAGATCACTCTTTGGCAACGACCCTTAGTCAAAATAAAGATAGGGGGGCAAATAAAGGAAGCCCTATTAGATACAGGAGCAGATACATTAGAAGAAATGAATTTACCAGGAAAATGGAAACCAAAAGGAGGAGGTTTTAAAGTAAGGCAGTATGATCAGATACCCCTAGAGATCTGCGGACATAGAGCTATAGGTACAGTGGTAGGACCTACACCTAACATtKGAAGACTGACTCAAATtGGTTGCACTTTAAATTTTCCCATTAGTCCTATTGACACTGTACCAGTAAAATTAAAGCCAGGGATGGATGGCCCAAAAGTTAAACAATGGCCATTGACAGAAGAAAAAATAAAAGCATTaGTAGAAATTTGTACAGAAGAGAAGGAAGGAAAAATTTCAAAAATTGGGCCTGAAAATCCATACAATACTCCAGTATTTGCTATAAAGAAGAGCTGGAGAAAAGTAGATTTCAGAGAACTTAATAAGAGAACTCAGGAGTTCTGGGAAGTTCAATTAGGAATACCACATCCTGCAGGGAAGAAATCAACAGTACTGGATGTGGGTGATGCATTTTCAGTTCCCTTGGATAAAGACTTTAGAAAGTATACTGCATTTACCATACCTAGTATAAACAATACACCAGGGATTAgATATCAGTACAATGTGCTTCCAGGATGGAAAGGATCACCAgCAATATTCCAAAGTAGTATGACAAAAATCTTAGAGCCTTTTAGAAAGAAAAATCCAGACaTAGTTATCCAATACGATGATTTGGTATCTGACTTAGAGATAGGGCAGCATAGAACAAAAATAGAGGAACTGAGACAACATTTGAGGTGGGGATTTACACCAGACAAACATCAGAAAGAACCTCCATTTCTTTGGGGTTATGAACTCCATCCCGAT
>2011.GU.JU.HE.G0420
CCTCAAATCACTCTTTGGCAACGACCCCTCGTCACAATAAAGGTAGGGGGGCTACTAAAGGAAGCTCTATTAGATACAGGAGCAGATACATTAGAAGAMATGAVTTTGCCAGGAARGTGGAAACCAAAAGGAGGAGGTTTTAAAGTGAGACAGTATGATCAGATAGCCATAGAAATCTGTGGACATAAAGCTATAGGTACAGTAGTAGGACCTACACCTAACATTgGAAGACTGACTCAGATTGGTTGCACTTTAAATTTTCCTATTAGTCCTATTGAAACTGTACCAGTAAAATTAAAGCCAGGAATGGATGGGCCAAAGGTTAAACAATGGCCATTGACAGAAGAAAAAATAAAAGCATTAGTAGAAATCTGTACAGAAGAAAAGGAAGGAAAAATTTCAAAAATTGGGCCTGAAAATCCATACAATACTCCAGTATTTGCCATAAAGAAAAGTTGGAGAAAAGTAGACTTCAGAGAACTTAACAAGAGAACTCAAGAATTCTGGGAAGTTCAGTTAGGAATACCACATCCCGCAGGGAAGAAATCAACAGTACTGGATGTGGGTGATGCATTTTCAGTTCCCTTAGATAAAGAATTCAGGAAGTATACTGCATTTACCATACCTAGTGTAAACAATACACCAGGGATTAGGTATCAGTACAATGTGCTTCCAGGTTGGAAAGGATCACCAGCAATATTCCAAAGTAGCATGACAAAAATCTTAGAGCCTTTTAGAAAACAAAATCCAGACATAGTTATCCAGTACGATGATTTGGTATCTGACTTAGAAATAGGGCAGCATAGAACAAAAATAGAAGAATTGAGACAACATTTGAGGTGGGGATTTACACCAGACAAACATCAGAAAGAACCTCCATTCCTTTGGGGTTATGAACTCCATCCTGAT
>2011.GU.GU.HO.G0421
CCTCAGATCACTCTTTGGCAGCGACCCCTCGTCACAATAAAGGTAGGGGGGCAATTAAAGGAAGCTCTATTAGATACAGGAGCAGATACACTAGAAGACATAGATTTGCCAGGAAGATGGAAACCAAAAGGAGGAGGTTTTAAAGTAAGACAGTATGATCAGATACTAGTAGAAATCTGTGGACATAAAGCTGTAGGTACAGTAGTAGGACCTACACCTAACATTGGAAGACTGACTCAGCTTGGTTGTACTTTAAATTTCCCCATAAGTCCTATTGAAACTGTACCAGTAAAATTAAAGCCAGGAATGGATGGCCCAAAAGTTAAACAATGGCCATTGACAGAAGAAAAAATAAAAGCACTAGTAGAAATTTGTACAGAAGAAAAGGAAGGGAAAATTTCaAAAATCGGGCCTGAGAATCCATATAATACTCCAATATTTGCCATAAAGAAAAGTTGGAGAAAAGTAGATTTCAGAGAACTTAATAAAAGAACTCAAGAATTTTGGGAAGTTCAATTAGGAATACCACATCCCGCAGGGAAGAAATCAACAGTACTGGATGTGGGTGATGCATTTTCAGTTCCCTTAGATGAAAACTTCAGGAAGTATACTGCATTCACCATACCCAGTATAAATAATGCACCAGGGGTTAGATACCAGTACAATGTGCTTCCAGGATGGAAGGGATCACCAGCAATATTCCAAAGTAGCATGACAAAGATCTTAGAGCCTTTTAGAAAACAAAATCCAGACATAGTTATACAATACGATGATTTGGTATCTGACCTAGAAATAGGGCAGCATAGAACAAAAATAGAGGAACTGAGACAACATCTGAAGTGGGGGTTTACACCAGACAAACATCAGAAAGAACCTCCATTTCTTTGGGGTTATGAACTCCATCCTGAT
>2011.GU.SM.HE.G0422
CCTCAAATCACTCTTTGGCAACGACCCCTCGTCACAATAAAGATAGGGGGGCAACTAAAGGAAGCTCTATTAGATACAGGAGCAGATACATTAGAAGACATGAATTTGCCAGGAAGATGGAAGCCAAAAGGAGGAGGTTTTAAAGTAAGACAGTATGATCAGATACCCATAGAAATcTGTGGACATAAAGCTRYAGGTACAGTGATAGGACCTACACCTAATATTGGAAGATTGACTCAGATTGGTTGCACTTTAAATTTTCCCATTAGTCCTATTGAAACTGTACCAGTAAAATTAAAGCCAGGAATGGATGGCCCAAAAGTTAAACAATGGCCATTGTCAGAAGAAAAAATAAAAGCATTAGTAGACATTTGTACAGAAGAAAAGGAAGGAAAAATTTCAAAAATTGGGCCTGAAAATCCATACAATACTCCAATATTTGCCATAAAGAAGAGTTGGAGAAAAGTAGATTTCAGAGAACTTAATAAGAAAACTCAAGACTTTTGGGAAGTTCAATTAGGAATACCACATCCcGCAGGGAGGAAATCAACAGTACTAGATGTGGGTGATGCATTCTCAGTTCCCTTAGATCCAGACTTCAGGAAGTATACTGCATTTACTATACCTAGTGTAAACAATACACCAGGAATTAGATATCAGTACAATGTGCTTCCAGGATGGAAAGGATCACCAGCAATATTCCAAAGCAGCATGACAAAAATCTTAGAGCCTTTTAGAAAGCAAAATCCAGAAATAGAGATACAATACGATGATTTGGTATCTGACTTAGAAATAGGCCAACATAGAACAAAAATAGAAgAACTGAGACAAcATCTGARGTGGGGATTTACACCAGACAAACATCAGAAAGAACCtCCATTCCTTTGGGGTTATGAACTCCATCCTGAT
>2011.GU.GU.HE.G0423
CCTCAAATCACTCTTTGGCAACgACCCCTCGTCTCAATAAAGATAGGGGGGCAAATAAAGGAAGCTCTGTTAGATACAGGAGCAGATACATTAGAAGACATGAGTCgGCCAGGAAGGTGGAAVCCAAAAGGAGGAGGTTTTAAAGTAAGACAGTATGATCAGATACTcGTAGAAATCTGtGGACATAAAGCTATAGGtACAGTAGTAGGACCTACDCCTAACATtGGAAGATTGAcTCAGATTGGTTGTACtTTaAATTTTCCCATTAGTCCTATTGAAACTGTACCAGTAAAATTaAAGCCAGGAATGGAtGGCCCAAAAGTTaAACAATGGCCATTGtCAGaAGAAAAAATAAAAGCATTAGTAGAAATAtGtACAgAAGAAAAGGAAGGAAAAATTTCAAAAaTTGGGCCTGAAAATCCaTACAATACTCCAATATTTGCCATAAAGAAGAGTTGGAGAAAAGTAGATTTCAgAGAACTTAATAAGAAAACTCAAGACTTTTGGGAGGTTCAATTAGGAATaCCaCATCCCGCAGGGAAGAAaTCAACAGTACTAGATGTGGGTGAtGCATTCTCAGTTCCCTTAGATCCAGACTTYAGGAAGTATACTGCATTTACCATACCTAGTACAAACAATACACCAGGAATCAGATATCAGTACAATGTGCTTCCaGGATGGAAAGGATCaCCAGCAATATTCCAAAGCAGCATGACAAAAATCTTAGAGCCTTTTAgAAAGCAAAATCCAgAAATAGAGATCCAATACGATGATTTGGTATCTGACTTAGAAATAGGCCAGCATAGAACAAAAATAGAAGAAcTGAGACAACATCTGAGGTGGGGATTtaCACCAGaCaAACATCAGAAAGAACCTCCATTCCTCTGGGGTTATGAACTCCATCCCGAT
>2011.GU.GU.HE.G0424
CCTCAAATCACTCTTTGGCAACGACCCCTCGTCACAATAAAGATAGGGGGGCAACTAAAAGAAGCYCTATTAGATACAGGAGCAGATACATTAGAAGAAATGAATTTACCAGGAAGATGGAAACCAAAAGGAGGAGGTTTTAAAGTAAGACAGTATGATCAGGTACCCATAGAAATATGTGGACATAAAACTGAAGGTACAGTTGTAGGACCTACACCTAACATTGGAAGACTGACTCAGCTTGGTTGCACTTTAAATTTTCCCATTAGTCCTATTGAAACTGTACCAGTAAAATTAAAGCCAGGAATGGATGGCCCAAAAGTTAARCAATGGCCACTGACAGAAGAAAAAATAAAAGCAYTAGTAGAAATTTGTACAGAAGAAAAGGAAGGGAAAATTTCAAAAATTGGGCCTGAAAATCCATAYAATACTCCAGTATTTGCCATAAAGAAGAGTTGGAGAAAAGTAGATTTCAGAGAACTTAATAAGAGAACTCAAGATTTCTGGGAAGTTCAAYTAGGAATACCACATCCCTCAGGGcAGAAATCAACAGTACTGGATGTGGGTGATGCATTTTCAGTTCCCTTAGATGAAGACTTCAGGAAGTATACTGCATTTACCATACCTAGTATAAACAATACWCCAGGGATtAGATACCAGTACAATGTACTTCCAGGATGGAAAGGATCACCAGCAATTTTCCARAGTAGCATGACAAGAATCTTAGAKCCTTTTAGAAAACAAAATCCAGACATARTTATCCAATACGATGATTTGGTATCTGACTTAGAAATAGARCAGCATAGAACAAAAATAGAGGAACTGAGACAACATCTGAGGTGGGGATTTACACCAGACAAACATCAGAAAGAGCCTCCATTCCTTTGGGGGTATGAACTCCATCCTGAT
>2011.GU.GU.HE.G0425
CCTCAAATCACTCTTTGGCAACGACCCCTCGTCACAATAAAGATAGGGGGGCAAMTAAAGGAAGCTCTATTAGATACAGGAGCAGATACAtTAGAAGAMATGRATTTGCCAGGAAAATGGAAGCCAAAAGGAGGAGGTTTTAAAGTAAAACAGTATGATCAGRTACTCATAGAAATYTGTGGACATAAAACTRTRGGTACAGTGGTAGGACCTACACCTAACATtGGAAGATTGACTCAGATTGGTTGCACTTTAAATTTTCCCATCAGTCCTATTGAAACTGTACCAGTAAAATTAAAGCCAGGAATGGATGGCCCAAAAGTTaAACAATGGcCATTGTCAGAAGAAAAAATAAAAGCATTAGTAGAAATCTGtACAGAAGAAAAGGAAGGAAAAATTTCAAAAATTGGGCCTGAMAATCCATACAATACTCCAATATTTGCCATAAAGAAGAGTTGGAGAAAAGTAGATTTCAGAGAACTTAATAAGAGAACTCAAGACTTTTGGGAAGTTCAATTAGGAATACCACATCCCGCAGGGAAGAAATCAACAATACTAGATGTGGGTGATGCATTCTCAGTTCCCTTAGATCCAGACTTCAGGAAGTATACTGCATTTACCATACCTAGTATAAACAATACACCAGGAATTAGaTATCAATACAATGTGCTGCCAGGATGGAAAGGATCACCAGCAATATTCCAAAGCAGCATGACAAAAATCTTAGAGCCTTTTAGAAAGCAAAATCCAGAAATAGTTATACAATACGATGATTTGGTATCTGACTTAGAAATAGGCCAACATAGAACAAAAATAGAAGAACTGAGACAACATCTGAGGTGGGGGTTYACACCAGACAARCATCAGAAAGAACCTCCATTYCTTTGGGGTTATGAACTCCATCCTGAT
>2011.GU.GU.HE.G0426
CCTCAAATCACTCTTTGGCAACGACCCCTTGTCACAATAAAGATAGGGGGGCAACTAAAGGAAGCTCTGTTAGACACAGGAGCAGATACATTAGAAGACATGAATTTGCCAGGAAAATGGAAACCAAAAGGAGGAGGTTTTAAAGTAAAACAGTATGATCAGATACAAGTGGACATCTGTGGACATAAAGCTGTAGGTACAGTAGTAGGACCCACACCTAACATtGGAAGACTGACTCAGATTGGTTGCACTTTAAATTTTCCCATTAGTCCTATTGAAACTGTACCAGTAAAACTAAAGCCAGGAATGGATGGCCCAAAAGTTAAACAATGGCCATTGACAGAAGAGAAAATAAAAGCGTTAGTAGAAATTTGTACAGAAGAAAAGGAAGGAAAAATTTCAAAAGTTGGGCCTGAAAATCCATACAATACTCCAGTATTTGCCATAAAGAAAAGTTGGAGAAAAGTAGATTTCAGAGAACTTAATAAGAGAACTCAAGATTTCTGGGAAGTTCAATTAGGAATACCACACCCATCAGGGAAGAAATCAACAGTACTAGATGTAGGTGATGCATTTTCAGTTCCCTTAGATAAAGACTTCAGGAAGTATACTGCATTCACCATACCTAGTATAAACAATACACCAGGGATTAGATATCAGTACAATGTACTTCCAGGATGGAAAGGATCACCAGCAATCTTCCAAAGTAGCATGACAAAAATCTTAGAGCCTTTCAGAAGAGAAAATCCaGACATAGTCATCCAATACGATGATTTGGTATCTGACTTAGAAATAGGGCAACATAGAATAAAAATAGAGGAGCTGAGACAACATCTGAAATGGGGATTTACACCAGACAAACATCAGAAAGAACCTCCATTTCTTTGGGGTTATGAACTCCATCCCGAT
>2011.GU.GU.HO.G0427
CCTCAAATCACTCTTTGGCAACGACCCCTAGTCACAATAAAAATAGGGGGGCAACTAAAGGAGGCTCTATTAGACACAGGAGCAGATACATTAGAAGAAATGGATTTGCCAGGGAGATGGAGACCAAAAGGAGGAGGYTTTAAAGTAAGACAATATGATCAGATACCAATAGAAATTTGTGGACATAAAACTATGGGTACAGTAGTAGGACCTACACCTAACATtGGAAGACTGACTCAGATTGGTTGCACTTTAAATTTTCCCATTAGTCCTATTGAAACTGTACCAGTTAAATTAAAGCCAGGAATGGATGGCCCAAAAGTTAAACAATGGCCATTGACAGAAGAAAAAATAAAAGCATTAATGGAAATTTGTGCAGAAGAAAAGAAGGAAAaRATTACAAAAATTGGGCCTGAAAACCCATACAACACTCCAGTATTTGCCATAAAGAAAAGTTGGAGAAAAGTAGATTTTAGAGAACTTAATAAGAGAACTCAAGACTTTTGGGAAGTTCAATTAGGAATMCCACATCCTGCAGGGAAGAAATCAACAGTATTGGATGTAGGTGATGCATTTTCAGTTCCCTTAGATAAAGACTTCAGAAARTATACTGCATTCACAATACCTAGTGTAAACAATACACCAGGGATTAGATATCAGTACAATGTGCTTCCAGGATGGAAAGGATCACCAGCAATATTCCAAAGTAGCATGACAAAAATTTTAGAACCTTTTAGAAAGAAAAATCCAGACATAGTTATCCAATACGATGATTTGGTATCTGACTTAGAAATAGGGCAACATAGAACAAAAATAGAGGAACTGAGAGAACATCTGAAGTGGGGGTTTACACCAGACAAACATCAGAAAGAACCTCCATTCCTTTGGGGCTATGAACTCCATCCTGAT
>2011.GU.QC.HO.G0428
CCTCAAATCACTCTTTGGCAACGACCCCTAGTCACAATAAAAATAGGGGGGCAACTAAAGGAGGCTCTATTAGACACAGGAGCAGATACATTAGAAGAAATGAATTTGcCAGGGAGATGGAGACCAAAAGGAGGAGGTTTTAAAGTAAGACAATATGATCAGATACCAATAGAAATTTGTGGACATAAAACTATGGGTACAGTAGTAGGACCTACACCTAACATtGGAAGACTGACTCAGATTGGTTGCACTTTAAATTTTCCCATTAGTCCTATTGAAACTGTACCAGTTAAATTAAAGCCAGGAATGGATGGCCCAAAAGTTAAACAATGGCCATTGACAGAAGAAAAAATAaAAGCATTAATGGAAATTTGTGCAGAAGAAAAGGAAGGAAAAATTACAAAAATTGGGCCTGAAAACCCATACAACACTCCAGTATTTGCCATAAAGAAAAGTTGGAGAAAAGTAGATTTTAGAGAACTTAATAAGAGAACTCAAGACTTTTGGGAAGTTCAATTAGGAATACCACATCCTGCAGGGAAGAAATCAACAGTATTGGATGTAGGTGATGCATTTTCAGTTCCCTTAGATAAAGACTTCAGAAAGTATACTGCATTCACAATACCTAGTGTAAACAATACACCAGGGATTAGATATCAGTACAATGTGCTTCCAGGATGGAAAGGATCACCAGCAATATTCCAAAGTAGCATGACAAAAATTTTAGAACCTTTTAGAAAGAAAAATCCAGACATAGTTATCCAATACGATGATTTGGTATCTGACTTAGAAATAGGGCAACATAGAACAAAAATAGAGGAACTGAGAGAACATCTGAAGTGGGGGTTTACACCAGACAAACATCAGAAAGAACCTCCATTCCTTTGGGGCTATGAACTCCATCCTGAT
>2011.GU.SR.HO.G0429
CCTCAGATCACTCTTTGGCAACGACCCCTAGTCaCAATAAAGGTAGGGGGGCAACTAAaGGAAGCTCTATTAGATACAGGAGCAGATACATTAGAAGAYATAAATTTACCAGGAARATGGAAACCAAAAGGAGGAGGTTTTAAAGTAAGGCARTATGATCAGGTAGCYATAgagWTTtgtGgaCATAAARCTGWAGGTACAGTGGTAGGACCGACACCTAACATtGGAAGATTGACTCAACTTGGTTGCACTTTAAATTTTCCCATTAGTCCTATTGATACTGTACCGGTAAAATTAAAGCCAGGAaTGgatGGCCCAAAaGTTAAacAATGGCCATtGACAGAAGAAAAAATAAAAGCATTAGTWGAAATTTGTACaGAAGAAAAGGAGGGAAAAATTTCAAAAATTGGGCCTGAAAAYCCATACAATACTCCAGTATTTGCTATAARgAAGAGTTGGAGAAAAGTAGATTTCAGAGAACTTAATAAGAGAACTCAAGATTTCTGGGAAGTTCAGTTAGGAATACCACATCCTGCAGGGAAGAAATCAACAGTACTGGATGTGGGTGATGCATTTTCAGTTCCTTTAGATAAAGAGTTCAgAAAGTATACTGCATTCACCATACCTAGTACAAACAATACACCAGGGATTAGATATCAGTACAATGTGCTTCCAGGATGGAAAGGATCACCAGCAATATTTCAAAGTAGCATGACAAAAATCTTAGAGCCATTTAGAAAACAAAATCCAGAAATAGTTATCCAATACGATGATTTGGTATCTGACTTAGAAATaGGGCAGCATAGGACAAAAATAGAGgAACTGAGAcMACATCTGARGTGGGGATTWACACCAGACAAGCATCAGAAAGAACCTCCATTTCTTTGGGGTTATGAACTCCATCCTGAT
>2011.GU.GU.HE.G0430
CCTCAAATCACTCTTTGGCAACGACCCCTCGTCACAATAAAGATAGGGGGGCAACTAAAGGAAGCTCTATTAGATACAGGAGCAGATACATTAGAAGACATGGATTTGCCAGGAARATGGAAGCCAAAAGGAGGAGGTTTTAAAGTAAGACARTATGATCARATACYCATAGAAATCTGTGGaCATAAAACTATAGGTACAGTGRTAGGACCTACACCTAACATTGGAAGATTGACTCAGATTGGTTGCACTTTAAATTTTCCCATCAGTCCTATTGAAACTGTACCAGTAAAATTAAAGCCAGGAATGGATGGCCCAAAAGTTAAACAATGGCCATTGTCAGAAGAAAAAATAAAAGCATTAGTAGAAATCTGTACAGAAGAAAAGGAAGGAAAAATTTCAAAAATTGGGCCTGAAAATCCATACAATACTCCAATATTTGCCATAAAGAAGAGTTGGAGAAAAGTAGATTTCAGAGAACTTAATAAGAAAACTCAAGACTTTTGGGAAGTTCAATTAGGAATACCACATCCCGCAGGGAAGAAATCAACARTACTAGATGTGGGTGATGCATTCTCAGTTCCCTTRGATCCAGAYTTCAGGAAGTATACTGCATTTACCATACCTAGTATAAACAATACACCAGGAATTAGATATCAATACAATGTGCTGCCAGGATGGAAAGGATCACCAGCAATATTYCAAAGCAGCATGACAARAATCTTAGAGCCTTTTAGAAAGCAAAATCCAGARATAGTTATACAATACGATGATTTGGTATCTGACTTAGAAATAGGYCARCATAGAACAAAAATAGAAGARCTGAGACAACATCTGAGGTGGGGATTTACACCAGACAAACATCAGAAAGAACCTCCATTCCTTTGGGGTTATGAACTCCATCCTGAT
>2011.GU.ES.HE.G0431
CCTCAAATCACTCTTTGGCAACGACCCCTCGTCaCAATAAAGATAGGGGGGCAAACAAAGGAAGCTCTATTGGATACAGGAGCAGATACATTAGAAGAAATGCATTTGCCAGGAAAATGGAAACCAAAAGGAGGAGGTTTTAAAGTAAGACAGTATGATCAGATAMYCATAGAGATYTGTGGACATAAAGCTATGGGTACAGTARTAGGACCYACACCTAACATTGGAAGACTGACTCAGATTGGTTGCactTTAAATTTTCCCATTAGTCCTATTGAAACTGTACCAGTAAAATTAAAGCCAGGAATGGATGGCCCAAAAGTTAAACAATGGCCATTGACAGAAGAAAAAATAAAAGCATTAGTAGAAATTTGTACAGARGAAAAGGAAGGAAAGATTTCAAAAATTGGGCCTGAAAATCCATACAATACTCCAATATTTGCCATAAAGAAAAGTTGGAGAAAAGTAGATTTCAGAGAACTTAATAAAAGAACTCAAGAcTTCTGGGAAGTTCAATTAGGAATACCACATCCCGCAGGGAAGAAATCTACAGTGCTGGATGTGGGTGATGCATTTTCAGTACCATTAGATGAAAACTTCAGGAAGTATACTGCATTHaCTATACCTAGCTTAAACAATACACCaGGGATTAGATATCAGTACAATGTGCTGCCAGGATGGAAAGGATCACCAGCAATATTCCAAAGTAGCATGACAAAAATCTTAGAACCTTTTAGAAAACAGAATCCAGACATAGTGATCCAGTACGATGATTTGGTATCTGACCTAGARACAGGGCAGCATAGAATAAAAATAGAGGAACTGAGACAACATCTGAGATGGGGATTTACACCAGACAAACATCAAAAGGAACCCCCATTTCTTTGGGGGTATGAACTCCATCCCGAT
>2011.GU.GU.HE.G0432
CCTCAAATCACTCTTTGGCAACGACCCCTCGTCACAATAAAGRTAGGGGGGCAACTAAAGGAAGCTCTATTAGATACAGGAGCAGATACATTAGAAGARATGARTTTGCCAGGAARATGGAAGCCAAAAGGAGGAGGTTTTAAAGTAAGACAGTATGATCAGATACCCATAGAAATCTGTGGMCATAAAGCTATAGGTACAGTAGTAGGACCTACACCTAACATTGGAAGATTGACTCAGATTGGTTGCACTTTAAATTTTCCCATTAGTCCTATTGAMACTGTACCAGTAAAATTAAAGCCAGGRATGGATGGCCCAaAAGTtAAACAATGGCCATTGTCAGAAGAAAAAATAAAAGCATTAGTAGAAATCTGTACAGAAGAAAAGGAAGGAAAAATTTCAAAAATTGGGCCTGAAAATCCATAYAATACTCCAATATTTGCCATAAAGAAGAGTTGGAGAAAAGTAGATTTCAGAGAACTTAATAAGAGAACTCAAGARTTTTGGGAAGTKCAATTAGGAATACCACATCCCTCAGGGAAGAARTCAACAGTACTAGATGTRGGTGATGCATTCTCAGTTCCCTTAGATCCAGACTTCAGGAAGTATACTGCATTYACCATACCTAGTATAAACAATACACCAGGAACTAGATACCAGTACAATGTGCTGCCAGGATGGAAAGGATCACCAGCAATATTYCAAAGCAGCATGACAARAATCTTAGAKCCTTTTAGAAAGCARAATCCAGAAATAGTTATCCAATATGATGATTTGGTATCTGACTTAGAAATAGGCCAGCATAGAACAAAAATAGAGGAACTGAGAGAACATCTGAGGTGGGGGTTTACACCAGACAAACATCAGAAAGAACCTCCATTCCTTTGGGGTTATGAACTCCATCCTGAT
>2011.GU.GU.HE.G0433
CCTCAAATCACTCTTTGGCAACGACCCTTAGTCACAATAAGGATAGGGGGGCAACTAAGGGAGGCCCTATTAGATACAGGAGCAGATACACTAGAAGACATGAATTTGCCAGGAAAATGGAAACCAAAAGGAGGAGGTTTTAAAGTAAGACAGTATGATCAGATACCCATAGAAATTTGTGgacatAAAACTATAGGTACAGTAGTGGGACCTACACCTAAYATTGGAAGACTGACTCAAATTGGYTGCACTTTAAATTTTCCCATTAGTCCTATTGAGACTGTACCAGTAAAATTAAAACCAGGAATGGATGGGCCAAAAGTTAAACAATGGCCACTRACAGAAGAAAAAATAAAAGCATTAGTAGAAATTTGTACAGAAGAAAAGGAAGGAAAAATTTCAAAAATTGGgCcTGARAATCCATATAATACTCCAGTATTTgCCATAAAGAAAAGTTGGAGAAAAGTAGATTTCAGAGAAcTTAACAAAAGAACTCAAGARTTcTGGGAaGTTCAAcTAGGAATACCACATCCAGCAGGGAAGAAATCAACAGTACTGGATGTGGGTGATGCATTTTCAGTGCCCTTAGATAAAgACTTCAGGAARTATACTGcATTTACCATACCTAGTACAAACAATACACCAGGGATTAGGTATCAGTACAATGTGCTTCCAGGATGGAAAGGATCACCAGCAATATTCCAATATAGCATGACAAAAATCTTAGAGCCCTTTAGAAAACAAAATCCAGACATGGTTATCCAATACGATGACTTGGTATCTGACTTAGAAATAGGGAAGCATAGAACAAAAGTaGAGGAACTGAGACAACATCTGAGGtGGGGatTTACACCAGACAAACATCAGAAAGAACCTCCATTTCTATGGGGGTATGAACTCCATCCCGAT
>2011.GU.GU.HO.G0434
CCTCAGATCACTCTTTGGCAACGACCCCTCGTCACAATAAAGATAGGGGGGCAAATAAAGGAAGCTCTATTAGACACAGGAGCAGATACATTAGAAGAMATGARTTTGCCAGGAAAATGGAAACCAAAAGGAGGAGGTTTTAAAGTAAGACAATATGATCAGATATCTGTAGACATCTGTGGACATAAAGCTRTAGGTACAGTGGTAGGACCCACACCTAACRTTGGAAGACTRACTCAGATTGGTTGCACTTTAAACTTTCCCATTAGTCCTATTGACACTGtACCAGTAAAACTAAAGCCAGGAATGGATGGCCCAAGAGTTAAGCAATGGCCATTAACAGAAGAAAAAATaAAAGCATTAGTAGAAATTTGTACAGAAGAAAAGGAAGGAAAAATTTCAAAAATTGGGCCTGAAAATCCATACAATACTCCAGTATTTGCCATAAAGAARAGTTGGAGAAAAGTAGATTTCAGAGAACTTAATAAGAGAACTCAAGACTTCTGGGAAGTTCAATTAGGAATACCACATCCCGCAGGGAAGAAATCAACAGTACTRGATGTGGGKGATGCATTTTCAATTCCCCTAGATAAAGACTTCAGGAAGTATACTGCATTCACCATACCTAGTACAAaCAataCACcRGGgATtAgATATcagTaCAatGtgCTTCCAGGGTGGAAAGGATCACCAGCAATATTCCAAAGTAGCATGACAAAAATCTTAgAGCCTTACAGAGAACAAAATCCGGAAATAGTCATCCAATACGATGATTTgGTATCTGACTTAGAAATAGGACAGCATAGAACAAAAGTAGAGGAACTAAGACAACATCTGAGGTGGGGATTAACACCAGACAAACATCAGAAGGAACCGCCATTTCTTTGGGGATATGAACTCCATCCTGAT
>2011.GU.GU.HE.G0435
CCTCAAATCACTCTTTGGCAACGACCCCTCGTCACAATAAAGATAGGGGGGCAAATAAAGGAAGCTCTACTGGATACAGGAGCAGATACATTAGAAGAAATAAATTTGCCAGGAARATGGAAACCAAAAGGAGGAGGTTTTAAAGTAAGACAGTATGATCAGGTATCTATAGAAATCTGYGGACATAAAGCTATGGGTACAGTAGTAGGGCCCACGCCRAACATTgGAAGACTGACTCAGATtgGTTGCACTTTAAATTTTCCCATTAgCcCTATTGaAACTGTaCCAGTAAAATTAAAGCcAGGAAtGGATGGCCCAAAAGTTAAACARTGGCCATTGACAGAAGAAAAAATAAAAGCATTAATAGAAATTTGTACAGAAGAAAAGGAAGGAAAAATTTCAAAGATTGGGCCTGAAAACCCATACAATACTCCAGTATTTGCCATAARGAAGAGTTGGAGAAAAGTAGACTTCAGAGAACTTAATAAGAGAACTCAAGATTTCTGGGAAGTTCAATTAGGAATACCACATCCCGCAGGGAAGAAGTCAACAGTACTGGATGTGGGTGATGCATTTTCAGTACCCTTAGATAAAGAATTCAGGAAGTATACTGCATTCACCATACCTAGCATAAACAATACACCAGGAATTAGGTATCAGTACAATGTGCTCCCAGGATGGAAAGGATCACCATCAATATTCCAAAGTAGCATGACAAAAATATTAGAGCCTTTTAGAAAGCAGAATCCAGAMATRGWGATCCAATACGATGATTTGGTATCTGACCTAGAAACAGGGCAACATAGAACAAAAATAGARGAACTGAGACAACATYTGAGGTGGGGATTTACACCAGACAAACATCAAAAAGAACCTCCATTTCTTTGGGGTTATGAACTCCATCCYGAT
>2011.GU.ES.HE.G0436
CCTCAAATCACTCTTTGGCAACGACCCCTCGTCACAGTAAAGATAGGGGGGCAGTTAAAGGAAGCTCTATTAGACACAGGAGCAGATACAATAGAAGAAATGAATTTGCCaGGAAAATGGAAACCAAAAGGAGGAGGTTTTAAAGTAAGAGAGTATGATCAGATATCcGTAGAAATCTGTGGACATAAAGCTATGGGTACAGTAGTAGGACCCACACCTAACATTGGAAGACTGACTCARATTGGTTGTACTTTAAATTTTCCCATTAGTCCTATTGAAACTGTACCAGTGAAACTAAAGCCAGGAATGGATGGCCCAAAAGTTAAACAATGGCCATTAACAGAAGAAAAAATAAAAGCATTAGTAGAAATTTGTACAGAAGAAAAGGAAGGAAAAATTTCAAAAATTGGGCCTGAAAATCCATACAATACTCCAGTATTTGCCATAAAGAAAAGTTGGAGAAAAGTAGACTTCAGAGAACTTAATAAAAGAACTCAAGAATTCTGGGAARTTCAATTAGGAATACCACATCCTGCAGGGAAGARATCAACAGTACTGGATGTGGGTGATGCATTTTCAGTTCCATTAGATAAAGACTTTAGAAAATATACTGCATTCACCATACCKAGTATAAACAATACACCTGGGATTAGATATCAGTATAATGTACTTCCAGGATGGAAAGGGTCACCAGCAATATTCCAAAGTAGCATGACAAAAATCTTAGAGCCTTTTAGAAAACAAAATCCAGAAATGGTTATTCAATACGATGATTTAGTATCTGACTTAGAAATAGGACAGCACAGARCAAAAATAGAGGAACTGAGACAACATCTAAGGTGGGGATTTACACCAGACAAACATCAGAAAGAACCTCCATTTCTTTGGGGTTATGAACTCCATCCYGAT
>2011.GU.GU.HE.G0437
CCTCAgATCACTCTTTGGCAACGACCAGTAGTCACAATAAAGATAGGGGGGCAACTAAAGGAAGCTCTATTAGATACAGGAGCAGATACATTAGAAGAAATGCACTTGCCAGGAAACTGGAAGCCAAAAGGAGGAGGTTTTAAAGTAAGACAATATGATCAARTACAYATAGAGATCTGtGGACATAAAACTATAGGTACAGTAGTAGGACCTACACCTAACATTGGAAGACTGACTCAACTTGGTTGCACTTTAAATTTTCCCATTAGTCCTATTGAAACTGTACCAGTAAAATTAAAGCCAGGAATGGATGGACCAAAAGTTAAACAATGGCCATTGACAGAAGAGAAAATAAAAGCATTAaTAGAAATTTGTACAGAAGAAAAGGAAGGAAAAATTTCAAAAATTGGTCCTGAAAATCCRTACAATACTCCAGTATTTGCCATAAAGAAAAGTTGGAGAAAAGTAGATTTCAGAGAACTTAACAARAGAACTCAAGATTTCTGGGAAGTTCAATTAGGAATACCACATCCTGCAGGGAAGAAATCAACAGTACTGGATGTGGGTGATGCATTTTCAGTTCCTYTAGATAAAGAATTTAGRAAGTATACTGCATTYACCATACCTAGTATAAACAATACACCAGGGATTAGATATCAGTACAATGTGCTTCCAGGATGGAAAGGATCACCAGCAATATTCCAAAGTAGCATGACAAAAATCTTGGAGCCTTTTAGAAARCAAAATCCAGAAATAGTaATCCaATACGATGACTTGGTATCTGACTTAGAAATAGGGCAGCATAGARCAAAAATAGAAGAACTGAGAGAACATCTGAGGTGGGGATTTACACCAGACAAACATCAGAAAGAACCCCCATTTCTTTGGGGTTATGAACTCCATCCCGAC
>2011.GU.GU.HO.G0438
CCTCAAATCACTCTTTGGCAACGACCACTTGTCAAAGTAAAGATAGGGGGGCAGATAAAGGAAGCTCTATTAGATACAGGAGCAGATACATTAGAAGATATAAATTTGCCAGGAAAATGGAAACCAAAAGGAGGAGGTTTTAAAGTAAGACARTATGATCAAaTACCCATAGAAATTTGTGGACATAAGGCTATAGGTACAGTARTAGGRCCTACACCTAACATTGGAAGACTGACTCAAATTGGTTGtACATTAAATTTCCCCATTAGTCCTATTGAAACTGTACCAGTAAAATTAAAGCCAGGAATGGATGGGCCAARGATCAAACAATGGCCATTGACAGAAGAGAAAATAAAAGCATTAATGGAAATTTGTACAGAAGAAAAGGAAGGAAAAATTTCAAAAATWGGGCCTGAAAATCCATATAATACTCCAGTATTTGCCATAAAGAAGAGYTGGAGAAAAGTAGATTTCAGAGAACTTAATAAGAGAACTCAAGAATTCTGGGAGGTTCAATTAGGAATACCACATCCCGCAGGGAAGAAATCAACAGTACTGGATGTGGGTGATGCATTCTCAGTTCCATTAGRTAAAGATTTCAGAAAGTaTACTGCATTTACCATACCCAGTATAAACAATACACCAGGGATTAGATATCAGTACAATGTGCTTCCAGGATGGAAAGGRTCACCAGCAATATTCCAAAGTAGCATGACAAAAATTTTAGAGCCTTTTAGAAAACAAAACCCAGAAATGGTCATCCaATACGATGACTTGGTATCAGATTTAGAAATAGGGCAGCATAGAACAAAAATAGAGGAACTGAGGCAGCATCTGAAATGGGGATTTACCCCAGACAAGCATCAGAAAGAACCTCCATTTCTTTGGGGTTATGAACTCCATCCTGAT
>2011.GU.SO.HO.G0439
CCTCAGATCaCTCTTTGGCAACGACCCTTAGTCCAAATAAAGGTAGGGGGGCAACTAAAGGARGCCCTATTAGATACAGGAGCAGAYACATTAGAAGAAATAAATTTGCCAGGAAAATGGAAACCAAAAGGAGGAGGTTTTAAAGTAAGACAGTATGATCAGATACTCATAGAAATCTGtGGACATAAAGCTATAGGTACAGTAGTAGGACCTACACCTAACATtGGTAGACTGACTCAGATTGGKTGCACTTTAAATTTCCCCATTAGTCCTATTGAAACTGTACCAGTAAAGTTRAAGCCAGGAATGGATGGcCCAAARGTTAAACAATGGCCATTGACAGAAGAAAAAATAAAAGCATTAGTAGAAATTTGTACAGAAGAAAAGGAAGGAAAAATTTCAAAAATtGGGCCTGAAAATcCATATAATACTCCAGTATTTGCCATAAAGAAAAGTTGGAGAAAAGTAGAYTTCAGAGAACTTAATAARAGAACTCAAAACtTCTGGGARGTTCAATTAGGAATACCACACCCCGCAGGGAAGAAATCAACAGTACTRGATGTGGGTGATGCATTTTCAATTCCCTTACATGAAGACTTCAGGAAGTATACTGCATTTACCATACCTAGTACAAATAATACACCAGGGATTAGATATCAGTACAATGTGCTTCCAGGATGGAAAGGATCACCAGCAATATTCCAGAGTAGCATGACAAAAATCTTAGAGCCTTTTAGRAAACAAAATCCAGARATAGTTATCCAATACGATGATTTGGTATCTGACTTAGAAATAGGGCAGCATAGAACAAAAATAGAGGAACTAAGACAACATCTGARRTGGGGRTTGACACCAGATAAGCATCAGAAAGAACCTCCATTCCTTTGGGGTTATGAACTCCATCCTGAT
>2011.GU.CQ.HE.G0440
CCTCAGATCACTCTTTGGCAACGACCCCTCGTCACAATAARGATAGGGGGGCAAATAAAGGAAGCTCTATTRGATACAGGAGCAGATACATTAGAAGAAATGGCTTTGCCAGGAAAATGGAAACCAAAAGGAGGAGGTTTTAAAGTAAGACAGTATGATCAGATACTTGTAGAAATCTGTGGACATAGAGCtATAGGTACAGTAGTAGGACCTACACCTAACATTGGAAGAcTGACTCAGATTGGtTGCACTTTAAATTTTCCcATTAGTCCTATTGAAACTGTACCAGTAAaATTAAAgCCaGGAATGGATGGCCCAARARTTAAACAgTGGCCATTGACAGAAGAAAAAATAAAAGCATTAAYAGAAATTTGTACAGAAGAAAAGGAAgGAAAAATTTCAAAAATTGGGCCTGAAAATCCATAYAATACTcCAATATTTGCAATWAAGAAAAGTTGGAGAAAAGTAGATTTCAGAGAACTTAATAAAAGAACTCAAGACTTTTGGGAAGTTCAATTAGGGATACCACATCCTGCAGGGAAGAAATCAACAGTATTGGATGTGGGTGATGCATTTTCAGTTCCATTATAtGAAGACTTTAGGAAGTATACTGCATTTACCATACCTAGTATAAACAACACACCAGGGGTTAGATATCAGTACAATGTGCTTCCAGGATGGAAAGGATCACCAGCAATATTCCAAAGTAGCATGACAAAAATCCTAgAGCCTTTTAGAAAACAAAATCCAGACATAGTTATCCAATACGATGATTTGGTATCTGACTTAGAAATAGGGCAGCATAgAACAAAAATAGAGGAACTGAGACAACACCTGARGTGGGGATTTACACCAGACAARCATCAGAAGGAACCTCCATTTCTTTGGGGTTATGAACTCCATCCTGAC
>2011.GU.CQ.HE.G0441
CCTCAGATCACTCTTTGGCAACGACCCCTCGTCACAATAAGGATAGGGGGGCARATAAAGGAAGCTCTATTAGATACAGGAGCAGATACATTAGAAGAAATGGCTTTGCCAGGAAAATGGAAACCAAAAGGAGGAGGTTTTAAAGTAAGACAATATGATCAGATAATGGTAGAAATCTGTGGACATAGAGCTATAGGTACAGTAGTAGGACCTACACCTAACATTGGAAGACTGACTCAGATTGGTTGCACTTTAAATTTTCCCATTAGTCCTATTGAAACTGTACCAGTAAAATTAAAGCCAGGAATGGATGGCCCAAAAATTAARCAGTGGCCATTGACAGAAGAAAAAATAAAAGCATTAATAGAGATTTGTACAGAAGAAAAgGAAGGAAAGATTTCAAAAATTGGGCCTGAAAATCCaTACAATACTCCAATATTTGCAATAAAGAAAAGTTGGAGAAAAGTAGATTTCAGAGAACTTAATAAAAGAACTCAAGACTTCTGGGAAGTTCAATTAGGGATACCACATCCTGCAGGGAGGAAATCAACAGTATTGGATGTGGGTGATGCATTTTCAGTTCCCTTATATGAAGACTTTAGGAAGTATACTGCATTTACCATACCTAGCATAAACAACACACCAGGGGTTAGATATCAGTACAATGTGCTTCCAGGRTGGAAAGGATCACCAGCAATATTCCAAAGTAGCATGACAAAAATCCTAGAGCCTTTTAGAAAACAAAATCCAGACATAGTTATCCAATACGATGATTTGGTATCTGACTTAGAAATAGGGCAGCATAGAACAAAAATAGAGGAACTGAGACAaCACCTGAAGTGGGGGTTTACACCAGACAAACATCAGAAGGAACCTCCATTTCTTTGGGGTTATGAACTCCATCCTGAC
>2011.GU.TO.HE.G0442
CCTCAGATCACTCTTTGGCAACGACCCCTCGTCAAAGTAAARATAGGGGGGCAAATAAAAGARGCTCTATTAGAYACAGGAGCAGATACATTAGAAGAAATRAATTTGCCAGGAAGATGGAAACCAAAAGGAGGAGGTTTTAAAGTAAGACAGTATGATCAGATACCAGTAGACATATGTGGACATAAAGCTATAGGCACAGTAGTAGGACCTACACCTAACATTGGAAGACTGACTCAGATTGGCTGTACTTTAAATTTCCCCATTAGTCCTATTGAAACTGTGCCAGTAAARTTAAAGCCAGGRATGGATGGCCCAAAARTYAAACAATGGCCATTGACAGAAGARAAAATAAAAGCATTAGTAGAAATTTGTACAGAAGAAAAGGAAGGAAAAATTTCAAAAATTGGGCCTGARAATCCATAYAATACTCCAGTATTTGCTATAAAGAAAAGCTGGAGAAAAGTAGATTTCAGAGARCTTAAYAAGAGAACTCAAGACTTCTGGGARGTTCAATTAGGAATACCACACCCCTCAGGGCAGAAATCAACAGTACTAGATGTGGGTGATGCATTCTCAGTTCCCTTAGATGAAGAYTTCAGAAAGTATACTGCATTTACCATACCTAGTATAAATAATACACCAGGGATTAGATATCAGTACAATGTGCTtCCAGGATGGAAGGGATCACCAGCAATATTTCAAAGTAGCATGACAAAGATCTTAGAGCCTTTTAGAAAACAAAATCCAGAAATAGTtATCCAATACGATGACTTGGTATCAGATTTAGAAATAGGGCAGCATAGAACAAAAATAGAGGAACTGAGACAACATCTGAGGTGGGGATTTACCCCAGAcAAGCATCAGAAAGAACCTCCATTTCTTTGGGGTTATGAACTCCATCCTGAT
>2011.GU.GU.HE.G0443
CCTCAGATCACTCTTTGGCAACGACCCATCGTCAAAGTAAAAATAGGGGGGCAAATAAAAGAAGCTCTATTAGATACAGGAGCAGATACATTAGAAGAAATGAATTTGCCAGGAAGATGGAGACCAAAAGGAGGCGGTTTTAAAGTAAGACAGTATGATCAGATACCAGTAGACATATGTGGACATAAAGCtATAGGCACAGTAGTAGGACCTACACCTAACATtGGAAGACTAAcTCAGATTGGTTGTACTTTAAGTTTCCCCATTAGTCCTATTGAAACTGTGCCAGtAAAATTAAAGCCAGGGATGGATGGCCCAAAAGTTAAACAATGGCCATTGACAGAAGAGAAAATAAAAGCATTAGTAGAAATTTGTACAGAAGAAAAGGAAGGAAAAATTTCAAAAATTGGGCCTGAAAATCCATACAATACTCCAGTATTTGCTATAAAGAAAAGCTGGAGAAAAGTAGATTTCAGAGAACTTAATAAGAGAACTCAAGACTTCTGGGAAGTTCAATTAGGAATACCACACCCCTCAGGGCAGAAATCAACAGTACTAGATGTGGGTGATGCATTCTCAGTTCCCTTAGATGAAGACTTCAGAAAGTATACTGCATTTACCATACCTAGTATAAATAATACACCAGGAATTAGATATCAGTACAATGTGCTTCCAGGATGGAAGGGATCCCCAGCAATATTCCAAAGTAGCATGACAAAGATCTTAGAGCCTTTTAGAAAACAGAATCCAAAAATAGTTATTCAATACGATGACTTGGTATCAGATTTAGAAATAGGTCAGCATAGAACAAAAATAGAGGAACTGAGACAACATCTGAGATGGGGATTTACCCCAGATAAGCATCAGAAAGAACCTCCATTTCTTTGGGGTTATGAACTCCATCCTGAT
>2011.GU.ES.HE.G0444
CCTCAGATCACTCTTTGGCAAAGACCCCTCGTCACAATAAAGATAGGGGGGCAAATAAAGGAAGCTCTATTAGATACAGGAGCAGATACATTAGAAGACATGGCTTTGCCAGGAARATGGAAACCAAAAGGAGGAGGTTTTAAAGTAAGACAGTATGATCAGATACTYGTAGAAATCTGTGGACATAGAGCTATAGGTACAGTAGTAGGACCTACACCTAACATTGGAAGACTGACTCAAAtTGGTTGCACTTTAAATTTTCCCATTAGTCCTATTGAAACTGTACCAGTAAAATTAAAGCCAGGAATGGATGGCCCAAAAgttAAACAGTGGCCAtTGACAGAAGAAAAAATAAAAGCATTAGTAGAAATTTGTACAGAAGARAAGGAAGGAAAAATTTCAAAAATTGGGCCTGAAAATCCATACAATACtCCAATATTTGCAATaAAGAAAAGTTGGAGAAAAGTAGATTTCAGAGAACTTAATAAAAGAACTCAAGACTTCTGGGAAGTTCAATTAGGGATACCACATCCTGCAGGGAAGAAATCAACAGTATTGGATGTGGGTGATGCCTTYTCAGTTCCCCTATATGAAGACTTTAGGAARTATACTGCATTTACCATACCTAGTATAAACAATGAACCAGGGGTTAGATATCAGTACAATGTGCTTCCAGGATGGAAAGGATCACCAGCAATATTCCAAAGTAGCATGACAAAAATCYTAGAGCCTTTTAGAAAACAAAATCCAAACATAGTTATCCAATACGATGATTTGGTATCTGACTTAGAAATAGGGCAGCATAGAACAAAAATAGAGGAACTGAGACAGCATCTGAAGTGGGGATTTACTCCAGACAAACATCAGAAGGAACCTCCATTTCTTTGGGGTTATGAACTCCATCCTGAC
>2011.GU.GU.HE.G0445
CCTCARATCACTCTTTGGCAACGACCCCTAGTCACAGTAAARGTAGgAGGGCAAATAAARGAAGCTCTATTAGACACAGGAGCAGATACATTAGAAGAAATGTGTTTGCCAGGAAGATGGAAACCAAAAGGAGGAGGTTTTAAAGTGAAACAGTATGATCAGATACATGTAGAAATCTGTGGACATGAAGCTATAGGTACAGTAATAGGACCCACTCCTAACATTGGAAGACTGACTCAGATTGGTTGCACTTTAAATTTTCCCATTAGTCCTATTGAAACTGTACCAGTAAAAYTAAAGCCAGGAATGGATGGCCCAAAAGTTAAACAATGGCCATTGACAGAAGAAAAAATAAAAGCATTAGTAGAAATATGTACAGAGGAAAAGGAAGGAAAAATTTCAAAAATTGGGCCTGAAAATCCATACAATACTCCAGTATTTGCCATAAAGAAGAGTTGGAGAAAAGTAGATTTCAGAGAACTTAATAAGAGAACTCAAGACTTCTGGGAAGTTCAGTTRGGGATACCCCATCCTGCAGGGAAGAAATCAACAGTACTGGATGTGGGTGATGCATTTTCAGTTCCCTTAGATAAGGACTTCAGGAAGTATACTGCATTCACCATACCTAGTACAAACAATACACCaGGAATTAGGTATCAGTACAATGTGCTTCCAGGATGGAAAGGATCACCAGCAATATTCCAAAGTAGCATGACAAAAATCTTAGAGCCTTTTAGAAAAGAAAATCCAGACATAGTTATCCAATACGATGATTTGGTATCTGACTTAGAAATAGGGCAGCATAGAACAAAAATAGAAGAACTAAGACAACATCTGAAGTGGGGATTTACACCAGACAAACATCAGAAAGAACCTCCATTTCTTTGGGGTTATGAACTCCATCCCGAC
>2011.GU.GU.HE.G0446
CCTCAAATCACTCTTTGGCAACGACCCCTCGTCTCAATAAAGATAGGGGGGCAACTAAAGGAAGCTCTATTAGATACAGGAGCAGATACATTAGAAGACATGAATTTGCCAGGAAGATGGAAGCCAAAAGGAGGGGGTTTTAAAGTAAGACAGTATGATCAGATACTCATAGAAATCTGTGGACATAAAGCTATAGGTACAGTGGTAGGACCTACACCTAACATTGGAAGATTGACYCAGATTGGTTGCACTTTAAATTTTCCCATTAGTCCTATTGAAACTGTACCAGTAAAATTAAAGCCAGGAATGGATGGCCCAAAAGTTAAACAATGGCCATTGTCAGAAGAAAAAATAAAAGCATTAATAGAAATCTGTACAGAAGAAAAGGAAGGAAAAATTTCAAAAATTGGGCCTGAAAATCCATACAATACTCCAATATTTGCCATAAAGAAGAGTTGGAGAAAAGTAGATTTCAGAGAACTTAATAAGAAAACTCAAGAATTTTGGGAAGTTCAATTAGGAATACCACATCCTGCAGGGAAGAAATCAACAGTACTAGATGTGGGTGATGCATTCTCAGTTCCCTTAGATCCAGACTTCAGGAAGTATACTGCATTTACCATACCTAGtTTAAACAATACACCAGGAATTAGATATCAGTACAATGtGCTTCCAGGATGGAAAGGATCaCCAGCAATMTTTCAAAGCAGCATGACAAAAATCTTAGAGCCTTTTAGAAAGCAGAATCCAGACATAGTTATCCAATACGATGATTTGGTATCTGACTTAGAAATAGRCCAGCATAGAACAAAAATAGAAGAACTGAGACAACATCTGAGGTGGGGATTTACACCAGACAAACATCAGAAAGAACCTCCATTTCTTTGGGGTTATGAACTCCATCCTGAT
>2011.GU.GU.HE.G0447
CCTCAGATCACTCTTTGGCAACGACCCCTTGTCACAATAARGATAGGGGGGCAACTAAAGGAAGCTCTATTAGACACAGGAGCAGATACATTAGAAGAAATGAATTTGCCAGGAAAATGGAAACCAAAAGGAGGAGGTTTTAAGGTAAGACAGTATGATCAGGTATCTATGGAAATCTGtGGACATAAAGCTGTAGGTACAGTAGTAGGACCCACACCTAACATTGGAAGACTGACTCAGATTGGTTGCACTTTAAATTTTCCCATTAGTCCTATTGAAACTGTACCAGTGAAACTAAAGCCAGGAATGGATGGCCCAAAAGTTAAACAATGGCCATTGACAGAAGAAAAAATAAAAGCATTAGTAGAAATTTGTACAGAAGAAAAGGAAGGAAAAATTTCAAAAATTGGGCCTGAAAATCCGTATAATACTCCAATATTTGCCATCAAGAAGAGTTGGAGAAAAGTAGATTTCAGAGAACTCAATAAAAGAACTCAAGACTTCTGGGAAGTTCAATTAGGGATACCACATCCCGCAGGGAAGAAATCAACAGTACTAGATGTGGGTGATGCATTTTCAGTTCCATTAGATAAAGAATTTAGGAAGTaTACTGCATTCACCATACCTAGTAGAAACAATACACCAGGAGTTAGATATCAGTACAATGTGCTTCCAGGATGGAAAGGATCACCAGCCATATTTCAAAGCAGCATGACAAAAATCTTAGAGCCTTTTAGAAAAGAGAATCCAGACATAGATATCCAATACGATGATTTGGTATCAGACTTAGAAATAGGGCAGCATAGAGAAAAAATAGAGGAATTGAGACAACATCTGAGGTGGGGATTTACACCAGATAAACATCAGAAAGAGCCTCCATTTCTATGGGGTTATGAACTCCATCCCGAT
>2011.GU.GU.HE.G0448
CCTCAaATCACTCTTTGGCAAcGACCCATcGTCACAGTaAAAATAGGGGGGCaAATAaAGgAAGCTcTATTAGATaCAGGAGCAGATACATTAGAAGAAATGAATTtGCCAGGAAAATGGAAGCCAAAAGGAGGAGGTTTTAAAGTAAGaCAGTATGAACARGTAACCATGGACATCTGTGGATAtACAGCTACGGGTACAGTAGTAGGACCTACACCTAACATTGGAAGACTGACTCAgrTtggGTGCACTTTAAATTTTCCCATTAGTCCTATTGAAACTGTACCAGTAAAATTAAAGCCAGGMATGGATGGCCCAAAAgtTAAACAATGGCCATTAACAGAAGAAAAAATAAAAGCATTARTAGAAATATGCACAGAAGAAAAGGAAGGAAAAATTTCAAGGGTTGGGCCTGAAAATCCATACAATACTCCAGTATTTGCCATAAAGAAAAGTTGGAGAAAAGTAGATTTCAGAGAACTTAAYAAAAGGACTCAAGACTTCTGGGARGTYCAATTAGGAATACCACATCCCGCAGGGAAGAAATCAACAGTACTGGATGTAGGTGATGCATTTTCAGTTCCCTTAGATAAGGACTTCAGGAAGTATACTGCATTTACCATACCTAGTAYAAACAATACACCAGGGATTAGATATCAGTATAATGTGCTTCCAGGATGGAAAGGATCACCAGCAATATTCCAAAGYAGCATGACAAAAATCTTGGAGCCTTTTAGACAACAAAATCCAGAAATAACTATCCAGTACGATGATTTGGTATCAGACTTAgAAATAGGGCAACATAGAACTAAAATAGAGGAACTGAGAGAACATCTGARGTGGGGAcTTACACCAGACAAACATCAGAAAGAACCTCCATTTCTTTGGGGTTATGAACTCCATCCTGAT
>2011.GU.SR.HE.G0449
CCTCAAATCACTCTTTGGCAACGACCCCTCGTCACAATAAAGATAGGGGGGCAAAYAAAGGAAGCTCTATTAGACACAGGAGCAGATACATTAGAAGAAATGAATTTGCCAGGaAAATGGAAACCAAAAGGAGGAGGTTTTAAAGTAAGACAATATGATCAGATATGCATAGAAATCTGtGGCTATARAGCMRTAGGTACAGTAGTAGGACCCACACCTAACATTGGAAGRCTGACTCAGATtGGTTGCaCTTTAAATTTTCCcATTAGTCCTATTGAATCTTTaCCagTGaaaCTAAAgCcAGGaaTGGATgGccCAAaaGTTaaacaATGGCCAttgAcAgAAGAAAAAATaaAAGCATTAGTaGAAATTTGtACAGAAGAAAAGGAAGGRAAAATTTCAAARATTGGCCCTGAAAATCCATACAATACTCCAGTATTTGCCATAAAGAARAGTTGGAGAAAAGTAGATTTCAGAGAACTYAACAAGAGAACTCAAGACTTCTGGGARGTCCAAtTAGGAATACCaCAYCCcTCAGGGAAGAAATCAACAGTaCTAGATGTGGGTGATGCATTTTCAGTTCCCTTAGATAAAGAATTCAGGAAGTATACTGCATTCACCAtACCTAGCATaAACAATACACCAGGGATTAgATATcAgTaCAATGtGCTTCCAGGATGGAAAGGATCACCAGCAATATTCCAAAGTAGCATGACAAAAATCTTAGAGCCTTTTAGGAAAGCAAATCCAGACTTAGTtATCCAATACGATGATTTGGTATCTGACTTAGAAATAGGGCAGCATAGAGCAAAAATAGAAGAGCTGAGACARCATCTGAGGTGGGGATTTACACCAGATAAACACcAgAaAgaacctcCATTTCTTTGGGGtTATGAACTCCATCCTGAC
>2011.GU.SM.HE.G0450
CCTCAGATCACTCTTTGGCAACGACCCCTAGTCACAATAAAGGTAGGGGAGCAACTAAAGGAAGCTCTATTAGATACAGGAGCAGATACATTAGAAGACATGARTTTGCCAGGAAAATGGAAACCAAAAGGAGGAGGTTTTAAAGTAAGACAGTATGAGCAGGTRCCCATAGAGATCTGtGGACATAAAACTATAGGGACAGTAGTAGGACCCACACCTAAcATTGGAAGACTGACTCAGATTGGTTGCACTTTAAATTTTCCCATTAGTCCTATTGAAACTGTACCAGTaAAATTAAAGCCAGGAATGGATGGCCCAAAAGttAAACAATGGCCATTGACAGAAGAAAAAATAAAAGCATTAGTAGAAATTtgTACAGAAGAGAAGGAAGGAAAAATTTCAAAAATTGGGCCTGAAAATCCATACAAtACTCCAGTATTTGCCATAAAGAAGAGTTGGAGAAAAGTAGATTTCAGAGAGCTTAATAAGAGAACTCAAGACTTCTGGGAAGTTCAATTAGGAATACCACATCCCGCAGGGAAGAAATCAACAGTACTGGATGTGGGTGATGCATTTTCAGTTCCCTTAGATAAAGATTTCAGGAAGTATACTGCATTCACCATACCTAGTATAAACAATACACCAGGGATTAGATATCAGTACAATGtGCTTCCAGGATGGAAAGGATCCCCAGCAATATTCCAAAGTAGCATGACAAAAATYTTAGAGCCTTTTAGAAAACAAAACCCAGAAATAGTTATCCAATACGATGATTTAGTATCTGACTTAGAAACGGGGCAGCATAGAACAAAAATAGAAGAACTGAGACAACATCTGAAGTGGGgaTTtacaCCAGATAAACATCAAAAaGAACCCCCATTTCTTTGGGGTTATGAACTCCATCCTGAT
>2011.GU.GU.HE.G0451
CCTCAGATCACTCTTTGGCAACGACCCCTCGTCACAATAAAGGTAGGGGGGCAAACAAAGGAAGCTCTATTGGATACAGGAGCAGATACATTAGAAGAGATGCAGTTGCCAGGAAAATGGAAACCAAAAGGAGGAGGGTTTAAAGTAAGACAGTATGATCAGATACTCATAGAAATTTGTGGACATAAAGCTATAGGTACAGTAGTAGGACCYACACCTAACATTGGAAGACTGACTCAGATTGGTTGCACCTTAAATTTTCCCATtAGTCCTATtgAAACTGTACCAGTAAAATTAAAGCCAGGAATGGATGGCCCAAAAGTTAAACAATGGCCATTGACAGAAGAAAAAATAAAAGCATTAGTAGAAATTTGTACAGAGGAAAAGGAAGGGAAAATTTCAAAAATTGGGCCTGAAAATCCATACAATACTCCAATATTTGCCATAAAGAAAAGTTGGAGAAAAGTAGATTTCAGAGAACTTAATAAGAGAACTCAAGACTTCTGGGAAGTGCAATTAGGAATACCACATCCCGCAGGGAAGAAATCAACAGTGCTAGATGTGGGTGATGCATTTTCAGtACCATTACATGAAgAGTTCAGGAAGTaTACTGCATTCACCATACCTAGCATAAACAATACACCAGGGGTCAGATATCAGTACAATGTGCTTCCAGGATGGAAAGGATCACCAGCAATATTtCAATGCAGTATGACAAAAATCTTAGAACCTTTTAGAAAACAAAATCCAGAAATGGTGATCCaaTACGATGATTTGGTATCTGACCTAGAAATAGGGCAGCATAGAGCAAAAATAGAGGAACTGAGACAACATCTAAGGTGGGGATTTACACCAGACAAACATCAGAAAGAACCTCCATTTCTTTGGGGTTATGAACTCCATCCCGAT
>2011.GU.SR.HE.G0452
CCTCAAATCACTCTTTGGCAACGACCCCTcGTCACAATAAAGATAGGGGGGCAATTAAAGGAAGCTTTAYTAGATACAGGAGCCGATACATTAGAAGAAATGGATTTGCCAGGAAGATGGAAACCAAAAGGAGGAGGTTTTAAAGTAAGACAGTATGATCAGGTAACCATAGAaATCTGTGGGCATAGAGCTATAGGTACAGTAGTAGGACCTACACCTAACATTGGAAGATTGACTCAGATTGGTTGCACTTTAAATTTTCcCATtAGTCCTAttgAAACTgtAcCAGTAAAATTaAAGCCAGGGATGgaTGGTCCARGAGTTAACCAAtGGCCATTGACAKAAGAAAARATaaAaGCaTtagTAGAAATCTGtACAGAAGaaAAGGAAGGAAAAATTTCAaaAATTGGGCCTGAAAATCCATACAATACTCCAGTATTTGCCATAAAGAAGAGTTGGAGAAAAGTAGACTTCAGAGACCTTAATAagagAactcAagaTTtctGGGAAGTTCAGTTAGGAATACCACATCCCGCAGGGAAGAAATCAACAGTACTGGATGTGGGTGATGCATTTTCAGTMCCCTTAGACAAAGAATTCAGGAAGTATACTGCATTTACTATACCTAGTATAAACAATACACCAGGGGTTAGATATCAGTACAATGTGCTTYCAGGATGGAARGGMTCACCAGCAATATTCCAAAgTAGCATGACAAAAATTTTAGAGCCTTTtagAaAacAAAatccagacATAGTTATCcAatacgatgaTTtgGtaTctgacttAgaAataGggcagcAtAgaAcAAAaAtagAGgAactgAgAcAacaTTtGaAGTGGGGCTTtACACCAGACAAACATCAGAAAGAaCCTCCATTCCtTTGGGGTTATGAACTCCATCCtGAC
>2011.GU.ES.HE.G0453
[truncated: 575,338 more chars]
